# Supplementary material for: Genetic associations with resistance to Meloidogyne enterolobii in guava (Psidium sp.) using cross-genera SNPs and comparative genomics to Eucalyptus highlight evolutionary conservation across the Myrtaceae
Source: PLoS One. 2022 Nov 2;17(11):e0273959. doi: 10.1371/journal.pone.0273959 (PMC9629644; doi:10.1371/journal.pone.0273959)
Supplement: S1 File — Normalized X-Y data for the 6,879 successfully assayed SNPs (Call Rate ≥90%) were exported from GS and genotypes were ascertained using the optiCall algorithm (default options). (XLSX) [file pone.0273959.s001.xlsx]

## Sheet: README
S1 File. Phenotypic data for the binary and quantitative (RF) RKN resistance traits and SNP genotype data for the 4,143 probesets in the EucHIP60K that have passed quality control using Genome Studio and displayed polymorphism following the optiCall analysis (SNP Call Rate >=90% and MAF >=0.01). Normalized X-Y data for the 6,879 successfully assayed SNPs (Call Rate >=90%) were exported from GS an…

## Sheet: GENOTYPE DATA 4143 SNPs
SNP marker	PL_01	PL_02	PL_03	PL_04	PL_05	PL_06	PL_07	PL_08	PL_09	PL_10	PL_11	PL_12	PL_13	PL_14	PL_15	PL_16	PL_17	PL_18	PL_19	PL_20	PL_21	PL_22	PL_23	PL_24	PL_25	PL_26	PL_27	PL_28	PL_29	PL_30	PL_31	PL_32	PL_33	PL_34	PL_35	PL_36	PL_37	PL_38	PL_39	PL_40	PL_41	PL_42	PL_43	PL_44	PL_45	PL_46	PL_47	PL_48	PL_49
EuBR01s10070352	AA	--	--	AA	BB	BB	BB	--	BB	BB	BB	BB	--	AA	BB	BB	BB	BB	--	BB	AB	BB	BB	BB	AA	AA	--	AA	--	AB	AA	--	AA	AB	--	AB	--	AA	AB	AB	AB	AB	AA	AB	AA	AB	AB	AB	AA
EuBR01s10091639	AA	AA	AA	--	AA	--	AA	AA	AA	AA	AA	AB	AA	AA	AA	AA	--	AA	AA	AA	AA	AA	AA	AA	AA	AA	AA	AA	BB	AB	AA	AB	--	AA	AA	AA	AA	AA	AA	AB	AB	AB	AA	AA	AA	AB	AB	AA	AA
EuBR01s10128885	AA	AA	BB	BB	BB	BB	AA	AA	AA	AA	BB	BB	AA	AA	AA	AA	AA	AA	AA	AA	AA	AA	BB	BB	AA	AA	AA	AA	AA	BB	AA	BB	BB	BB	BB	BB	AA	AA	AA	BB	BB	AA	AA	AA	AA	AB	AA	BB	AA
EuBR01s10228281	AA	AA	BB	BB	BB	BB	BB	AA	BB	BB	BB	BB	AA	BB	BB	BB	BB	BB	AA	BB	BB	BB	BB	BB	AA	AA	AA	AA	AA	BB	AA	BB	BB	AA	BB	BB	AA	AA	BB	BB	BB	BB	AA	BB	BB	BB	BB	BB	AA
EuBR01s10315569	AA	AA	AA	AA	AA	AA	AA	AA	AA	AA	AA	AA	AA	AA	AA	AA	--	AA	AA	AA	AA	AA	AA	AA	AA	AA	AA	AB	AB	AB	--	AB	--	AB	AA	--	AA	AA	AA	AB	AB	--	AA	AA	AA	AB	--	AB	AA
EuBR01s10676370	AA	AA	AA	AA	AA	AB	AA	AA	AA	AA	AB	AA	AA	AA	AA	AA	AA	AA	AA	AA	AA	AA	AA	AA	AA	AA	--	AA	AB	AA	AA	AB	AB	AB	AB	AB	AA	AA	AA	AB	AB	AB	AA	AA	AA	AB	AB	AB	AA
EuBR01s11089733	AA	AA	AA	AB	AA	AA	AA	AA	AA	AA	--	AA	AA	AA	AA	--	AA	AA	AA	AA	AA	AA	AA	--	AA	AA	AB	AA	AB	AB	AA	AA	AA	AA	--	AA	AA	AA	AA	AB	AB	AB	AA	AA	AA	AB	AB	AA	AA
EuBR01s1123597	AA	AA	AA	AA	AA	AA	AA	AA	AA	AA	AA	AA	AA	AA	AA	AA	AA	--	AA	AA	AA	AA	AA	AB	AA	AA	AA	AA	AB	AA	AA	AB	AA	AA	AA	AA	AA	AA	AA	AB	AA	AA	AA	AA	AA	AA	AA	AB	AA
EuBR01s11354118	AA	AA	AA	AA	AA	AB	AA	AA	AA	AA	AA	AA	AA	AA	AA	AA	AA	AB	AA	AA	AA	AA	AA	AA	AA	AA	AB	AA	AB	AB	AA	AA	AA	--	AB	AB	AA	AA	AA	AA	AA	AB	AA	AA	AA	AA	AB	AB	AA
EuBR01s1167211	AA	AA	AA	AB	AB	AA	AA	AA	AA	AA	AA	AA	AA	AA	AA	AA	AB	AB	AA	AA	AB	AA	AB	AA	AA	AA	--	--	AB	AB	AA	AB	AB	AB	--	--	AA	AA	--	AB	--	--	AA	AA	AA	--	AB	AB	AA
EuBR01s11688422	AA	AA	BB	BB	BB	BB	AA	AA	BB	AA	AA	BB	AA	AA	AA	AA	BB	BB	AA	--	BB	--	BB	BB	AA	AA	AA	AA	BB	--	AA	AB	AA	AB	AA	AB	AA	AB	AA	AA	AA	AA	AA	--	AA	AB	AB	AB	AA
EuBR01s11810414	AA	AA	AA	AA	AA	AB	AA	AA	AB	AA	AB	AB	AA	AA	AA	--	AB	AA	AA	AA	AA	AA	AB	AB	AB	--	AB	AB	AB	--	AB	AB	AB	AB	AB	AB	AA	AA	AB	AB	AB	AB	--	AB	BB	AB	AB	AB	AA
EuBR01s12100129	AB	AB	AB	AB	BB	BB	BB	AB	BB	BB	BB	BB	AA	BB	BB	BB	AB	BB	AB	BB	AA	BB	BB	AB	AB	AB	AB	BB	AA	BB	AB	BB	BB	AB	AB	AB	AB	AB	BB	AB	BB	BB	AB	BB	BB	BB	BB	BB	AB
EuBR01s12193728	AB	BB	BB	BB	AB	BB	AA	BB	BB	AB	BB	BB	AA	AA	BB	BB	BB	BB	AA	AB	BB	BB	BB	BB	AA	AA	AA	AB	BB	BB	BB	BB	BB	AB	BB	BB	AA	AA	BB	BB	BB	BB	AA	AA	AA	BB	BB	BB	AA
EuBR01s12416752	AA	AA	BB	BB	BB	BB	AA	AA	BB	BB	BB	BB	AA	BB	BB	BB	BB	BB	AA	BB	BB	BB	BB	BB	AA	AA	--	BB	BB	BB	AB	--	BB	BB	BB	BB	AA	AA	BB	BB	BB	BB	BB	--	AA	BB	BB	BB	AA
EuBR01s12502947	AA	AA	AA	BB	BB	BB	AA	AA	BB	AA	BB	BB	AA	AA	AA	AA	BB	BB	AA	AA	AA	BB	AB	AA	AA	AA	AA	AA	BB	BB	AA	BB	BB	BB	AA	AA	AA	AA	AA	AA	AA	BB	AA	AA	AA	BB	BB	BB	AA
EuBR01s12827	AA	AA	AA	BB	BB	--	AA	AA	BB	BB	--	BB	AA	AA	AA	AA	BB	BB	AA	AA	AA	AA	--	BB	AA	AA	AA	AA	BB	AB	AA	AA	AA	AB	AB	BB	AA	AA	--	BB	BB	--	AA	AA	AA	BB	BB	BB	AA
EuBR01s12890663	AA	AA	AA	AA	AA	AA	AA	AA	BB	AA	AA	AA	AA	AA	AA	AA	AA	AA	AA	AA	AA	AA	AA	AA	AA	AA	AA	AA	BB	BB	AA	BB	BB	AA	AA	--	AA	AA	AA	BB	BB	BB	AA	AA	AA	BB	BB	BB	AA
EuBR01s1297100	AA	AA	AA	AB	AA	AB	AA	AA	AA	AA	AA	AA	AA	AA	AA	AA	AA	AB	AA	AA	AB	AA	AA	AB	AA	AA	AA	AA	AB	AA	AA	AA	AA	AA	AA	AA	AA	AA	AA	AA	AA	AA	AA	AA	AA	AA	AA	AA	AA
EuBR01s13104262	AA	AA	AA	AA	AA	AA	AA	AA	BB	AA	AA	AA	AA	AA	AA	AA	BB	BB	AA	AA	AA	AA	AA	BB	AA	AA	BB	AB	BB	BB	AB	BB	BB	BB	BB	BB	AA	AA	BB	BB	BB	BB	AA	BB	BB	BB	BB	BB	AA
EuBR01s13146267	AB	AB	AB	BB	BB	BB	--	AB	BB	--	BB	BB	AA	AB	AB	BB	BB	BB	AB	AB	BB	--	--	--	AA	AA	AB	AA	BB	BB	AA	AA	AA	BB	AA	--	AA	AA	AA	BB	AB	AB	AA	AA	AA	BB	AB	--	AA
EuBR01s13166889	AB	AA	AB	BB	AB	--	--	AA	BB	AA	BB	BB	AA	AA	AB	BB	BB	AB	AA	--	BB	BB	BB	BB	AA	AA	AB	AA	BB	AB	AA	AA	AA	AB	AA	AA	AA	AA	AA	--	AA	--	AA	AA	AA	AB	AB	--	AA
EuBR01s13226247	AA	AA	AA	AA	AA	BB	AA	AA	AA	AA	BB	BB	AA	AA	AA	AA	BB	BB	AA	AA	AA	AA	AA	AA	AA	AA	AA	BB	AB	AA	AA	AA	AA	AA	AA	AA	AA	AA	AA	AA	AA	AA	AA	AA	AA	AA	AA	AA	AA
EuBR01s1331028	AA	AA	AB	BB	BB	BB	AA	AA	BB	BB	BB	BB	AA	AA	--	--	BB	BB	AA	AB	--	AA	BB	BB	AA	AA	AA	AA	BB	--	--	--	AA	BB	AA	AA	AA	AA	AA	AB	AA	AB	AA	AA	AA	--	AB	AB	AA
EuBR01s14017040	AA	AA	AA	AA	AA	AB	AA	AA	AB	AA	AA	AB	AA	AA	AA	AA	--	AB	AA	AA	AA	--	AA	AB	AA	AA	AA	AA	AB	AB	AA	AB	--	AB	AB	AB	AA	AA	AB	--	AB	AB	AA	AA	AA	AB	BB	AB	AA
EuBR01s150412	AA	AA	AA	BB	BB	BB	AA	AA	BB	AA	BB	BB	AA	BB	BB	AA	BB	BB	AA	AA	BB	BB	BB	BB	AA	AA	AA	AA	BB	AA	AA	BB	BB	BB	BB	BB	AA	AA	BB	BB	BB	BB	AA	AA	BB	BB	BB	BB	AA
EuBR01s15058336	AA	AB	--	AB	AB	AB	AA	AA	AB	AB	AB	AB	--	AB	AB	AB	AB	AB	AA	AA	--	AB	--	AB	AA	AA	AA	AA	AA	AA	AA	AA	AA	AB	AA	AA	AA	AA	AA	AA	AA	AA	AA	AA	AB	AA	AB	--	AA
EuBR01s15286581	AB	AB	AB	AB	AB	AB	AB	AB	AB	AB	AB	AB	AB	AB	AB	AB	AB	AB	AB	AB	AB	AB	AB	AB	AB	AB	AB	AB	AB	AB	AB	AB	AB	AB	AB	AB	AB	AB	AB	--	AB	AB	AB	AB	AB	AB	AB	AB	AA
EuBR01s15366427	AA	AA	AA	AA	AA	AB	AA	AA	AA	--	AB	AA	AA	AA	AA	AA	AA	AA	AA	AA	AA	AA	AA	AB	AA	AA	AA	AB	AB	AB	AA	AB	--	--	AA	AA	AA	AA	AA	AA	AB	--	AA	AA	AA	AB	--	AB	AA
EuBR01s15431920	AA	AA	AA	--	AA	AA	AA	AA	AB	AB	AB	AA	AA	AA	AA	AA	AB	AA	AA	AA	AA	AA	AA	--	AA	AA	AA	AA	AB	AB	AA	AA	--	AB	AB	AB	AA	AA	AA	AB	AB	AB	AA	AA	AA	AA	AA	AB	AA
EuBR01s15526489	AA	AA	AB	AB	AB	AB	AA	--	AB	AB	AB	AB	AA	AB	AB	AB	AB	AB	AA	AA	AB	AB	AB	AB	AA	AA	AB	AA	AB	AB	AA	AB	AB	AB	AB	AB	AA	AA	AB	AB	AB	AB	AA	--	AB	AB	AB	AB	AA
EuBR01s15545945	AA	AA	AA	AA	AA	AA	AA	AA	AA	AA	AA	AA	AA	AA	AA	AA	AA	AA	AA	AA	AA	AA	AA	AA	AA	AA	AA	AA	--	AA	AA	AA	AA	AA	AA	AA	AA	AA	AA	AA	AA	AA	AA	AA	AA	AA	AA	--	AA
EuBR01s15702700	AA	AA	AA	AB	AA	AB	AA	AA	AA	AA	AB	AB	AA	AA	AA	AB	AA	AA	AA	AA	AA	AB	AA	AA	AA	AA	AA	AA	AA	AA	AA	AA	AA	--	AA	AA	AA	AA	AA	AA	AA	--	AA	AA	AA	AA	AA	--	AA
EuBR01s15703517	AA	AA	AA	AB	AA	--	AA	AA	AB	AB	AB	AB	AA	AA	--	AA	AB	AB	AA	AA	AA	--	AB	AB	AA	AA	AA	AA	AA	AA	AA	AA	AB	AB	AB	--	AA	AA	--	AA	AB	AB	AA	AA	AA	AB	AA	AB	AA
EuBR01s15790677	BB	BB	BB	BB	BB	BB	BB	BB	AB	AB	AB	BB	BB	BB	BB	BB	BB	--	BB	BB	BB	BB	BB	BB	BB	BB	BB	AB	BB	BB	BB	AB	AB	BB	BB	BB	BB	BB	BB	BB	BB	AB	BB	BB	BB	BB	AB	AB	AB
EuBR01s15826932	AA	AA	AA	AA	AA	BB	AA	AA	AB	AA	AA	AA	AA	AA	AA	AA	BB	BB	AA	AA	AA	AA	BB	AA	AA	AA	AA	BB	BB	BB	BB	BB	BB	BB	BB	BB	AA	AA	AA	BB	BB	BB	AA	BB	BB	BB	BB	BB	AA
EuBR01s16399971	AA	AA	AA	AA	AA	AA	AA	AA	AA	AA	AA	AA	AA	AA	AA	AA	AA	AA	AA	AA	AA	AA	AA	AA	AA	AA	AA	AA	--	AA	--	AA	AA	AB	AA	AA	AA	AA	AA	AB	AA	AA	AA	AA	AA	AB	AA	AB	AA
EuBR01s1641167	AA	AA	AA	AA	AA	BB	AA	AA	AA	--	AA	AA	AA	AA	AA	AA	AA	AA	AA	AA	AA	AA	AA	AA	AA	AA	AA	AA	AA	BB	AA	AB	AA	BB	BB	--	AA	AA	--	AA	BB	BB	AA	AA	AA	AA	AA	BB	AA
EuBR01s16463159	--	--	AB	AB	BB	BB	AB	AA	AB	BB	BB	BB	AA	AB	AB	BB	--	AB	--	--	AB	AB	BB	BB	AA	AA	--	--	AB	AB	--	AB	AB	AB	--	AB	AA	AA	AA	--	AB	AB	AA	--	AB	AB	AA	AB	AA
EuBR01s16554778	AA	AA	AA	AA	AA	AB	AB	AA	BB	AA	--	--	AA	AA	AA	AB	--	BB	AA	AA	AA	AA	AA	BB	AA	AA	AB	--	--	AA	AA	AA	AA	AA	AB	AA	AA	AA	BB	BB	AA	BB	AA	BB	AA	BB	BB	BB	AA
EuBR01s16749685	AA	AA	AA	--	AA	AA	AA	AA	AA	AA	AA	--	AA	AA	AA	AA	BB	--	AA	AA	AA	AA	AA	AA	--	--	BB	BB	BB	BB	BB	BB	BB	BB	BB	BB	AA	AA	BB	BB	BB	BB	AA	AA	BB	BB	BB	BB	AA
EuBR01s16923024	AA	AA	AA	AA	AA	AA	AA	AA	AA	--	AB	AA	AA	AA	AA	AA	AA	AA	AA	AA	AA	AA	AB	AA	AA	AA	AA	--	AA	AA	AA	--	AA	AB	AA	AA	AA	AA	AA	AB	AA	AA	AA	AA	AA	AA	AB	AB	AA
EuBR01s16943564	AB	AB	BB	BB	AB	AB	AA	AB	BB	AB	BB	AB	--	AA	AB	--	BB	BB	AB	AA	AB	AB	BB	BB	AA	AA	AA	AA	BB	AA	AA	AA	AA	--	AA	--	AA	AA	AA	--	AA	AA	AA	AA	AA	AB	AA	AB	AA
EuBR01s17351431	AA	AA	AA	BB	BB	BB	AA	AA	--	BB	BB	BB	AA	AA	AA	AA	BB	BB	AA	AA	BB	BB	BB	BB	AA	AA	AB	BB	BB	BB	AA	BB	BB	BB	BB	BB	AA	AA	--	BB	BB	BB	AA	BB	BB	BB	BB	BB	AA
EuBR01s17367269	AA	AA	AA	AA	AA	AA	AA	AA	AA	AA	AA	AA	AA	AA	AA	AA	AA	AA	AA	AA	AA	AA	AA	AA	AA	AA	AA	AA	AB	AA	AA	AA	AA	AA	AA	AA	AA	AA	AA	AA	AA	AA	AA	AA	AA	AA	AA	AA	AA
EuBR01s17413069	AA	AA	AA	BB	BB	AA	AA	AA	AB	AA	BB	AB	AA	AA	AA	AA	AA	AA	AA	BB	AA	AA	AA	AA	AA	AA	--	AA	BB	AA	AA	AA	--	--	AB	AA	AA	AA	AB	--	BB	BB	AA	BB	AA	BB	BB	BB	AA
EuBR01s17460899	AA	AA	BB	BB	BB	AB	AA	AA	BB	AA	BB	BB	AA	AA	AB	AB	BB	BB	AA	AA	BB	BB	BB	BB	AA	AA	BB	BB	BB	BB	BB	BB	BB	BB	--	BB	AA	AA	AA	BB	BB	BB	AA	AB	BB	BB	AB	BB	AA
EuBR01s17470031	AA	AA	AA	AA	AA	AB	AA	AA	AA	AA	AA	AA	AA	AA	AA	AA	AA	AA	AA	AA	AA	AB	AA	AA	AA	AA	AB	AB	BB	BB	AB	BB	BB	BB	--	BB	AA	AA	AA	BB	BB	BB	AA	--	AA	BB	BB	--	AA
EuBR01s17540924	AA	AA	AA	AA	AA	AA	AA	AA	AA	AA	AA	AA	AA	AA	AA	AA	AA	AA	AA	AA	AA	AA	AA	AA	AA	AA	AA	AA	AA	AA	AA	AA	AA	AA	AA	AA	AA	AA	AA	AA	--	AA	AA	AA	AA	AA	AA	AA	AA
EuBR01s17962399	AA	AA	AA	AB	AA	AA	AA	AA	--	AA	AA	--	AA	AA	AA	AA	AA	AB	AA	AA	AA	AA	AA	AB	AA	AB	--	AA	AB	AB	AA	AB	--	AB	AB	AB	AA	AA	AA	AB	--	--	AA	AA	AB	AB	AA	AB	AA
EuBR01s18115046	AA	AA	AA	AA	AA	AA	AA	AA	AA	AA	AA	AA	AA	AA	AA	AA	AA	AA	AA	AA	AA	AA	AA	AA	AA	AA	AA	AA	AA	AA	AB	AA	AA	AA	AA	AA	AA	AA	AA	AA	AA	AA	AA	AA	AA	AA	AA	AA	AA
EuBR01s18909179	AA	AA	--	AA	AA	AA	AA	AA	AA	AA	AA	AB	AA	AA	AA	AA	AA	AA	AA	AA	AA	AA	AA	--	AA	AA	--	AA	AB	AB	AA	AA	AA	AB	AB	AB	AA	AA	AA	AA	AA	AA	AA	AA	AA	AB	AA	--	AA
EuBR01s18967084	AA	AA	BB	BB	BB	BB	AA	BB	BB	BB	BB	BB	BB	AA	BB	BB	BB	BB	AA	BB	BB	BB	BB	BB	AA	AA	AA	AA	AB	AB	AB	AB	AA	AB	AA	AB	AA	AA	--	BB	--	--	AA	AB	AB	BB	AB	AA	AA
EuBR01s19245812	AA	AA	AA	AA	AA	AA	AA	AA	AA	AA	AA	--	AA	AA	AA	AA	--	AB	AA	AA	AA	BB	AA	AA	AA	AA	AB	AA	AA	AA	AA	AA	AA	AA	AB	AB	AA	AA	AA	BB	AB	AB	AA	AB	AA	BB	AA	AA	AA
EuBR01s19691434	AA	AA	AB	BB	--	AB	AB	AA	--	--	BB	BB	AA	BB	--	AB	BB	BB	AB	AB	AB	BB	BB	BB	AA	AA	--	--	AB	AB	AA	--	AA	AA	AA	AB	--	AB	AB	BB	AB	BB	--	AB	AA	AB	BB	AB	AA
EuBR01s19834479	AB	AB	AB	AB	AB	AB	AB	AB	AB	AB	AB	AB	AB	AB	AB	AB	AB	AB	AB	AB	AB	AB	AB	AB	AA	AA	AB	AB	AB	AB	AB	AB	AB	AB	AB	AB	AA	AA	AB	AB	AB	AB	AA	AA	--	AB	AB	AB	AA
EuBR01s19838301	AA	AA	AA	AB	AA	AA	AA	AA	AB	AA	AA	AA	AA	AA	AA	AA	AA	AA	AA	AA	AA	AA	AA	AA	AA	AA	AA	AA	AB	AA	AB	AA	AA	AA	AA	--	AA	AA	AA	AA	AA	AA	AA	AA	AA	AA	AA	AA	AA
EuBR01s19869497	AB	AB	AB	--	BB	BB	BB	AB	BB	BB	BB	BB	AB	BB	BB	BB	AB	BB	AB	BB	AB	BB	BB	--	BB	AB	AB	BB	AA	BB	AB	BB	BB	BB	--	--	BB	AB	BB	--	BB	BB	AB	BB	--	BB	BB	BB	AB
EuBR01s19928060	AA	AA	AA	BB	AA	--	AB	AA	BB	AB	BB	BB	AA	AB	BB	--	BB	BB	AA	AA	BB	BB	BB	BB	AA	AA	AA	AA	BB	BB	BB	BB	BB	BB	BB	AA	AA	AA	AA	BB	BB	BB	AA	BB	AA	BB	AA	BB	AA
EuBR01s20252347	--	AA	--	AB	--	--	--	--	--	--	--	AB	AA	AA	AB	AA	AB	AB	AA	--	AA	AA	AB	AB	AA	AA	AA	AA	AA	AA	AA	AA	AA	AA	AA	AA	AA	AA	AA	AA	AA	AA	AA	AA	AA	AA	AA	AA	AA
EuBR01s20253711	AA	AA	AA	AA	AA	AA	AA	AA	AA	AA	AA	AA	AA	AA	AA	AA	AA	AA	AA	AA	AA	AA	AA	AA	AA	AA	AB	AA	AB	AA	AA	AA	AA	AA	AA	AB	AA	AA	AA	AA	AA	AA	AA	AA	AA	AA	AA	AA	AA
EuBR01s20264409	AA	AA	AA	AA	AA	AA	AA	AA	AA	AA	AA	AA	AA	AA	AA	AA	AA	AA	AA	AA	AA	AB	AA	AA	AA	AA	AA	AA	AA	AA	AB	AA	AA	AA	AA	AA	AA	AA	AA	AA	AA	AA	AA	AA	AA	AA	AA	AA	AA
EuBR01s2048857	BB	BB	AB	BB	BB	BB	AB	AB	BB	BB	BB	BB	AB	BB	BB	BB	BB	BB	--	--	BB	BB	BB	BB	AB	AB	BB	BB	BB	BB	BB	BB	BB	BB	--	BB	AB	AB	BB	BB	AB	BB	AB	--	AB	BB	--	BB	AB
EuBR01s20659165	AA	AA	AA	BB	AA	BB	AA	AA	AA	AA	BB	AB	AA	AA	AA	AA	BB	AA	AA	AA	AA	AA	AA	AA	AA	AA	AA	--	BB	BB	AA	BB	BB	--	BB	BB	BB	AA	BB	BB	BB	BB	AA	--	AA	BB	BB	BB	AA
EuBR01s20818498	AA	AA	AA	AA	AA	AB	AA	AA	AA	AA	AA	AB	AA	AA	AA	AB	AB	AB	AA	AA	AA	AA	AB	AB	AA	AA	AA	AA	AB	AB	AA	AA	AA	AA	AB	AB	AA	AA	AA	--	AB	AB	AA	AA	AB	AB	AA	AA	AA
EuBR01s2083693	AA	AA	BB	BB	BB	BB	AA	AA	BB	BB	AA	BB	AA	AA	BB	BB	--	BB	AA	BB	BB	BB	BB	BB	AA	AA	AA	BB	BB	BB	AA	AA	AA	--	BB	AA	AA	AA	BB	BB	BB	BB	AA	AA	--	BB	BB	BB	AA
EuBR01s20903583	AB	AB	AB	AB	AB	AB	AB	AB	AB	AB	AB	AB	AB	AB	AB	AB	AB	AB	AB	AB	AB	AB	AB	AB	AB	AB	AB	AB	AA	AB	AB	AB	AB	AB	AB	AB	AB	AB	AB	AB	AB	AB	AB	AB	AB	AB	AB	AB	AB
EuBR01s20945558	AA	AA	AA	AB	AB	AA	AA	AA	--	AA	AA	AA	AA	AA	AA	AA	AA	AA	AA	AA	AA	AA	AA	AA	AA	AA	AA	AA	AB	AA	AA	AA	AA	AB	AA	AA	AA	AA	AA	AA	AA	--	AA	AA	AA	AB	AB	AB	AA
EuBR01s21925173	AA	AA	AA	--	AA	AA	AA	AA	AB	AA	--	AB	AA	AA	AA	AA	AB	AB	AA	AA	--	AA	AB	AB	AA	AA	AA	AA	AB	AB	AA	AB	AA	AB	AB	AB	AA	AA	AA	AB	AB	AB	AA	AA	AA	AB	--	AB	AA
EuBR01s21940512	AA	--	BB	BB	BB	BB	--	AA	BB	BB	BB	BB	AA	BB	BB	BB	BB	BB	--	BB	AA	--	BB	BB	BB	AA	BB	BB	BB	BB	BB	BB	BB	BB	BB	BB	BB	AA	BB	BB	BB	BB	AA	BB	AA	BB	BB	BB	AA
EuBR01s22046792	AA	AA	AA	AB	AB	--	AA	AA	AA	--	--	AB	AA	AA	AB	AB	AB	AB	AA	AA	AB	AB	AB	AB	AA	AA	AA	AA	--	AA	AB	AB	AB	AB	AB	AB	AA	AA	AA	AA	AB	AB	AA	AB	AB	AB	AA	AB	AA
EuBR01s22690360	AA	AA	AB	BB	BB	BB	AA	AA	BB	BB	BB	BB	AA	AB	BB	BB	BB	BB	AA	AA	BB	BB	BB	BB	AA	AA	AA	BB	BB	BB	AA	BB	AA	BB	BB	BB	AA	AA	BB	BB	BB	BB	AA	AA	AA	BB	BB	BB	AA
EuBR01s22801192	AB	--	--	AB	AB	AB	AB	--	AB	AB	AB	AB	AA	AB	--	AB	AB	AB	AB	AB	AB	AB	AB	AB	AA	AA	--	AB	AB	AB	AB	AB	AB	AB	AB	AB	AA	AA	AB	AB	AB	AB	AA	AB	AB	AB	AB	AB	AA
EuBR01s22822030	AB	--	AB	BB	BB	BB	AB	--	AB	BB	BB	BB	AA	BB	--	BB	BB	BB	AB	--	BB	BB	BB	BB	AA	AA	AA	AA	AA	BB	AA	AB	AB	AB	AA	--	AA	AA	AA	AA	AB	AB	AA	AB	AA	AB	AB	AB	AA
EuBR01s22854362	AA	AA	AA	BB	BB	AA	BB	AA	--	BB	BB	BB	AA	AA	BB	AA	BB	BB	AA	AA	BB	BB	BB	BB	AA	AA	AA	AA	AA	AB	AA	AA	BB	--	--	AB	AA	AA	AA	AB	AB	--	AA	AA	AA	AA	BB	BB	AA
EuBR01s23162835	AA	AA	AA	AA	AA	--	AA	AA	AA	AA	--	AA	AA	AA	AA	AA	AA	--	AA	AA	AA	AA	--	AA	AA	AA	AA	AA	AA	AA	AA	AA	AA	AA	AB	AB	AA	AA	AA	--	AB	AA	AA	AA	AA	AA	--	AA	AA
EuBR01s23178709	AA	AA	AA	AB	AA	AB	AA	AA	AB	AA	AA	--	AA	AA	AA	AA	AA	--	AA	AA	AA	AA	AA	--	AA	AA	AA	AA	AA	AA	AA	AA	AA	AA	AA	AA	AA	AA	AA	AA	AA	AA	AA	AA	AA	AA	AA	--	AA
EuBR01s2321382	AA	AA	AA	BB	BB	BB	AB	--	BB	BB	BB	BB	AA	AA	--	AB	BB	BB	AA	AB	BB	BB	BB	BB	AA	AA	AB	AB	BB	BB	AA	BB	BB	BB	BB	BB	AA	AA	AA	AA	BB	BB	AA	AA	--	BB	BB	BB	AA
EuBR01s23310734	AA	AA	AA	AA	AA	AA	--	AA	AA	AA	--	AA	AA	AA	AA	AA	AB	AA	AA	AA	AA	AA	AA	AA	AA	AA	BB	AA	BB	BB	BB	AA	BB	BB	--	AA	AA	--	AB	BB	BB	BB	AA	AB	AB	BB	AA	BB	AA
EuBR01s23335035	AA	BB	BB	BB	BB	BB	BB	AA	BB	BB	BB	BB	AB	BB	BB	BB	BB	BB	--	BB	BB	BB	BB	BB	AB	AA	AB	AA	BB	BB	AB	BB	--	AB	AB	AA	AA	AA	BB	AA	BB	AA	AB	--	AB	--	BB	BB	AA
EuBR01s23373057	AA	AA	AA	AA	AA	AA	AA	AA	--	AA	AA	AA	AA	AA	AA	AA	AA	AA	AA	AA	AA	AB	AA	AA	AA	AA	AA	AB	AA	AA	AA	AA	AA	AA	AB	AA	AA	AA	AA	AA	AA	AA	AA	AA	AA	AA	AA	AA	AA
EuBR01s23473250	AA	BB	BB	BB	BB	BB	AA	AA	AB	AA	--	BB	AA	AA	AA	BB	AA	BB	AA	AA	BB	--	BB	BB	AA	AA	AA	AA	BB	--	AA	--	--	--	AA	BB	AA	AA	--	BB	AA	AB	AA	AA	AB	BB	AB	AA	AA
EuBR01s23565775	AA	AA	AA	--	AA	AA	AA	AA	AA	AA	AA	AA	AA	AA	AA	AA	AA	AA	AA	AA	AA	AA	AA	AA	AA	AA	AA	AA	AA	--	AA	--	AA	AA	AA	--	AA	AA	AA	AA	AA	AA	AA	AA	--	--	AB	AA	AA
EuBR01s23672256	AA	AA	AA	AA	--	AA	AA	AA	AA	AA	AB	AA	AA	AA	AA	AA	AA	AB	AA	AA	AA	AA	AA	AA	AA	AA	AA	AA	--	--	AA	AB	AA	AA	AA	AA	AA	AA	AA	AB	AA	--	AA	AA	AA	--	--	AA	AA
EuBR01s2385742	AA	AA	AA	AA	AA	AB	AA	AA	AA	BB	BB	AB	AA	AA	--	BB	AA	AB	AA	AA	AA	AA	AA	BB	AA	AA	AA	AA	AA	BB	AA	AA	AA	AB	AA	BB	AA	AA	AA	AB	BB	AA	AA	AA	AA	AA	AA	AB	AA
EuBR01s23935902	AA	AA	AA	AB	AB	AB	AA	AA	AB	AB	AB	AB	AA	AB	--	AB	AB	AB	AA	AB	AA	AB	AB	AB	AA	AA	AB	AB	AB	AB	AB	AB	AB	AB	AB	AB	AA	AA	AB	AB	AB	AB	AA	AB	AB	AB	AB	AB	AA
EuBR01s24170617	AA	AA	AA	AA	AA	AA	AA	AA	AA	AA	AA	AB	AA	AA	AA	AA	AA	AA	AA	AA	AA	AA	AA	AA	AA	AA	AA	AA	AA	AA	AA	AA	AA	AA	AA	AB	AA	AA	AA	AA	AA	AA	AA	AA	AA	AA	AA	AB	AA
EuBR01s24236167	AA	AA	AA	AA	AA	AA	AA	AA	AB	AA	AA	AA	AA	AA	AA	AA	AA	AA	AA	AA	AA	AA	AA	AA	AA	AA	AA	AA	AB	AA	AA	AA	AA	AA	AA	AA	AA	AA	AA	AA	AA	AA	AA	AA	AA	AA	AA	AA	AA
EuBR01s24478263	AA	AA	AA	AA	BB	--	AA	AA	AA	AA	AB	BB	AA	AA	AA	AA	BB	BB	AA	AA	AA	BB	AA	AA	AA	AA	AA	BB	BB	BB	BB	BB	BB	BB	AA	BB	AA	AA	BB	BB	BB	BB	AA	AA	AA	BB	BB	AA	AA
EuBR01s24543482	AB	AB	AB	AB	AB	AB	AB	AB	AB	AB	AB	AB	AB	AB	AB	AB	AB	AB	AB	AB	AB	AB	AB	AB	AB	AB	AB	AB	AA	AB	AB	AB	AB	AB	AB	AB	AB	AB	AB	AB	AB	AB	AB	AB	AB	AB	AB	AB	AB
EuBR01s2478536	AA	AA	BB	AA	BB	BB	AA	AA	BB	AA	BB	--	AA	AA	BB	BB	--	--	AA	AA	BB	BB	BB	AA	BB	BB	--	BB	BB	BB	--	BB	BB	BB	BB	BB	AA	AA	BB	BB	BB	BB	BB	BB	--	BB	BB	BB	AA
EuBR01s24845847	AA	AA	AA	AA	AA	AA	AA	AA	AA	AA	AA	AA	AA	AA	AA	AA	AB	--	AA	AA	AA	AA	AA	AA	AA	AA	AA	AA	AA	AA	AA	--	--	AA	--	AA	AA	AA	AB	AA	AA	AB	AA	AA	AA	AA	--	--	AA
EuBR01s2485385	AA	AA	AA	AA	AA	AB	AA	AA	AA	AA	AA	AA	AA	AA	AA	AA	AA	AA	AA	AA	AA	AA	AA	--	AA	AA	--	AA	AA	AA	AA	AA	AA	AA	AA	AA	AA	AA	AA	AA	AA	AA	AA	AA	AA	AA	AA	AA	AA
EuBR01s2486403	AA	AA	--	AB	AB	AB	AA	AA	--	AB	AB	AB	AA	--	AB	AB	AB	AB	--	AA	AB	AA	AB	AB	AA	AA	AA	AA	AB	AA	AA	AA	AA	AA	AA	AA	AA	AA	AA	AA	AA	AA	AA	AA	AA	AA	AA	AA	AA
EuBR01s24894124	AA	AA	--	BB	BB	BB	AA	AA	BB	AA	AA	AB	AA	AA	AA	AA	AA	BB	AA	AB	AA	AA	AA	--	AA	AA	AA	AB	BB	AB	AA	--	AA	AA	AA	AA	AA	AA	AA	BB	BB	BB	AA	AA	AA	BB	BB	BB	AA
EuBR01s24960546	AB	AB	AB	BB	BB	BB	AA	AA	BB	BB	BB	BB	AA	--	--	BB	BB	BB	AB	--	BB	BB	BB	BB	AA	AA	AA	AB	AA	AB	AA	AB	--	--	--	--	AA	AA	AA	AB	AB	AA	AA	AB	AB	AB	--	AB	AA
EuBR01s25164978	AA	AA	AA	AA	AA	AA	AA	AA	BB	AA	AA	BB	AA	AA	AA	AA	AA	BB	AA	AA	AA	AA	AA	AA	AA	AA	AA	--	BB	BB	AB	BB	BB	BB	AB	AA	AA	AA	AB	BB	BB	BB	AA	AA	AA	BB	BB	BB	AA
EuBR01s25166610	AA	AA	--	AB	AB	AB	AA	AA	AB	--	AB	AB	AA	--	AA	AA	AB	AB	AA	AA	AA	AB	--	AB	AA	AA	AB	--	AB	AB	AA	AB	AA	--	AB	AB	AA	AA	AB	AB	AB	AB	AA	AA	AA	AB	AB	AA	AA
EuBR01s25229680	AA	AA	AA	AA	AA	AA	AA	AA	AA	AA	AA	AA	AA	AA	AA	AA	AA	AA	AA	AA	AA	AA	AA	AA	AA	AA	AA	AA	BB	AA	AA	AA	AA	AA	AA	AA	AA	AA	AA	AA	AA	AA	AA	AA	AA	AA	AA	BB	AA
EuBR01s25324106	AA	AA	AA	AB	AB	AB	AA	AA	AB	AB	AB	AB	AA	AA	AB	AB	AB	AB	AA	AB	AB	--	AB	AB	AA	AA	AA	AB	AB	AB	AA	AB	AB	AB	AB	AB	AA	AA	AB	AB	AB	AB	AA	AA	AA	AB	AB	AB	AA
EuBR01s25502492	AA	AB	BB	BB	BB	BB	AB	--	--	BB	--	BB	AA	AA	--	--	BB	BB	AB	AA	BB	BB	BB	BB	AA	AA	AA	AB	AB	AA	AA	AA	AA	AA	AB	AA	AA	AA	AA	AB	AB	AB	AA	AA	AA	AB	AA	AB	AA
EuBR01s25728103	AA	AA	AA	BB	BB	BB	BB	AA	BB	BB	BB	BB	AA	AA	AA	BB	BB	BB	AA	AA	--	BB	BB	BB	AB	AA	AA	BB	BB	BB	AA	AB	BB	AB	BB	BB	AA	AA	AA	BB	BB	BB	AA	AA	AA	BB	BB	BB	AA
EuBR01s26160073	AA	AA	AA	AA	AA	AA	AA	AA	AA	AA	AA	AA	AA	AA	AA	AA	AA	AA	AA	AA	AA	AA	AA	AA	AA	AA	AB	AA	AB	AA	AA	AA	AA	AA	AA	AA	AA	AA	AA	AA	AA	AA	AA	AA	AA	AA	AA	AA	AA
EuBR01s26323611	AA	AA	AA	AA	AA	AA	AA	AA	AA	AA	AA	AA	AA	AA	AA	AA	AA	AA	AA	AA	AA	AA	AA	AA	AA	AA	AA	--	BB	AA	AA	AB	AB	--	AB	BB	AA	AA	AA	AA	AB	--	AA	AA	AA	AB	AA	--	AA
EuBR01s26377510	AA	AA	AA	BB	BB	BB	AA	AA	AA	AA	BB	BB	AA	AA	AB	BB	BB	AA	AA	--	BB	AA	BB	AA	AA	AA	BB	BB	BB	BB	BB	BB	BB	BB	BB	BB	BB	AA	BB	BB	BB	BB	--	BB	BB	BB	BB	BB	AA
EuBR01s26391569	AA	AA	AA	AA	AA	--	AA	AA	BB	AA	AB	--	AA	AA	AA	AA	AA	--	AA	AA	AA	AB	AA	BB	AA	AB	AB	BB	BB	BB	AA	BB	BB	BB	BB	BB	AA	AA	AA	AB	AA	--	AB	AB	BB	BB	BB	BB	AA
EuBR01s26684060	AA	AA	AA	AB	AB	AB	AA	AA	--	AA	AB	AB	AA	AA	--	AA	AB	AB	AA	AA	AA	AB	AA	AB	AA	--	AB	AB	AB	AB	AB	AB	AB	AB	AB	BB	AA	AA	AB	AB	AB	AB	AA	AB	AA	AB	AB	AB	AA
EuBR01s26917484	AA	AA	AA	BB	BB	BB	AA	AA	BB	BB	BB	BB	AA	AA	AA	BB	BB	BB	AA	AA	BB	AA	BB	BB	AA	AA	BB	--	BB	BB	AA	BB	BB	BB	BB	BB	AA	AA	AA	BB	AA	BB	AA	AA	BB	BB	BB	BB	AA
EuBR01s27308135	AA	AA	AA	AB	AB	AB	AA	AA	AA	AB	AB	AB	AA	AB	AA	AA	AB	AB	AA	AA	AA	AB	AA	--	AA	AA	AA	AB	AB	AB	AA	AB	AB	AB	AB	AA	AA	AA	--	AB	AB	AB	AA	AB	AA	AB	AB	AB	AA
EuBR01s27384772	AA	AA	AB	BB	BB	BB	AA	AA	BB	BB	BB	BB	AA	AA	BB	BB	BB	BB	AA	AA	AA	AA	BB	BB	AA	AA	AA	BB	BB	BB	BB	BB	BB	BB	BB	BB	AA	AA	BB	BB	BB	BB	--	BB	BB	BB	BB	BB	AA
EuBR01s27513676	AA	AA	AA	AB	AB	AB	AA	AA	AA	AA	AB	AB	AA	AA	AA	AA	AB	AB	AA	AA	AA	AA	AB	AB	AA	AA	AA	AB	--	--	AA	AB	AA	AB	--	AB	AA	AA	AA	--	AB	--	AA	AA	AA	AB	AB	AB	AA
EuBR01s27552059	AA	AA	BB	BB	BB	BB	AA	AA	BB	BB	BB	BB	AA	BB	BB	BB	BB	BB	AA	BB	BB	BB	BB	BB	AA	AA	AA	AA	AA	BB	AA	--	AA	AA	AA	AA	AA	AA	BB	AA	AA	BB	AA	AA	AA	--	BB	AA	AA
EuBR01s27603346	AA	AA	AA	BB	BB	BB	AA	AA	BB	BB	BB	BB	AA	BB	BB	BB	BB	BB	AA	BB	AA	BB	BB	BB	--	AB	BB	BB	BB	BB	AA	BB	BB	BB	BB	BB	AB	AB	BB	BB	BB	BB	--	BB	--	BB	BB	BB	AB
EuBR01s27620338	AA	AA	AA	AA	BB	--	AA	AA	AA	AA	BB	BB	AA	AA	AA	AA	BB	BB	AA	AA	AA	AA	AA	AA	AA	AA	AA	AB	AB	BB	AA	AA	BB	AA	BB	BB	AA	AA	AA	BB	AA	BB	AA	AA	AA	AA	--	AA	AA
EuBR01s27763199	AA	AA	AA	AA	AA	AA	AA	AA	AA	AA	AA	AA	AA	AA	AA	AA	AB	AB	AA	AA	AA	AA	AA	AB	AA	AB	AA	AA	AB	AB	AA	AA	AA	AB	AA	AA	AA	AA	AA	AA	AA	AB	AA	AA	AB	AA	AA	AB	AA
EuBR01s28075886	AA	AA	AA	AA	AA	AA	AA	AA	AA	AA	AA	AA	AA	AA	AA	AA	AA	AA	AA	AA	AA	AA	AA	AA	AA	AA	AB	AB	AB	AB	AA	AB	AB	AA	AB	AA	AA	AA	AB	AB	AB	AB	AA	AA	AA	AB	AB	AA	AA
EuBR01s28076255	AA	AA	AA	AA	AA	AA	AA	AA	AA	AA	--	AA	AA	AA	AA	AA	AA	--	AA	AA	AA	AA	AA	--	AA	AA	AA	AB	--	AB	AB	AB	AB	--	AB	AA	AA	AA	AB	AA	--	AB	AA	AA	AA	AA	AB	AA	AA
EuBR01s28130416	AA	AA	AA	AA	AA	AA	AA	AA	AA	AA	AA	AA	AA	AA	AA	AA	AA	AB	AA	AA	AA	AA	AA	AA	AA	AA	AA	AB	AB	--	AA	AB	AB	AB	BB	AA	AA	AA	AA	--	--	AB	AA	AA	AA	--	AB	--	AA
EuBR01s28137537	AA	AA	AA	BB	AA	--	AA	AA	AA	AA	AA	BB	AA	AA	AA	AA	BB	AA	AA	AA	AA	AA	BB	BB	AA	AA	AA	AA	AB	AA	AA	AA	AA	AA	AA	--	AA	AA	AB	AA	AB	BB	AA	AA	AA	AB	--	BB	AA
EuBR01s28147836	AA	BB	AA	BB	BB	BB	AA	AA	AA	BB	BB	BB	AA	BB	AA	BB	BB	BB	AA	AA	BB	BB	BB	BB	AA	AA	AA	AA	BB	AA	AA	BB	BB	BB	AA	AA	AA	AA	AA	BB	BB	BB	AA	AB	AA	BB	AA	AA	AA
EuBR01s28192650	AA	AA	AA	AB	AB	AB	AA	AA	AA	AA	AA	AB	AA	AA	AA	AA	AB	--	AA	AA	AB	AB	--	AB	AA	AA	AA	AA	AB	AA	AA	AA	AA	AB	AA	AA	AA	AA	AA	AA	AA	AA	AA	AA	AB	--	AA	AA	AA
EuBR01s28282646	AA	AA	AA	--	AB	AB	AA	AA	--	AA	AB	AB	AA	AA	--	AA	AB	AB	AA	AA	AA	AB	--	AB	AA	AA	AA	AB	AA	AB	--	AB	AA	AA	AB	AB	AA	AA	AA	AA	AB	--	AA	AA	AA	AB	AB	--	AA
EuBR01s28310307	AA	AA	AA	AA	BB	AA	AA	AA	--	AB	BB	BB	AA	AA	AB	--	BB	BB	AA	AA	--	BB	--	--	AA	AA	AA	AA	--	AB	AB	--	AB	AB	AB	AA	AA	AA	AA	BB	AA	BB	AA	AA	AA	AB	AA	AB	AA
EuBR01s28386394	AA	AA	AA	AA	AA	AA	AA	AA	AA	AA	AA	AB	AA	AA	AA	AA	AA	AA	AA	AA	AA	AA	AA	AA	AA	AA	--	AB	--	AB	AA	AB	--	AB	--	--	AA	AA	AB	AA	AA	AB	AA	AB	AB	AA	AA	AB	AA
EuBR01s28558104	AA	AA	AA	AA	--	AB	AA	AA	AA	AA	AA	AA	AA	AA	AA	AA	AA	AB	AA	AA	AA	AA	AA	AA	AA	AA	AA	AA	AA	AA	AA	AB	AB	AB	--	AA	AA	AA	AA	AA	AB	AB	AA	AA	--	AA	AB	AA	AA
EuBR01s28888441	AA	AA	AA	AA	AB	AB	--	AA	AA	AA	AB	AB	AA	--	AB	AA	BB	BB	AA	AA	AA	--	BB	AA	AA	AA	AB	AB	AB	BB	AA	AB	AA	BB	AA	BB	AA	AA	AA	AB	AA	BB	AA	AA	AA	BB	AB	AB	AA
EuBR01s28948431	AA	AA	AA	AA	AA	AA	AA	AA	AA	AA	AA	AA	AA	AA	AA	AA	AA	--	AA	AA	AA	AA	AA	AA	AA	AA	AA	AA	AB	AB	AA	AA	AA	AB	AA	AB	AA	AA	AA	AA	AB	AB	AA	AA	AA	AA	AB	AB	AA
EuBR01s29349083	AA	AA	AA	AA	AB	AA	AA	AA	BB	--	AA	BB	AA	AA	AA	AA	AA	AA	AA	AA	AA	BB	BB	AA	AA	AA	AA	BB	BB	AA	AA	BB	BB	BB	--	AA	AA	AA	BB	BB	BB	AA	AA	BB	--	BB	BB	BB	AA
EuBR01s29519559	AA	AA	AA	AA	AA	AA	AA	AA	AA	AA	AA	AA	AA	AA	AA	AA	AA	AA	AA	AA	AA	AA	AA	AA	AA	AA	AA	AA	AA	AA	AA	AA	--	AA	AA	AA	AA	AA	AA	AA	AA	AA	AA	AA	--	AA	AA	AB	AA
EuBR01s29587512	AA	AA	AA	AB	AA	AA	AA	AA	AA	AA	AA	AA	AA	AA	AA	AA	AA	--	AA	AA	AA	AA	AA	AA	AA	AA	AA	AA	AB	AA	AA	AA	AA	--	AA	--	AA	AA	AA	AB	--	AA	AA	AA	AA	--	AA	AA	AA
EuBR01s29739182	--	--	AB	AB	AB	AB	--	AB	AB	AB	AB	AB	AA	AB	--	AB	AB	AB	--	AB	AB	AB	AB	AB	--	AB	AB	AB	AB	AB	AB	AB	AB	AB	AB	AB	--	AB	AB	AB	AB	AB	AB	AB	--	AB	AB	AB	AA
EuBR01s29772511	AA	AA	AA	AB	AA	AA	AA	AA	AA	AA	AA	AA	AA	AA	AA	AA	AA	AA	AA	AA	AA	AA	AA	AB	AA	AA	AA	--	AA	AA	AA	AA	AA	AA	AA	AB	AA	AA	--	AA	AA	AA	AA	AA	AA	--	AA	AA	AA
EuBR01s30032104	AA	AA	AA	AA	AB	AB	AA	AA	AB	AA	AB	AB	AA	AA	AA	AA	AA	--	AA	AA	AA	AB	--	AB	AA	AA	AA	AB	AB	AB	AA	AA	--	--	AB	--	AA	AA	AA	AB	AB	AB	--	AB	AB	AB	AB	AB	AA
EuBR01s30053469	AA	AA	AA	AA	AA	AA	AA	AA	AA	AA	AA	--	AA	AA	AA	AA	AA	AA	AA	AA	AA	AA	AB	AA	AA	AA	AA	AA	BB	--	AA	AA	AA	AB	AA	AB	AA	AA	AA	AA	--	AB	AA	AA	AA	--	AB	BB	AA
EuBR01s30095215	AA	AA	AA	BB	BB	--	AA	AA	AA	AB	--	BB	AA	AA	BB	BB	BB	BB	AA	AA	AA	AA	BB	AB	AA	AA	AA	AA	--	AA	BB	BB	AA	BB	BB	AB	AA	AA	AB	BB	--	--	AA	AA	AA	--	AA	AA	AA
EuBR01s30236805	AA	AA	AA	BB	AB	AA	AA	AA	AA	--	AA	BB	AA	AA	AB	BB	BB	BB	AA	AA	AA	AA	BB	BB	AA	AA	AA	BB	BB	BB	BB	BB	BB	BB	BB	BB	AA	AA	BB	BB	BB	BB	AA	BB	BB	BB	BB	BB	AA
EuBR01s30248811	AA	AA	AA	BB	BB	BB	AA	AA	BB	BB	BB	BB	AA	AA	BB	BB	BB	BB	AA	AA	AA	BB	BB	AA	AA	AB	BB	BB	BB	BB	BB	BB	BB	BB	BB	BB	AB	BB	BB	BB	BB	BB	AB	BB	BB	BB	BB	BB	AA
EuBR01s30935585	AA	AA	AA	BB	AA	AA	AA	AA	BB	AA	AA	BB	AA	AA	AA	AA	BB	BB	AA	AA	AA	BB	BB	BB	AA	AA	BB	AA	BB	BB	AA	BB	BB	BB	BB	BB	AA	AA	BB	BB	BB	BB	AA	AA	BB	BB	BB	BB	AA
EuBR01s30949369	AA	AB	BB	BB	BB	BB	AA	AA	AA	AA	BB	BB	AA	AA	AA	--	BB	BB	AA	AA	BB	BB	BB	BB	AA	AB	AA	AA	BB	BB	AA	BB	BB	BB	AA	BB	AA	AA	BB	BB	BB	BB	AA	BB	BB	BB	BB	BB	AA
EuBR01s31007585	AA	AA	--	AB	AB	AB	AA	AA	AB	AB	AB	AB	AA	AB	AB	AB	AB	AB	AA	AA	AA	AB	AB	AB	--	AA	AA	AB	AB	AB	AB	AB	AB	AB	AB	AB	AA	AA	AB	AB	AB	AB	AA	--	AB	AB	AB	AB	AA
EuBR01s31014967	AA	AA	AA	AA	AA	AA	AA	AA	AA	AA	BB	AA	AA	AA	AA	BB	BB	BB	AA	AA	AA	AA	BB	BB	AA	AA	AA	BB	AA	BB	BB	BB	BB	BB	BB	AA	AA	AA	BB	BB	BB	BB	AA	BB	BB	BB	BB	BB	AA
EuBR01s31065185	AA	AA	AA	AA	AB	BB	AA	AA	AA	BB	BB	BB	AA	BB	AA	AA	BB	BB	AA	--	BB	BB	BB	BB	AA	AA	AA	--	BB	BB	AB	BB	BB	BB	BB	BB	AA	AA	BB	BB	BB	BB	AA	AB	AA	BB	BB	BB	AA
EuBR01s31211899	AA	AA	AA	--	AA	AB	AA	AA	AA	AA	AA	AB	AA	AA	AA	AA	AA	AB	AA	AA	AA	AA	AA	--	AA	AA	AA	AA	BB	AA	AA	AA	AA	BB	AA	BB	AA	AA	AA	AB	--	AB	AA	AA	AA	BB	AA	AB	AA
EuBR01s31259834	AA	AA	AA	--	AA	AA	AA	AA	AA	AA	AA	AA	AA	AA	AA	AA	AA	AA	AA	AB	AB	AA	--	AA	AA	AA	AA	AA	AA	AB	AA	AA	AA	AA	AA	AB	AA	AA	AA	AA	AA	AA	AA	AA	AA	AB	AA	AA	AA
EuBR01s31501591	AA	AA	AA	BB	BB	BB	AA	AA	BB	BB	BB	BB	AA	BB	BB	AA	BB	BB	AA	AA	AA	BB	BB	BB	AA	AA	AA	BB	BB	BB	AA	--	BB	--	AB	--	AA	AA	AA	BB	AB	BB	AA	AA	AA	AB	AB	BB	AA
EuBR01s31646395	AA	AA	AA	AA	AA	--	AA	AA	AA	AA	AB	--	AA	AA	AA	--	AA	AA	AA	AA	AA	AA	--	--	AA	AA	AB	AA	AA	--	AA	AB	AA	AB	AB	AA	AA	AA	AA	AB	AA	AA	AA	AA	AA	AB	AA	AB	AA
EuBR01s31805179	AA	--	AA	AB	AB	AA	AA	AA	AA	AA	AA	AB	--	AA	AA	AA	AB	AB	AA	--	AA	AA	AB	AA	AA	AA	AB	AB	AB	AB	AB	AB	AA	AB	AA	AB	AA	AA	AB	AB	AB	AB	AA	AA	AA	AB	AA	AB	--
EuBR01s31975145	AA	AA	AA	BB	BB	BB	AA	AA	BB	BB	BB	BB	AA	BB	BB	BB	BB	BB	AA	BB	BB	BB	BB	BB	AA	AA	AA	BB	BB	BB	AA	BB	BB	BB	AA	BB	AA	AA	AA	BB	BB	BB	AA	BB	--	BB	BB	BB	AA
EuBR01s32393001	AA	AA	AA	--	AA	AA	AA	AA	AA	AB	AA	AA	AA	AA	AA	AA	AA	--	AA	AA	AA	AA	AA	AA	AA	AA	AA	AA	AB	AA	AA	AA	AB	AB	AA	AA	AA	AA	AA	AA	--	--	AA	AA	AA	AB	AB	AB	AA
EuBR01s32411030	AA	AA	AA	AA	AA	AA	AA	AA	AA	AA	--	AA	AA	AA	AA	AA	AA	AA	AA	AA	AA	AA	AA	--	AA	AA	AA	AA	AB	AB	AA	AA	--	--	AA	AB	AA	AA	AA	AA	--	AA	AA	AA	AA	--	AA	AB	AA
EuBR01s32421359	AA	AA	AA	BB	AA	AA	AA	AA	AA	AA	--	BB	AA	AA	AA	AA	--	AA	AA	AA	--	BB	BB	AA	AA	AA	AA	BB	BB	BB	AA	BB	AA	BB	BB	AA	AA	AA	--	BB	AA	BB	AA	--	BB	BB	AA	AA	AA
EuBR01s32617675	AA	AB	BB	BB	BB	BB	BB	BB	BB	BB	BB	BB	AB	BB	BB	BB	BB	BB	--	--	AA	BB	BB	BB	AB	AB	BB	BB	BB	BB	--	BB	BB	BB	BB	BB	--	AB	BB	BB	BB	BB	AA	--	AA	BB	BB	BB	AB
EuBR01s32681807	AA	AA	AA	AA	AB	--	AA	AA	AA	AB	AA	AA	AA	AA	AA	AA	AA	AA	AA	AA	AA	AA	AA	AA	AA	AA	AA	AA	AA	AA	AA	AA	AA	AA	AA	AA	AA	AA	AA	AA	AA	AA	AA	AA	AA	AA	AB	AB	AA
EuBR01s3278083	AA	AA	AA	BB	AB	BB	AA	AA	AA	AA	--	BB	AA	AA	AA	AA	AA	BB	AA	AA	AA	BB	BB	--	AA	AA	BB	BB	BB	BB	AA	BB	BB	BB	BB	BB	AA	AA	AB	BB	BB	BB	AA	AA	AA	BB	BB	BB	AA
EuBR01s33047274	AA	AA	AA	--	AB	AB	AA	AA	AA	--	--	--	AA	AA	AA	AB	AB	AB	--	AA	--	--	--	AB	AA	AA	AA	AA	AB	AA	AA	AA	AA	AA	AA	AA	AA	AA	AA	AA	AA	AA	AA	AA	AA	AA	AA	AB	AA
EuBR01s33062318	AA	AA	AA	AB	AB	AB	AA	AA	AA	AB	AB	--	AA	AA	AB	AB	AB	AB	AA	AA	AA	AB	--	AB	AA	AA	AA	AA	AB	AA	AA	AA	AA	AB	AA	--	AA	AA	AA	AA	AA	AA	AA	AA	AA	AA	AA	AB	AA
EuBR01s33078558	AA	AA	AA	AA	AA	AA	AA	AA	AA	AA	AA	AA	AA	AA	AA	AA	AB	--	AA	AA	AA	AA	AA	AA	AA	AA	AA	--	AB	AB	AA	AB	--	AB	--	--	AA	AA	AA	AB	AB	AA	AA	AA	AA	AA	AB	AA	AA
EuBR01s33110305	AB	AB	AB	AB	AB	AB	AB	AB	AB	AB	AB	AB	AB	AB	AB	AB	AB	AB	AB	AB	AB	AB	AB	AB	AA	AA	AB	AB	AB	AB	AB	--	AB	AB	AB	AB	AB	AB	AB	AB	AB	AB	AB	--	AB	AB	AB	--	AA
EuBR01s33215614	AA	AA	BB	--	AA	--	AA	AA	--	AA	BB	BB	AA	AA	AA	BB	AA	BB	AA	--	BB	--	BB	AA	AA	AA	AA	--	BB	--	AA	AB	AA	BB	AA	BB	AA	AA	AA	AB	BB	--	AA	AA	AA	BB	BB	BB	AA
EuBR01s33220155	AA	AA	AA	--	AA	AB	AA	AA	AA	AA	AA	AB	AA	AB	AA	AA	AB	AB	AA	AA	AA	AA	AA	AA	AA	AA	AA	AA	AB	AA	AA	AA	AA	AA	AA	AA	AA	AA	AA	AB	AB	AB	AA	AA	AA	AB	--	AA	AA
EuBR01s33386582	AA	AA	AA	AA	BB	BB	AA	AA	BB	AA	AA	BB	AA	AA	BB	BB	BB	BB	AA	BB	AA	BB	BB	BB	AA	AA	AA	BB	BB	BB	AA	BB	AA	BB	BB	BB	AA	AA	BB	BB	BB	BB	AA	AA	BB	BB	BB	BB	AA
EuBR01s33437008	AA	AA	AB	AB	AB	AB	AB	--	AB	AB	AB	AB	AA	AB	AA	AB	AB	AB	AA	AB	AB	AB	AB	AB	AB	AB	AB	AB	AB	AB	AB	AB	AB	AB	AB	AB	AB	--	AB	AB	AB	AB	AB	AB	AA	AB	AB	AB	AB
EuBR01s33471144	AB	AB	--	--	--	AB	AA	AA	AB	AB	--	AB	AA	AA	--	AB	AB	AB	AA	--	--	--	--	BB	AA	AB	AB	AA	BB	AB	AB	AA	AA	AB	AA	--	AA	AA	AA	AB	AA	AA	AA	AA	AA	AB	AA	AB	AA
EuBR01s33523011	AA	AA	AA	AA	AA	AA	AA	AA	AA	AA	AB	AA	AA	AA	AA	AA	AA	AA	AA	AA	AA	AA	AA	AB	AA	AA	AA	AA	AB	--	AA	AA	AA	AB	AB	--	AA	AA	--	AB	AB	AB	AA	AA	AA	AA	AB	--	AA
EuBR01s33563477	AA	AA	AA	AA	--	AB	AA	AA	AA	AA	--	AB	AA	AA	AA	AA	AA	AA	AA	AA	AA	AA	--	AB	AA	AA	--	AA	AA	AB	AA	AA	AB	AB	AB	AB	AA	AA	AB	AB	AA	AB	AA	AA	AA	AB	AB	AB	AA
EuBR01s33603134	AA	AA	AA	AB	--	AA	AA	AA	AA	AA	AB	--	AA	AA	AA	AA	AA	AA	AA	AA	AA	--	AA	AA	AA	AA	AA	AA	BB	AA	--	AB	AA	AB	AA	AA	AA	AA	AA	AA	AA	BB	AA	AA	AA	AB	BB	BB	AA
EuBR01s33694688	AA	AA	AA	AA	AA	AA	AA	AA	AA	AA	AA	AA	AA	AA	AA	AA	AA	AA	AA	AA	AA	AA	AB	AA	AA	AA	AA	--	AA	AA	AA	AA	AA	AA	AA	--	AA	AA	AA	AA	AA	--	AA	AA	AA	AA	AA	--	AA
EuBR01s337130	AA	AA	AA	BB	BB	BB	AA	AA	BB	--	BB	BB	AA	AA	BB	BB	BB	BB	AA	AA	AA	BB	BB	BB	AA	AA	BB	BB	BB	BB	BB	BB	BB	BB	BB	BB	AA	AA	BB	BB	BB	BB	AA	BB	AA	BB	BB	BB	AA
EuBR01s33773158	AA	AA	AA	BB	BB	BB	AA	AA	AA	AA	BB	BB	AA	AA	AA	AA	AA	BB	AA	AA	AA	AA	AA	AA	AA	AA	AA	AA	BB	BB	AA	BB	AA	BB	BB	AA	AA	AA	AA	BB	BB	BB	AA	AA	AA	BB	AA	AA	AA
EuBR01s33796029	AA	AA	--	AB	AB	AB	AA	AA	AB	AB	--	AB	AA	AA	AB	--	AB	AB	AA	--	--	AB	BB	AB	AA	AA	AA	--	AA	AA	AA	--	AA	AA	--	AA	--	AA	AB	AB	AB	AB	AA	AB	AB	AB	AB	AB	AA
EuBR01s33797785	AA	AA	AA	AA	AA	AB	AA	AA	AA	AA	AA	AB	AA	AA	AA	AA	AA	--	AA	AA	AA	AA	AA	AA	AA	AA	AA	AA	--	AB	AA	AB	AA	AA	AA	AA	AA	AA	AA	AA	AB	AA	AA	AA	AA	AA	--	AA	AA
EuBR01s33810829	AA	AA	AA	AA	AA	--	AA	AA	AA	AA	AA	AA	AA	AA	AA	AA	AA	AA	AA	AA	AA	AA	AA	AA	AA	AA	AA	AA	--	AB	AB	AB	AA	AA	AA	AA	AA	AA	AA	AA	--	AA	AA	AA	AA	AA	AA	AA	AA
EuBR01s33849424	AA	AA	AA	AB	--	BB	AA	AA	AA	AA	AB	BB	AA	AA	BB	AA	AB	BB	AA	AA	AA	AA	BB	AA	AA	AA	AA	BB	BB	BB	AA	BB	BB	BB	BB	BB	AA	AA	BB	BB	BB	BB	AA	AA	AA	BB	BB	BB	AA
EuBR01s34164038	AA	AA	AA	AA	AA	AA	AA	AA	AA	AA	AA	AB	AA	AA	AA	AA	AA	AA	AA	AA	AA	AA	AA	AA	AA	AA	AA	AB	AA	AA	AB	AB	AB	AB	AB	AA	AA	AA	AA	AB	AB	--	AA	AA	AA	AB	--	AA	AA
EuBR01s34196521	AA	AA	AA	AA	AA	AA	AA	AA	AA	AA	--	AA	AA	AA	AA	AA	--	AA	AA	AA	AA	AA	AA	AA	AA	AA	AB	AA	AA	AA	AB	AA	AA	AA	AA	--	AA	AA	--	AA	--	AA	AA	AA	AA	AA	--	AA	AA
EuBR01s34240389	AA	AA	AA	AB	AA	AA	AA	AA	AA	AA	AA	AA	AA	AA	AA	AA	AB	AA	AA	AA	--	AA	AA	AA	AA	AA	AA	AB	AB	--	AA	AA	AB	AA	AB	AB	AA	AA	AA	AB	AB	AA	AA	AA	AB	AB	AB	AB	AA
EuBR01s34242281	AA	AA	AA	AA	AA	AA	AA	AA	AA	AA	AB	AB	AA	AA	AA	AA	AA	AA	AA	AA	AA	AA	AB	AB	AA	AA	AA	AA	AA	--	AA	AA	AA	AB	AA	AA	AA	AA	AA	AA	AB	AA	AA	AA	AA	AA	AA	AB	AA
EuBR01s34318387	AA	AA	AA	AA	AA	AB	AA	AA	AA	AA	AA	AB	AA	AA	AA	AA	AA	AA	AA	AA	AA	AA	AA	AA	AA	AA	AA	AA	AA	AA	AA	AA	AA	AA	AA	AA	AA	AA	AA	AA	AA	AB	AA	AA	AA	AA	AA	AA	AA
EuBR01s34445738	AB	AB	AB	AB	AB	AB	AB	AB	AB	AB	AB	AB	AB	AB	AB	AB	AB	AB	AB	AB	AB	AB	AB	AB	--	AB	AB	AA	AB	AA	AB	AA	AA	AA	AA	AB	AB	AB	AB	AB	AB	AA	AB	AB	AB	--	AB	AB	AA
EuBR01s3445969	AA	AA	AA	AA	AA	--	AA	AA	AA	AA	AA	AA	AA	AA	AA	AA	AA	AA	AA	AA	AA	AA	AA	AA	AA	AA	AA	AA	AA	AA	AA	BB	AA	--	BB	AA	AA	AA	AA	AA	--	AB	AA	AA	AA	AB	AB	AB	AA
EuBR01s34464998	BB	AA	BB	BB	BB	BB	AA	--	BB	BB	BB	BB	AA	BB	AA	BB	BB	BB	BB	AA	BB	AA	BB	BB	BB	AA	BB	BB	BB	BB	BB	BB	AA	BB	BB	BB	BB	AA	BB	BB	AA	BB	AA	AA	AA	BB	BB	AA	AA
EuBR01s34535745	AA	AB	AB	AB	--	AB	AA	AB	AB	AB	AB	AB	AA	AA	--	--	--	AB	--	AA	AB	AA	AB	AB	AA	AA	AA	AA	AB	AA	AA	AA	AA	AB	AA	AA	AA	AA	AA	AB	AA	AA	AA	AA	AA	--	AA	AA	AA
EuBR01s34638909	AA	AA	AB	AB	AB	AB	AA	AA	AB	AB	AB	AB	AA	AB	AA	AB	AB	AB	AA	AB	AB	AB	AB	AB	AA	AA	AB	AB	AB	AB	AA	AB	AB	AB	AB	AB	AA	AA	AB	AB	AB	AB	AA	AB	AB	AB	AB	AB	AA
EuBR01s34657326	AA	AA	AA	AB	AA	AA	AA	AA	AA	AA	AA	--	AA	AA	AA	AA	AA	AA	AA	AA	AA	AA	AA	AA	AA	AA	AA	AA	AA	AA	AA	AA	--	AA	AA	AA	AA	AA	AA	AA	AA	AA	AA	AA	AA	AA	AA	--	AA
EuBR01s34716678	AA	AA	AA	AB	AA	AA	AA	AA	AA	AA	AA	--	AA	AA	AA	AA	AA	AA	AA	AA	AA	AA	AA	--	AA	AA	AA	AA	AB	AA	AA	AA	AA	AA	AA	AA	AA	AA	AA	--	AA	AA	AA	AA	AA	AA	AA	AA	AA
EuBR01s34760180	AA	AA	AA	AA	AB	AA	AA	AA	AA	AA	AA	AA	AA	AA	AA	--	AB	--	AA	AA	AA	AA	AA	AA	AA	AA	AA	AB	AA	AA	AA	AB	AA	AB	AA	AA	AA	AA	AA	AA	AA	--	AA	AA	AA	AB	--	AA	AA
EuBR01s34794666	AA	--	AA	AA	AA	AA	AA	AA	AA	AA	AA	BB	AA	AA	AA	BB	BB	BB	--	AA	BB	AA	AA	BB	AA	AA	AA	AA	BB	BB	AA	--	BB	BB	BB	BB	AA	AA	AA	AA	AA	AA	AA	AA	BB	AA	BB	BB	AA
EuBR01s35594052	BB	AA	AA	BB	BB	BB	AA	BB	BB	BB	BB	BB	AA	BB	BB	BB	BB	BB	AA	BB	BB	BB	BB	AA	AA	AA	AB	--	--	BB	AB	BB	AB	AB	AB	--	BB	AA	BB	BB	BB	BB	AB	BB	BB	BB	BB	BB	AA
EuBR01s35691871	AA	AA	AA	AB	AA	--	AA	AA	AA	AA	AB	AA	AA	AA	AA	AA	AA	AA	AA	AA	AA	AA	AA	AA	AA	AA	AA	AB	AA	--	AA	--	AA	--	AB	AA	AA	AA	AA	--	--	AB	AA	AA	AA	AA	AB	AB	AA
EuBR01s35810494	AA	BB	AA	BB	BB	BB	BB	AA	BB	BB	BB	BB	AB	AA	AA	BB	BB	BB	BB	BB	BB	BB	BB	BB	AA	AA	--	AA	AB	BB	AA	AB	AA	BB	AB	--	AA	AA	AA	AB	AB	--	AA	AA	AB	BB	BB	BB	AA
EuBR01s35894165	AA	AA	AA	BB	AA	BB	AA	AA	BB	BB	BB	BB	AA	AA	AA	AA	AB	BB	AA	AA	AA	BB	--	BB	AA	AA	AA	BB	BB	BB	AA	BB	AA	AA	BB	AA	AA	AA	AA	BB	--	BB	AA	--	AA	BB	BB	BB	AA
EuBR01s35976466	AA	AA	AA	BB	BB	BB	--	AA	BB	BB	BB	BB	AA	AA	AA	BB	BB	BB	AA	BB	AA	BB	BB	BB	AA	AA	AA	AA	AA	BB	AB	BB	BB	BB	BB	AA	AA	AA	BB	--	BB	BB	AA	BB	AA	--	BB	AA	AA
EuBR01s36038543	AA	AA	AA	AA	AA	AA	AA	AA	AA	AA	AA	AA	AA	AA	AA	AA	AA	AA	AA	AA	AA	AA	AA	AA	AA	AA	AA	AA	AA	--	AA	AA	AA	AA	--	AB	AA	AA	AA	AA	AA	AA	AA	AA	AA	AA	AA	AA	AA
EuBR01s36131945	AA	AA	AA	AA	AA	BB	AA	AA	BB	AA	BB	AA	AA	AA	AA	AA	BB	BB	AA	AA	AA	BB	BB	BB	AA	AA	AB	AA	BB	BB	AA	BB	AB	BB	BB	AA	AA	AA	AB	BB	BB	BB	AA	AA	AA	BB	BB	BB	AA
EuBR01s36223931	--	AA	AB	--	AB	AB	AA	--	--	AB	AB	AB	AA	--	AB	AA	AB	AB	AA	AA	AB	AB	AB	AB	AA	AA	AA	AA	AB	AA	AA	AA	AA	AB	AA	AB	AA	AA	AA	AB	AA	AA	AA	AA	AA	AB	AA	AB	AA
EuBR01s36272503	AA	AA	AA	AA	BB	BB	AA	AA	AA	AA	BB	AA	AA	AA	AA	AA	AA	BB	AA	AA	AA	AA	AA	BB	AA	AA	AA	AA	BB	--	AA	BB	BB	BB	AA	BB	AA	AA	AA	BB	AA	BB	AA	AA	BB	BB	BB	AB	AA
EuBR01s36531161	AA	AA	AA	--	AB	AB	AA	AA	AB	AB	AB	AB	AA	AA	AA	AA	AB	AB	AA	AA	AA	AA	AB	AB	AA	AA	AA	AA	AB	AB	AA	AB	AB	AB	AB	AA	AA	AA	AA	AB	AB	AB	AA	AA	AA	--	AB	AB	AA
EuBR01s36638667	AA	AA	AA	AA	AB	--	AA	AA	AA	AA	AA	AA	AA	AA	AA	AA	AA	AA	AA	AA	AA	AA	AA	AB	AA	AA	AA	AA	AA	--	AA	--	AB	AB	AA	AA	AA	AA	AA	AA	AA	AA	AA	AA	AA	AA	AA	--	AA
EuBR01s36644736	AA	AA	AA	AA	AA	AA	AA	AA	AA	AA	AA	AA	AA	AA	AA	AA	AA	AA	AA	AA	AA	AA	AA	AA	AA	AA	AA	AA	AA	AA	AA	AA	AA	AB	AA	--	AA	AA	AA	--	AA	AA	AA	AA	AA	AA	AB	AA	AA
EuBR01s36768486	AA	AA	AA	AB	AB	AB	AA	AA	AA	AA	AA	AA	AA	AA	AA	AA	AB	AA	AA	AA	AA	AA	--	AA	AA	AA	AA	AB	AA	--	--	AA	--	AA	AB	--	AA	AA	AA	AB	AA	AA	AA	AA	AA	--	AB	AB	AA
EuBR01s36822189	AA	AA	AA	AB	AA	--	AA	AA	AA	AA	AB	AB	AA	AA	AA	AA	AA	--	AA	AA	AA	--	AA	AA	AA	AA	AA	AA	AB	--	AA	AA	AA	AB	AA	AA	AA	AA	AA	AB	AA	--	AA	AA	AA	AB	--	--	AA
EuBR01s37023265	AA	AA	AA	AA	AB	AA	AA	AA	AA	AA	--	AB	AA	AA	AA	AA	AA	AA	AA	AA	AA	AA	AA	AA	AA	AA	AA	AA	AA	--	AA	AA	AA	AA	--	AA	AA	AA	AA	--	AA	AB	AA	AA	AA	--	AA	AA	AA
EuBR01s37105262	AA	AA	AA	AA	AB	AA	AA	AA	AA	AA	AA	AB	AA	AA	AA	AA	AA	AA	AA	AA	AA	AA	AA	AA	AA	AA	AA	AA	AA	AA	AA	AA	AA	AA	AA	AA	AA	AA	AA	--	AA	AA	AA	AA	AA	AB	AA	AA	AA
EuBR01s37149582	AA	AA	AA	BB	BB	BB	AA	AA	BB	BB	BB	BB	AA	AA	BB	BB	BB	BB	AA	BB	BB	BB	BB	BB	AA	AA	AA	BB	BB	AA	AA	AB	BB	AB	BB	BB	AB	AA	BB	--	BB	BB	AA	AA	AB	AB	BB	BB	AA
EuBR01s37316164	AA	AA	AA	AA	AB	--	AA	AA	AA	AA	AA	AA	AA	AA	AA	--	AA	AA	AA	AA	AA	--	AA	AA	AA	AA	AA	AA	AA	AA	AA	AA	--	AA	--	AA	AA	AA	AA	--	AA	AA	AA	AA	AA	AA	AA	AA	AA
EuBR01s37393799	AA	AA	BB	AA	AA	AA	AA	AA	AA	AA	AA	AA	AA	AA	AA	--	--	BB	AA	AA	AA	AA	AA	BB	BB	AA	AA	AA	BB	BB	AA	BB	BB	BB	BB	BB	AA	AA	AA	BB	BB	BB	AA	BB	BB	BB	AA	BB	AA
EuBR01s37461416	AA	AA	AA	BB	BB	AA	AA	AA	BB	BB	AA	BB	AA	BB	AA	BB	BB	BB	AA	AA	BB	AA	BB	BB	AA	AA	BB	BB	BB	BB	AA	BB	BB	BB	BB	BB	AA	BB	BB	BB	BB	BB	AA	AA	AA	BB	BB	BB	AA
EuBR01s3773934	--	AA	AA	AA	AA	AB	AA	AB	AA	AB	AB	--	AA	AA	AA	AA	AA	AB	AA	AA	AA	AA	AA	AA	AA	AA	AA	AB	AA	AA	AA	AA	--	AB	AB	AA	AA	AA	AB	AB	AA	AB	AA	AA	AA	AB	AA	AA	AA
EuBR01s3784980	AA	--	--	AB	AB	AB	--	AA	AB	AB	AA	AB	AA	AA	--	AA	--	AB	AA	--	--	AB	--	AB	AA	AA	AA	AA	AA	AA	AA	AA	AA	AA	AA	AA	AA	AA	AA	AB	AA	AA	AA	AA	AA	AA	AA	AA	AA
EuBR01s37961873	AA	AA	AA	BB	BB	AA	AA	AA	BB	BB	BB	AA	AA	AA	BB	BB	BB	BB	AA	AA	BB	BB	BB	BB	AA	AA	AA	AA	AA	AA	AA	AA	AA	AB	AA	AA	AA	AA	AA	--	AB	AA	AA	AA	AA	AB	AA	AB	AA
EuBR01s38166664	AA	AA	AA	BB	BB	AA	AA	AA	AA	AA	BB	AB	AA	AA	AA	AA	AA	AA	AA	AA	AA	AA	AA	AB	AA	AA	AA	--	AB	BB	AA	AA	BB	BB	AB	BB	AA	AA	BB	BB	BB	BB	AA	AA	AA	BB	AA	BB	AA
EuBR01s38175362	AA	AA	AB	AA	AA	--	AA	AA	BB	BB	BB	--	AA	AA	AA	AA	AA	BB	AA	AA	AA	--	BB	AB	AA	AA	AA	--	BB	BB	AA	BB	AA	BB	AA	AA	AA	AA	AA	BB	--	BB	AA	AA	AA	--	BB	AB	AA
EuBR01s38218983	AA	AA	AA	BB	BB	BB	AA	AA	AA	BB	AA	BB	AA	AA	AA	AA	BB	BB	AA	AA	AA	AA	AA	AA	AA	AA	AA	AA	BB	BB	AA	BB	BB	BB	BB	BB	AA	AA	AA	BB	BB	BB	AA	AA	AA	BB	BB	AA	AA
EuBR01s38511232	AA	AA	AA	AA	AB	AA	AA	AA	AA	AA	AB	AA	AA	AA	AA	AA	AA	AA	AA	AA	AA	AA	AA	AA	AA	AA	AA	AA	AA	AB	AA	AB	--	AA	AB	AA	AA	AA	AA	AA	AA	AB	AA	AA	AA	AA	--	AB	AA
EuBR01s38630555	AB	AB	AB	AB	AB	AB	AB	AB	AB	AB	AB	AB	AB	AB	AB	AB	AB	AB	AB	AB	AB	AB	AB	AB	--	AA	AB	AB	AB	AB	AB	AB	AB	AB	AB	AB	AB	AA	AB	AB	AB	AB	--	AB	AB	AB	AB	AB	AA
EuBR01s38735391	AA	AA	AA	AA	AA	AA	AA	AA	AA	AA	AA	AA	AA	AA	AA	AA	AA	AB	AA	AA	AA	AA	AA	AA	AA	AA	AB	AA	AA	--	AA	--	AA	AA	AA	AA	AA	AA	--	--	AB	AB	AA	AA	AA	AB	AB	--	AA
EuBR01s38877604	AA	AA	AA	AA	AA	AA	AA	AA	AA	AA	AA	AA	AA	AA	AA	AA	AA	AA	AA	AA	AA	AA	AA	AA	AA	AA	AB	AA	AA	AB	AA	AA	AB	AA	AB	AA	AA	AA	AA	AA	AA	AA	AA	AB	AA	AA	AA	AA	AA
EuBR01s38892147	AA	AA	AA	AA	AA	BB	AA	AA	AA	BB	AA	BB	AA	AA	AA	AA	BB	BB	AA	BB	AA	AA	AA	BB	AA	AA	AB	BB	AA	BB	AA	BB	BB	BB	AA	AA	AA	AA	BB	BB	BB	BB	AA	AA	AA	BB	BB	BB	AA
EuBR01s39048101	AA	AB	BB	BB	AB	AA	AA	AA	BB	--	BB	BB	AA	AA	--	BB	BB	BB	--	AB	BB	AB	BB	BB	AA	AA	AA	AA	BB	AA	AA	AA	AA	AA	AA	AA	AA	AA	AA	AB	AA	AA	AA	AA	AA	--	AA	AB	AA
EuBR01s39156071	AB	AB	AB	BB	BB	BB	BB	AB	BB	BB	BB	BB	AB	AB	BB	BB	AB	BB	AB	BB	AB	BB	BB	BB	AB	AB	BB	BB	AA	BB	AB	BB	BB	AB	BB	AB	AB	AB	BB	AB	BB	BB	AB	BB	BB	AB	BB	BB	AB
EuBR01s39341955	AA	AA	AA	AA	AA	AA	AA	AA	AA	AA	AB	AB	AA	AA	AA	AA	AA	AB	AA	AA	AA	AB	AB	AA	AA	AA	AA	AA	AA	AB	AA	AA	AB	AB	AB	AB	AA	AA	AA	AB	AB	AB	AA	AB	AA	AA	AB	AB	AA
EuBR01s39347419	AA	AA	AA	AA	AA	AA	AA	AA	AA	AA	AA	AA	AA	AA	AA	--	AA	AB	AA	AA	AA	AA	AA	AA	AA	AA	AA	AA	AA	AA	--	AA	AA	AA	AA	AA	AA	AA	AB	AA	AA	AB	AA	--	AA	AA	--	AA	AA
EuBR01s39452368	AA	--	AB	AB	AB	AB	AB	AA	AB	AB	AB	AB	AA	AA	AB	AB	AB	AB	AA	AB	AB	AB	AB	AB	AA	AA	AB	AB	AB	AB	AA	AB	AB	AB	AB	AB	AA	AA	AB	AB	AB	AB	AA	AB	AB	AB	AB	AB	AA
EuBR01s39518496	AA	AA	AA	AB	AA	AA	AA	AA	AA	AA	AA	AA	AA	AA	AA	AA	AA	AA	AA	AA	AA	AA	--	AA	AA	AA	AA	AA	AB	AB	AA	AB	AA	AA	AA	AA	AA	AA	AA	BB	BB	AA	AA	AB	AA	--	AB	AA	AA
EuBR01s39666789	AA	AA	AA	AA	AA	AA	AA	AA	AA	AA	AA	AA	AA	AA	AB	AA	AA	AA	AA	AA	AA	AA	AA	AA	AA	AA	AA	AA	AA	--	AA	AA	AA	AA	AA	AA	AA	AA	AA	AA	AA	--	AA	AA	AA	AA	AA	AA	AA
EuBR01s39697335	AA	AA	AB	AB	AA	AB	AA	AA	AA	AA	AB	--	AA	AA	AA	AA	AA	AA	AA	AA	AA	--	AA	AB	AA	AA	AA	AA	--	AA	AA	AA	AA	AA	AA	AB	AA	AA	AA	AB	AB	AA	AA	AA	--	AB	--	AB	AA
EuBR01s39699635	AA	AA	--	AB	AB	AB	AA	AA	AA	AA	AB	AB	AA	--	AB	--	--	AA	AA	AA	AA	AA	--	AB	AA	AA	AA	AA	AB	AA	AA	AA	AA	AB	AA	AA	AA	AA	AA	--	AA	--	AA	AA	AA	AA	AA	--	AA
EuBR01s39859402	AA	AA	BB	BB	BB	BB	AA	AA	BB	--	--	BB	AA	AA	AA	--	BB	BB	AA	AA	AA	BB	BB	BB	AA	AA	AA	BB	AA	BB	AA	BB	BB	BB	BB	BB	AA	AA	--	BB	BB	BB	BB	AB	AA	BB	BB	AA	AA
EuBR01s39956919	AA	AA	AA	BB	BB	BB	AA	AA	AA	BB	BB	AB	AA	AA	--	BB	BB	BB	AA	AA	BB	AA	--	BB	AA	AA	AA	AA	AA	--	AA	BB	AA	BB	AA	AA	AA	AA	AA	AA	--	BB	AA	AA	BB	BB	--	--	AA
EuBR01s39958856	AA	AA	AA	BB	AA	BB	AA	AA	BB	AA	BB	BB	AA	AA	AA	AA	BB	BB	AA	AA	AA	BB	BB	BB	AA	AA	AA	BB	BB	BB	AA	BB	BB	BB	BB	BB	AA	AA	AA	BB	BB	BB	AA	AA	AA	BB	BB	BB	AA
EuBR01s40047071	AA	AA	AA	AA	BB	BB	AA	AA	AA	AB	BB	BB	AA	AA	AA	AA	BB	--	AA	AA	AA	AA	--	BB	AA	AA	AA	AA	BB	BB	--	AA	AA	AB	AB	BB	AA	AA	AB	BB	AB	BB	AA	AB	AA	BB	BB	BB	AA
EuBR01s40073630	AA	AA	AA	AA	AA	AA	AA	AA	AA	AA	AA	AA	AA	AA	AA	AA	AA	AA	AA	AA	AA	AA	AA	AA	AA	AA	AB	AA	AB	AB	--	AB	AB	AB	AB	AB	AA	AA	AB	AA	AB	AB	AA	--	AA	AB	AA	AB	AA
EuBR01s40188311	AA	AA	AA	AB	--	AB	AA	AA	AB	AA	AA	AA	AA	AA	AA	AB	AB	AB	AA	AA	AB	AB	AA	AB	AA	AA	AA	AB	AB	BB	AA	AB	AB	AA	AB	AA	AA	AA	AA	AB	AB	AB	AA	--	AA	AB	AB	AB	AA
EuBR01s40256946	AA	AA	AA	AA	AA	AA	AA	AA	AA	AA	AA	AA	AA	AA	AA	AA	AA	AA	AA	AA	AA	AA	AA	--	AA	AA	AA	AA	BB	AA	AA	AA	AA	AA	AA	AA	AA	AA	AA	AA	AA	AA	AA	AA	AA	AA	AA	AA	AA
EuBR01s4918757	--	AA	--	AB	AB	AB	AA	--	AB	--	AB	AB	AA	AA	AA	AA	AB	AB	AA	AA	AB	AB	AA	AB	AA	AA	AA	AA	--	AA	AA	AA	AA	AA	AA	AA	AA	AA	AA	AA	AA	AA	AA	AA	AA	AA	AA	AA	AA
EuBR01s4938143	AA	AA	AA	BB	BB	BB	AA	AA	BB	BB	BB	BB	AA	AA	BB	BB	BB	BB	AA	AA	AB	BB	BB	BB	AA	AA	BB	AB	BB	BB	BB	BB	BB	BB	BB	BB	AA	AA	BB	BB	BB	BB	AA	BB	AA	BB	BB	BB	AA
EuBR01s5252707	AA	AA	AA	BB	BB	BB	--	AA	BB	BB	BB	BB	AA	AA	BB	BB	BB	BB	AA	AA	AA	BB	BB	BB	--	AA	BB	BB	BB	BB	BB	BB	--	BB	BB	BB	AA	AA	BB	BB	BB	BB	AA	AB	--	BB	BB	BB	AA
EuBR01s5459120	AA	AA	AA	BB	--	BB	AA	AA	BB	BB	AB	AA	AA	AA	AA	AA	AA	AA	AA	AA	AA	AA	BB	AA	AA	AA	AA	BB	BB	BB	BB	BB	BB	AA	BB	BB	AA	AA	BB	BB	BB	BB	AA	AA	AA	BB	BB	BB	AA
EuBR01s5554118	AA	AA	AA	AA	AA	--	AA	AA	AB	AA	AA	--	AA	AA	AA	AA	AA	AA	AA	AA	AA	AA	AA	AB	AA	AA	AA	AA	AA	AA	AA	AA	AA	AA	--	--	AA	AA	AA	AA	AA	AA	AA	AA	AA	AB	--	AA	AA
EuBR01s5827365	AA	AA	AA	AB	AB	--	AA	AA	AB	AB	AB	AB	AA	AA	AA	AA	AB	AA	AA	AA	AA	AB	AB	AB	AA	AA	--	AA	AB	AB	AA	--	AA	AB	AB	AB	AA	AA	AB	AB	AB	AB	AA	AA	AA	AB	AB	AB	AA
EuBR01s5942963	AA	BB	BB	BB	BB	AB	AA	AA	BB	AA	AA	BB	AA	BB	BB	BB	BB	AA	AA	--	BB	AA	BB	BB	AA	AA	--	AA	AA	BB	AA	AA	AA	AA	AA	--	AA	AA	AA	BB	AA	BB	AA	AA	AA	BB	AA	BB	AA
EuBR01s6006062	AA	AA	AA	BB	AA	AA	AA	AA	AA	BB	--	AA	AA	AA	AA	AA	BB	AA	AA	AA	AA	AA	BB	AA	AA	AA	AA	AB	BB	BB	AA	BB	BB	BB	AA	BB	AA	AA	--	--	BB	BB	AA	AA	AA	BB	BB	BB	AA
EuBR01s6067536	AA	AA	AA	BB	BB	BB	AA	BB	--	BB	BB	BB	AA	AA	AA	AA	BB	BB	AA	AA	--	AA	BB	BB	AA	AA	AB	BB	BB	BB	BB	BB	BB	BB	BB	BB	AA	AA	BB	BB	BB	BB	AA	BB	AA	BB	BB	BB	AA
EuBR01s6175405	AA	AA	AA	AA	AA	AA	AA	AA	AA	AA	AA	BB	AA	AA	AA	AA	AA	AA	AA	AA	AA	AA	BB	AB	AA	AA	BB	AA	AA	BB	AA	--	AA	AA	--	BB	AA	AA	AA	--	AA	BB	AA	AA	AA	--	BB	AA	AA
EuBR01s6266581	AA	AA	AA	AB	AA	AA	AA	AA	--	AA	AA	AA	AA	AA	AA	AA	AB	AA	AA	AA	AA	AA	AA	AB	AA	AA	AA	AA	--	--	AA	AA	AB	--	AB	--	AA	--	AA	--	--	AA	AA	AA	AA	--	AA	AB	AA
EuBR01s6416780	AB	AB	AB	AB	AB	AB	AB	AB	AB	AB	AB	AB	AB	AB	AB	AB	AB	AB	AB	AA	AB	AB	AB	AB	AA	AA	AB	AB	AB	AB	AB	AB	AB	AB	AB	AB	AA	AA	AB	AB	AB	AB	AB	AB	AB	AB	AB	AB	--
EuBR01s6540013	AA	--	AB	AB	AB	AB	--	--	AB	AB	AB	AB	AA	AB	AA	AB	AA	AB	--	AA	AB	AA	AB	--	AB	AA	AB	AA	AA	AA	AA	AB	AA	--	AA	AA	AA	AA	AA	AB	AB	AB	AA	AA	AB	AB	AA	AA	AA
EuBR01s6557585	AA	AB	AB	AA	AB	AA	AA	AB	AA	AA	AA	AA	AA	AA	AB	AB	AA	AB	AB	AA	AA	AB	AB	AB	AA	AB	AB	AA	AA	AB	AA	AA	AA	AA	AB	AA	AA	AA	AA	AB	AA	AA	AA	AA	AA	AB	AA	AA	AA
EuBR01s6609987	AA	--	AB	AB	AB	AB	AA	AA	--	AB	AB	AB	AA	AB	AB	AB	AB	AB	--	AA	AB	--	AB	AB	AA	AA	AA	AA	AB	--	AA	AA	AA	--	AA	AA	AA	AA	AA	AA	AA	AA	AA	--	AA	--	AA	--	AA
EuBR01s681848	AA	AA	AA	AA	AA	AA	AA	AA	AA	--	--	AA	AA	AA	AA	AA	AA	AA	AA	AA	AA	AA	AA	AA	AA	AA	--	AA	AB	AB	AA	--	AB	AA	AA	AA	AA	AA	AA	AA	AA	AA	AA	AA	AA	AB	AB	AB	AA
EuBR01s7137057	AA	AA	AB	BB	BB	BB	AA	AA	BB	--	BB	BB	AA	AA	--	--	AB	BB	AA	AB	BB	BB	BB	BB	AA	AA	--	BB	BB	BB	AA	--	AB	--	BB	BB	--	AA	BB	BB	BB	BB	AA	BB	BB	BB	BB	BB	AA
EuBR01s7362853	AB	AB	AB	AB	BB	AB	AB	AB	BB	AB	BB	BB	AB	BB	AB	BB	BB	BB	BB	BB	AB	BB	BB	BB	BB	BB	AB	BB	BB	AB	AB	BB	BB	BB	AB	BB	AB	BB	AB	BB	--	BB	AB	AB	AB	BB	BB	BB	AB
EuBR01s7428972	AA	AA	AA	BB	AB	AA	AA	AA	AA	AA	AA	BB	AA	AA	AA	AA	AA	BB	AA	AA	AA	AA	AA	BB	AA	AA	AA	AA	BB	AA	AA	AA	AA	AA	AA	BB	AA	AA	AA	BB	BB	AA	AA	AA	AA	BB	BB	BB	AA
EuBR01s744693	--	AB	AB	BB	BB	BB	AB	BB	BB	BB	BB	BB	AA	BB	BB	BB	BB	BB	AB	BB	BB	BB	BB	BB	AA	AA	AA	AA	AB	BB	--	--	BB	BB	AA	BB	AA	AA	AA	AB	BB	BB	AA	--	BB	BB	BB	BB	AA
EuBR01s7588451	AA	AA	AA	BB	AA	BB	AA	AA	AB	BB	BB	BB	AA	AA	AA	AA	AA	BB	AA	AA	AA	AA	BB	BB	AA	AA	AA	AA	--	--	AA	--	AA	AA	--	BB	AA	AA	AA	AA	AB	--	AA	AA	AA	AB	AB	AA	AA
EuBR01s7593122	AA	AA	AA	AA	AA	AA	AA	AA	AA	AA	--	AA	AA	AA	AA	AA	AB	AA	AA	AA	AA	AA	AA	AA	AA	AA	AA	AB	AB	AB	--	AB	AB	AB	AB	AA	AA	AA	AA	AB	AB	AB	AA	AA	AA	AB	AB	AA	AA
EuBR01s764372	AA	AA	AA	AB	AB	AA	AA	AB	AB	AB	AB	AB	AA	AA	AB	AB	AB	AB	--	AA	AA	AB	AB	AB	AA	AA	AB	AB	AB	AB	AB	AB	AB	AB	AB	AB	--	AA	AB	AB	AB	AB	--	AA	AA	AB	AB	AB	AA
EuBR01s7660871	AA	AA	AA	BB	AA	BB	AA	AA	AA	AA	BB	BB	AA	AA	AA	AA	AB	BB	AA	AA	AA	BB	AA	BB	AA	AA	AA	AA	BB	BB	AA	BB	BB	BB	BB	BB	AA	AA	AA	BB	BB	BB	AA	AA	AA	BB	BB	BB	AA
EuBR01s8054266	AA	AA	AA	--	AA	AA	AA	AA	AA	AA	AA	AA	AA	AA	AA	AA	AA	AA	AA	AA	AA	AA	AB	AA	AA	AA	AA	AA	AA	AB	AA	AA	AA	AA	AA	AA	AA	AA	AA	AB	AB	AB	AA	AA	AA	AA	AB	AA	AA
EuBR01s8188793	AA	AA	AA	BB	BB	BB	AA	AA	BB	AA	BB	BB	AA	AA	AA	AA	BB	BB	AA	AA	AA	BB	BB	BB	AA	AA	BB	AA	BB	BB	AA	AA	BB	BB	BB	BB	AA	AA	BB	BB	BB	BB	AA	AA	AA	BB	BB	BB	AA
EuBR01s8211662	AA	BB	BB	BB	BB	BB	AA	BB	BB	BB	BB	BB	BB	AA	BB	BB	BB	BB	BB	BB	BB	BB	BB	BB	AA	AA	AA	AA	AB	BB	AA	AB	AA	--	AA	BB	--	AA	--	BB	AA	--	AA	AB	AB	AB	BB	AB	AA
EuBR01s8253760	AA	AA	AA	AA	AA	AA	AA	AA	AA	AA	AA	AA	AA	AA	AA	AA	--	AA	AA	AA	--	AA	AA	AA	AA	AA	AA	AB	AB	AA	AB	BB	AB	BB	AB	BB	AA	AA	AA	AA	AA	AA	AA	AA	BB	AB	AA	BB	AA
EuBR01s8255985	AB	--	--	BB	--	BB	AB	AB	BB	--	BB	BB	--	--	--	--	BB	--	--	--	--	AB	BB	AB	AA	AA	AA	AB	AB	--	AB	AA	AA	AA	AA	AB	AA	AA	AB	--	--	AB	AA	AA	AB	--	AB	AB	AA
EuBR01s8325561	AA	AA	AA	BB	AA	BB	AA	AA	BB	AA	BB	BB	AA	AA	AA	AA	BB	BB	AA	AA	AA	AA	AA	BB	AA	--	BB	--	BB	BB	BB	BB	BB	BB	BB	BB	AA	AA	BB	BB	BB	BB	BB	BB	AA	BB	BB	BB	AA
EuBR01s8852736	AA	AA	AA	AA	AA	AB	AA	AA	AA	BB	AB	AB	AA	AA	--	AA	AB	AB	AA	AA	AA	AA	AB	AB	AA	AA	AA	AA	--	AA	AA	AA	AA	AA	--	AB	AA	AA	AA	--	AA	AA	AA	AA	AA	AA	AA	AA	AA
EuBR01s94197	AA	AA	AA	AA	AA	AA	AA	AA	AA	AA	AA	AA	AA	AA	AA	AA	AA	AA	AA	AA	AA	AA	AA	AA	AA	AA	AA	AA	AA	AA	AA	AA	AA	AA	AA	AA	AA	AA	AA	AA	--	AA	AA	AA	AA	AA	AA	AA	AA
EuBR01s9475286	BB	--	AB	BB	BB	BB	AA	AB	BB	BB	BB	BB	AA	BB	BB	BB	BB	BB	AA	BB	BB	BB	BB	BB	AA	AA	BB	BB	BB	BB	BB	BB	BB	BB	BB	BB	AA	AA	BB	BB	BB	BB	AA	BB	AB	BB	BB	BB	AA
EuBR01s9587213	--	--	AB	AB	AB	AB	AA	--	AB	--	AB	AB	--	AA	--	AA	AB	AB	AA	AA	AB	--	AB	--	AA	AA	AA	AA	AA	--	--	AA	AA	AA	AA	AA	AA	AA	AA	--	AB	AA	AA	AA	AA	AA	AA	AA	AA
EuBR01s9639429	--	--	AB	AB	AB	AB	AA	AA	AA	AA	AA	AA	--	AA	AA	AA	AA	AA	AA	AA	AA	AA	AA	BB	AA	AA	AB	AA	AB	--	AA	AA	AA	--	--	AB	AA	AA	AA	AB	AA	AA	AA	AA	AA	AA	AA	AA	AA
EuBR01s9645965	--	BB	BB	BB	BB	BB	AB	AA	BB	BB	BB	BB	AA	BB	BB	BB	BB	BB	AA	BB	BB	BB	BB	BB	AA	AA	AA	AA	BB	AA	BB	AA	AA	BB	AB	BB	AA	AA	AA	AA	BB	AB	AA	AA	BB	--	BB	BB	AA
EuBR01s967344	AA	AA	AB	AA	AA	AB	AA	AA	--	AB	AA	AA	AA	AA	AA	AA	BB	AA	AA	AA	AA	AA	AA	BB	AA	AA	AA	AA	AA	AA	AA	AA	AA	AA	AA	AA	AA	AA	AA	AA	AA	AA	AA	AA	AA	BB	AA	BB	AA
EuBR01s9838468	AB	AB	AB	AB	AB	AB	--	AB	AB	AB	AB	AB	AA	AB	AB	AB	AB	AB	AB	AB	AB	AB	AB	AB	AA	AA	AA	--	AB	AB	AB	--	AA	AB	AB	AB	AA	AA	AA	AB	AB	--	AA	AA	--	AB	AB	AB	AA
EuBR01s9924590	AA	AA	AA	AA	AA	AA	AA	AA	AA	AA	--	--	AA	AA	AA	AA	AA	AA	AA	AA	AA	AA	AA	AB	AA	AA	AA	AA	AA	AA	AA	AB	AA	AA	AB	AA	AA	AA	AA	AB	AB	AB	AA	AA	AA	AB	AB	AB	AA
EuBR02s10300691	AA	BB	BB	AB	AA	AB	AA	AA	AB	AA	AA	AA	AA	BB	AA	AA	AB	AB	AA	AA	BB	AA	AB	BB	AA	AA	--	AA	AB	AB	BB	AB	AA	AB	AA	AA	AA	AA	AA	AB	AA	AB	AA	BB	AA	AA	AB	AB	AA
EuBR02s10314872	AA	AA	AA	AB	AB	BB	AA	--	AB	AB	--	AB	AA	AB	AA	AA	AA	AA	AA	AA	AA	AA	AB	AA	AA	AA	--	AB	AB	AB	AA	AA	AA	AA	--	AA	AA	AA	--	--	AB	AB	AA	AA	AA	--	AA	AB	AA
EuBR02s10318219	AA	AA	AA	AA	AA	AB	AA	AA	AA	AA	AA	--	AA	AA	AA	AA	AA	BB	AA	AA	AA	AA	BB	AA	AA	AA	AA	AA	BB	AB	AA	BB	AA	AB	AB	AA	AA	AA	AA	BB	AB	BB	AA	AA	AA	AB	AB	AA	AA
EuBR02s10341654	AA	AA	AA	AA	AA	AA	AA	AA	AA	AA	AA	AA	AA	AA	AA	AA	AA	AA	AA	AA	AB	AA	AA	AA	AA	AA	AA	AA	AA	AA	AB	AA	AA	AA	AA	AA	AA	AA	AA	AA	AA	AA	AA	AA	AA	AA	AA	AA	AA
EuBR02s10350589	AA	AA	AA	AA	AA	AA	AA	AA	AA	--	AA	AA	AA	AA	AA	AA	AA	AA	AA	AA	AA	AA	--	AA	AA	AA	AA	AA	AA	AB	AA	AA	AA	AB	AA	AA	AA	AA	AA	AB	AA	--	AA	AA	AA	--	--	AA	AA
EuBR02s10352118	AA	AA	BB	BB	AA	BB	AA	AA	BB	AA	BB	BB	AA	AA	AA	BB	BB	BB	AA	AA	BB	BB	BB	BB	AA	AA	BB	--	BB	BB	BB	BB	AA	BB	BB	BB	AA	AA	AA	BB	AA	BB	AA	BB	AA	BB	BB	BB	AA
EuBR02s10376986	AA	AA	AA	AA	AA	AA	AA	AA	AA	AA	AA	AA	AA	AA	AA	AA	AA	AA	AA	AA	AA	AA	AA	AA	AA	AA	AA	AA	AA	AB	AA	AB	AA	AB	--	AA	AA	AA	AA	--	AB	AA	AA	AA	AA	AB	--	AA	AA
EuBR02s10398551	AA	AA	AA	AA	AA	AA	AA	AA	AA	AA	AB	AA	AA	AA	AA	AA	AA	BB	AA	AA	AA	AA	AA	AA	AA	AA	AA	--	BB	BB	BB	BB	BB	BB	BB	BB	AA	AA	--	BB	BB	--	AA	--	BB	BB	BB	BB	AA
EuBR02s10475666	AA	AA	AA	AA	AA	AA	AA	AA	AA	AA	AA	AA	AA	AA	AA	AA	AA	BB	AA	AA	AA	AA	AA	AA	AA	AA	AA	AA	BB	BB	AA	AA	AA	BB	AA	AA	AA	AA	AA	AA	BB	BB	AA	AA	AA	AA	BB	BB	AA
EuBR02s10598141	AA	AA	AA	AA	AA	AA	AA	AA	AA	AA	--	AA	AA	AA	AA	AA	AA	AA	AA	AA	AA	AA	AA	AA	AA	AA	AA	AA	AB	--	AA	AA	AA	AA	AB	AB	AA	AA	AA	AB	--	AB	AA	AA	AA	AA	AB	AB	AA
EuBR02s10734459	AA	AA	AA	BB	BB	AA	AA	AA	AA	AA	BB	AA	AA	AA	AA	BB	BB	BB	AA	AA	--	AA	BB	BB	AA	AA	AA	--	BB	AA	AA	BB	AA	BB	BB	AA	AA	AA	AA	BB	BB	BB	AA	BB	AA	BB	BB	BB	AA
EuBR02s10746250	AA	AA	AA	AA	AA	--	AA	AA	AB	AB	BB	--	AA	AA	AA	AA	AB	AB	AA	AA	AA	AA	BB	--	AA	AA	AA	AA	AA	AB	BB	--	BB	AA	AA	BB	AA	AA	AA	AA	BB	AA	AA	BB	BB	BB	AB	BB	AA
EuBR02s11196498	AA	AA	--	AB	AB	AA	AA	AA	AB	AA	AA	--	AA	AA	AA	AA	AB	AA	AA	AA	AA	AA	--	AB	AA	AA	AA	AA	AA	AA	AA	AB	AA	AB	AA	--	AA	AA	AA	--	--	AA	AA	AA	AA	AB	AB	AB	AA
EuBR02s11200272	AA	AA	AA	AA	AA	AA	AA	AA	--	AB	--	AB	AA	AA	AA	AA	AA	AA	AA	AA	AA	AA	AA	AA	AA	AA	--	AA	--	AA	AA	AA	AA	--	AB	AB	AA	AA	--	--	AB	AB	AA	AA	AA	AA	AA	AB	AA
EuBR02s11226595	AA	AA	AA	AA	--	--	AA	AA	AA	AA	AA	AB	AA	AA	AA	AA	AA	AB	AA	AA	AA	AB	--	AA	AA	AA	--	AB	AB	--	AA	AB	AB	AB	AB	AA	AA	AA	--	AB	AB	AB	AA	AA	AA	AB	AB	AB	AA
EuBR02s11372463	--	BB	BB	BB	BB	BB	--	BB	BB	BB	BB	BB	AA	BB	BB	BB	BB	BB	AA	BB	BB	BB	BB	BB	AB	BB	BB	BB	BB	BB	AB	BB	BB	BB	BB	BB	BB	AB	BB	BB	BB	BB	AB	--	AB	BB	BB	BB	AA
EuBR02s11535345	AA	AA	BB	BB	AA	BB	AA	AA	AA	BB	BB	BB	AA	AA	BB	BB	BB	BB	AA	AA	BB	AA	BB	BB	AA	AA	AA	AA	AA	AA	AA	AA	AA	AA	AA	AA	AA	AA	AA	AA	AA	AA	AA	AA	AA	AA	AA	AA	AA
EuBR02s11865318	AA	AA	AA	AA	AA	--	AA	AA	AA	AA	AB	AB	AA	AA	AA	AB	AA	AB	AA	AA	--	AB	AB	AA	AA	AA	AA	AA	AA	AA	AA	AA	--	AB	AB	AB	AA	AA	AA	AB	AB	AA	AA	AA	AA	AB	AB	--	AA
EuBR02s11967140	AB	AB	AB	AB	AB	AB	AB	--	AB	AB	AB	--	AB	AB	AB	AA	--	AB	AB	AB	AB	AB	AB	AB	AB	AB	AA	AB	AB	AB	AB	AB	AB	AB	AB	AB	AB	AB	AB	AB	AB	AA	--	AB	--	AB	AB	AB	AA
EuBR02s11989987	AA	AA	AA	AA	BB	BB	AA	AA	BB	BB	BB	BB	AA	BB	BB	BB	BB	BB	AA	BB	AA	BB	BB	BB	AA	AA	AA	BB	BB	BB	AA	BB	AB	BB	--	BB	AA	AA	BB	BB	BB	BB	AA	AA	BB	BB	BB	BB	AA
EuBR02s1214627	AA	AA	AA	AB	AA	AA	AA	AA	AA	AA	BB	BB	AA	AA	AA	--	AA	BB	AA	AA	AA	BB	--	AA	AA	AA	BB	AA	AA	AA	BB	BB	BB	BB	BB	--	AA	AA	BB	AB	AB	AA	AA	AA	AA	BB	BB	BB	AA
EuBR02s12241113	AA	AA	AA	AA	AA	AA	AA	AA	AA	AA	AA	AB	AA	AA	AA	AA	AB	AA	AA	AA	AA	AA	AA	AA	AA	AA	--	AA	AB	AB	AA	AA	AA	AB	AA	AA	AA	AA	AA	AA	AA	--	AA	AB	AA	AB	AA	AA	AA
EuBR02s12508020	BB	BB	BB	BB	BB	BB	BB	BB	BB	BB	BB	BB	AA	BB	BB	BB	BB	BB	BB	BB	BB	BB	BB	BB	AA	BB	BB	BB	BB	BB	BB	BB	BB	BB	BB	BB	AA	BB	BB	BB	BB	BB	AA	BB	AA	BB	BB	BB	AA
EuBR02s12845338	BB	BB	BB	BB	BB	BB	BB	AA	BB	BB	BB	BB	AA	BB	BB	BB	BB	BB	BB	BB	BB	BB	BB	BB	--	AB	--	AB	AB	BB	AB	AB	AB	--	AB	AB	AA	AA	AB	--	BB	AB	AA	AA	AA	BB	AB	AB	AA
EuBR02s12928354	AA	AA	AA	AA	AA	AA	AA	AA	AA	AA	AA	AA	AA	AA	AA	AA	AA	AA	AA	AA	AA	AA	AA	AA	AA	AA	AA	AA	AA	AA	AA	AA	AA	AA	AA	AA	AA	AA	AA	AA	AA	AA	AA	AA	AA	AA	AA	AA	AA
EuBR02s13005270	AA	AA	BB	BB	BB	BB	AA	AA	AA	BB	BB	AA	AA	AA	AA	BB	BB	BB	AA	AA	BB	BB	BB	BB	AA	AA	AA	AA	BB	BB	AA	BB	BB	BB	AB	BB	AA	AA	AB	BB	AB	BB	AA	AA	AA	BB	BB	BB	AA
EuBR02s13108763	AB	--	AB	BB	--	BB	AB	AB	BB	--	AA	BB	AA	AB	--	AB	BB	BB	AB	BB	AB	AB	BB	AB	AA	AB	AA	AA	AA	AA	--	AA	AB	AB	AB	AA	AA	AA	AA	AB	AB	--	AA	AA	AA	AB	AB	BB	AA
EuBR02s13165748	AA	AA	--	AA	AA	AB	AA	AA	--	AB	--	AA	AA	AA	AA	AB	AA	AA	AA	AA	--	AA	AB	AB	AA	AA	--	AB	AA	AB	AA	AA	AA	AB	AA	AA	AA	AA	AA	AA	AA	AA	AA	AA	AA	AB	AA	AA	AA
EuBR02s13439048	BB	AA	BB	BB	BB	BB	AA	AA	BB	BB	BB	BB	AA	--	BB	BB	BB	BB	AA	BB	BB	BB	BB	BB	--	AB	AB	AB	BB	--	BB	AA	--	--	BB	BB	AA	AA	BB	BB	BB	BB	AB	AB	BB	BB	BB	BB	AA
EuBR02s13447337	AB	AB	AB	AB	AB	AB	AA	AA	AB	AB	AB	AB	AA	AB	AB	AB	AB	AB	AB	AB	AB	AB	AB	AB	AA	AA	AA	AB	AB	AB	AB	AB	AB	AB	AB	AB	AA	AA	AB	AB	AB	AB	AA	AA	AB	AB	AB	AB	AA
EuBR02s1385011	AB	BB	AA	BB	BB	BB	AA	--	BB	BB	BB	AA	AA	AA	AA	BB	AA	--	AA	AA	AA	BB	AA	BB	AA	BB	AA	--	AA	BB	AA	BB	BB	--	AA	BB	AA	AA	AA	BB	AA	BB	AA	AA	AA	BB	AA	BB	AA
EuBR02s14136303	AA	AA	AA	AA	BB	BB	AA	AA	BB	BB	BB	BB	AA	AA	BB	AA	BB	BB	--	AA	BB	BB	BB	BB	AA	AA	BB	BB	BB	BB	BB	BB	BB	BB	BB	BB	AA	AA	--	BB	BB	BB	AA	BB	AA	BB	AB	BB	AA
EuBR02s14161623	AA	AA	AA	AB	AA	--	AA	AA	AA	AA	AB	AA	AA	AA	AA	AA	AA	BB	AA	AA	AA	AA	BB	AA	AA	AA	AB	BB	AB	AA	AA	AA	AA	BB	--	BB	AA	AA	AA	BB	BB	BB	AA	AA	AA	BB	BB	BB	AA
EuBR02s14413564	AA	AA	AA	AA	AA	AA	AA	AA	AA	AA	AA	AA	AA	AA	AA	AA	AB	AA	AA	AA	AA	AA	AA	AB	AA	AA	AA	AA	AB	AB	AA	AA	AA	--	AA	AA	AA	AA	AA	AA	--	AB	AA	AA	AA	AB	AA	AB	AA
EuBR02s14478986	AA	AA	AA	AB	AB	--	AA	AA	AA	AA	AA	AB	AA	AA	AA	AA	AB	AA	AA	AA	AA	--	AA	AA	AA	AA	AA	AA	AA	--	AA	--	AA	AA	AA	AA	AA	AA	AA	--	--	AA	AA	AA	AA	--	AA	AA	AA
EuBR02s14496114	AA	--	--	AB	AB	AB	--	AA	--	AB	AB	AB	AA	AA	AB	AB	AB	AB	--	AB	AB	AB	AB	AB	AA	AA	AA	AA	AA	AA	AA	AA	AA	AA	AA	AA	AA	AA	AA	AA	AA	AA	AA	AA	AA	AA	AA	--	AA
EuBR02s14514639	AA	AA	AA	AB	BB	BB	AA	AA	AA	AA	AA	BB	AA	AA	BB	BB	BB	AB	AA	AA	AA	AB	BB	AA	AA	AA	AA	AA	AA	BB	AA	AA	BB	AA	AA	AA	AA	AA	BB	BB	BB	BB	AA	AA	AA	BB	BB	AA	AA
EuBR02s14657100	--	AB	AB	AB	AB	AB	AB	--	AB	AB	AB	AB	AA	AB	AB	AB	AB	AB	AB	AB	AB	AB	AB	AB	AA	AA	AA	AB	AB	AB	AA	AA	AB	AB	AB	AB	AA	AA	AB	AB	AB	AB	AA	AA	AA	AB	AB	AB	AA
EuBR02s14969789	AA	AA	AA	AA	AA	AA	AA	AA	AA	AA	--	AA	AA	AA	AA	AA	AB	AB	AA	AA	AB	AB	AA	--	AA	AA	AA	AA	AA	AA	AA	AA	--	AB	AA	AA	AA	AA	AA	AA	AA	AA	AA	AA	--	AA	AB	AB	AA
EuBR02s15054839	AA	BB	BB	BB	BB	BB	BB	AA	BB	BB	BB	BB	AA	BB	BB	BB	BB	BB	BB	AA	BB	BB	BB	BB	AA	AA	AA	AB	AB	--	AA	AA	AB	AA	AA	AB	AA	AA	AA	AA	AB	AB	AA	AA	AA	AA	AA	AB	AA
EuBR02s15095626	AB	AB	BB	BB	BB	BB	AB	AB	AB	--	AB	BB	AB	AB	BB	AB	BB	BB	AB	AB	BB	BB	AB	BB	AB	BB	AB	AB	BB	BB	BB	BB	AB	BB	AB	BB	AB	AB	AB	AB	BB	--	AB	BB	AB	BB	AB	BB	AB
EuBR02s15415215	AA	AA	AA	AA	AA	AB	AA	AA	AA	AA	AA	AA	AA	AA	AA	AA	AA	AA	AA	AA	AA	AA	AA	AA	AA	AA	AA	AA	AB	--	AA	AA	AA	AA	--	--	--	AA	AA	AA	AB	AB	AA	AA	AA	AB	AA	AB	AA
EuBR02s15498774	AB	AB	AB	AB	AB	AB	AA	AA	AB	AB	AB	AB	AA	--	--	AB	AB	AB	AB	AA	AB	AB	AB	AB	AA	AA	AA	AA	AB	AA	AA	AA	AA	AA	AA	AA	AA	AA	AA	AA	AA	AB	AA	AA	--	AB	AA	AB	AA
EuBR02s15539365	AA	AA	AA	AA	BB	AA	AA	AA	AA	AA	AA	AA	AA	AA	AA	AA	AA	AA	AA	AA	AA	AA	AA	AA	AA	AA	AA	--	AA	AA	AA	AA	AA	AA	AA	AA	AA	AA	AA	BB	BB	AA	AA	AA	AA	BB	BB	AA	AA
EuBR02s15691810	AA	AA	BB	BB	BB	BB	AA	AA	BB	BB	BB	BB	AA	AA	AA	BB	AB	BB	AA	AA	AA	AA	BB	BB	AA	AA	--	BB	BB	BB	AA	BB	AA	BB	BB	BB	AA	AA	AB	BB	BB	BB	AA	AA	AA	BB	BB	AA	AA
EuBR02s15740907	AA	AA	BB	BB	BB	BB	AA	AA	BB	BB	BB	BB	AA	BB	BB	BB	BB	BB	AA	BB	BB	BB	BB	BB	AA	BB	BB	BB	BB	BB	AA	BB	BB	BB	BB	BB	AA	AA	BB	BB	BB	BB	AA	BB	BB	BB	BB	BB	AA
EuBR02s15839174	AA	AA	AA	AA	AA	AA	AA	AA	AB	AA	AA	AA	AA	AA	AA	AA	AA	AA	AA	AA	AA	AA	AA	AB	AA	AA	AA	AA	AA	--	AA	AA	AA	AA	AA	AB	AA	AA	AA	AB	AA	AB	AA	AA	AA	AA	AB	AB	AA
EuBR02s15993900	AA	AA	AA	AA	AA	AA	AA	AA	AA	AA	AA	AA	AA	AA	AA	AA	AA	AA	AA	AB	AA	AA	AB	AA	AA	AA	AB	AA	AA	AB	AB	AA	AA	AB	AA	AA	AA	AA	AA	AA	AA	AA	AA	AA	AA	AB	AA	AA	AA
EuBR02s16104870	AB	AB	AB	AA	AA	AA	AA	AA	AA	AA	AA	AA	AA	AA	AA	BB	AA	AA	--	--	AA	AA	BB	BB	AA	AB	AB	AA	AA	AB	AA	AA	AA	BB	AA	AA	AA	AA	AA	AA	AA	AA	AA	AA	AA	BB	AA	AA	AA
EuBR02s16359530	AA	AA	BB	BB	BB	BB	AA	--	BB	BB	BB	BB	AA	BB	BB	BB	BB	BB	AA	AB	BB	BB	BB	BB	AA	AA	AB	BB	AB	AB	BB	AA	BB	AA	BB	BB	--	AA	AB	BB	BB	BB	AA	--	BB	BB	AB	BB	AA
EuBR02s16381351	AA	AA	AA	AA	AA	AA	AA	AA	AA	AA	AA	AA	AA	AA	AA	AA	AA	AA	AA	AA	AA	AA	AA	AA	AA	AA	AA	AA	AA	AA	AA	AA	--	AA	AA	AA	AA	AA	AA	AA	AA	AA	AA	AA	AA	AB	AA	--	AA
EuBR02s16558452	AB	AB	AB	AB	AB	AB	AB	AB	AB	AB	AB	AB	--	AB	AB	AB	--	AB	AB	AB	AB	AB	AB	AB	AB	AB	AB	AB	AB	AB	AB	AB	AB	AB	AB	AB	AB	AB	AB	AB	AB	AB	AB	AB	--	AB	AB	AB	AA
EuBR02s16558800	AA	AA	AA	AA	AA	AA	AA	AA	--	AA	AA	AB	AA	AA	AA	BB	AA	BB	AA	AA	AA	AA	AA	AA	AA	AA	AA	AA	AA	BB	AA	BB	--	BB	BB	BB	AA	AA	AA	AA	AA	--	AA	AA	AA	AB	AB	AA	AA
EuBR02s16779945	AA	AA	AA	AB	AB	AB	AA	AA	AB	AA	AB	--	AA	AA	AB	AB	AB	AB	AA	AA	AB	--	--	AB	AA	AA	AA	AB	AB	AB	AB	AB	AB	AB	AB	AB	AA	AA	AB	AB	AB	AB	AA	AA	AB	AB	AB	AB	AA
EuBR02s16943694	AA	AA	AB	AA	--	--	AA	AA	AA	AA	AB	AB	AA	AA	AA	AB	AB	AB	AA	AA	--	AB	AB	--	AA	AA	AA	AA	AA	AB	AA	AA	AA	AA	AA	AA	AA	AA	AA	AB	AA	--	AA	AA	--	BB	AB	AB	AA
EuBR02s17012536	BB	AA	AA	BB	BB	BB	AA	AA	BB	BB	BB	BB	AA	BB	BB	BB	BB	BB	BB	BB	BB	BB	BB	BB	AA	AA	AA	AA	AA	BB	AA	BB	AA	BB	AA	AA	AA	AA	BB	BB	BB	BB	AA	AA	BB	BB	BB	AA	AA
EuBR02s17063516	AA	AA	BB	BB	BB	BB	AA	AA	BB	BB	BB	BB	AA	BB	BB	--	BB	BB	AA	BB	BB	BB	BB	BB	AB	BB	AA	AA	AA	AA	--	--	AA	AB	BB	AB	AA	AA	AA	AB	BB	AB	AA	AA	AB	AB	AB	AB	AA
EuBR02s17144277	AA	AA	AA	AB	--	AA	AA	AA	AA	AB	--	--	AA	AA	AA	AA	AB	AB	AA	AA	AA	AA	--	AA	AA	AA	AA	AA	AA	--	AA	AA	--	--	AA	AA	AA	AA	AA	AA	AB	AA	AA	AA	AA	AA	--	AA	AA
EuBR02s17265451	AA	AA	AA	AA	BB	BB	AA	AA	AA	BB	BB	BB	AA	BB	AA	BB	BB	BB	AA	AA	BB	BB	BB	BB	AA	AA	AA	BB	BB	BB	BB	BB	BB	BB	BB	BB	AA	AA	BB	BB	BB	BB	AA	BB	AA	BB	BB	BB	AA
EuBR02s17270960	AA	AA	AA	AA	BB	--	AA	AA	BB	BB	BB	BB	AA	AA	--	AA	AA	BB	AA	AA	AA	BB	BB	BB	AA	AA	AA	BB	BB	BB	AA	BB	AB	BB	BB	BB	AA	AA	AA	BB	BB	AA	AA	AB	AA	BB	AA	BB	AA
EuBR02s17373558	AA	AA	AA	AA	AA	AA	AA	AA	AA	AA	AA	AB	AA	AA	AA	BB	AA	AA	AA	AA	AA	AA	AA	AA	AA	AA	AA	AA	AA	BB	AA	AA	--	AA	BB	AA	AA	AA	BB	BB	AA	AA	AA	AA	AA	AA	AB	AA	AA
EuBR02s17500401	AA	BB	BB	BB	BB	AA	AA	AA	BB	BB	BB	BB	AA	BB	--	BB	BB	BB	BB	BB	AA	AA	BB	BB	BB	AB	AA	BB	AA	BB	AB	--	AA	BB	--	--	AA	AB	BB	AA	BB	BB	AA	AA	BB	BB	BB	BB	AA
EuBR02s17539092	AA	AA	AA	AA	AA	AA	AA	AA	AA	AA	AA	AA	AA	AA	AA	AA	BB	BB	AA	AA	AA	AA	AA	AA	AA	AA	AA	AA	BB	BB	AA	BB	BB	BB	BB	BB	AA	AA	AA	BB	BB	BB	AA	BB	AA	BB	BB	BB	AA
EuBR02s17562546	AB	BB	BB	BB	--	BB	AB	AB	BB	AB	--	AB	AB	AB	AB	AB	AB	BB	BB	AB	BB	BB	AB	BB	AB	AB	AB	AB	--	AB	BB	AB	AB	AB	AB	AB	AB	AB	AB	AB	AB	BB	AB	BB	AB	AB	BB	BB	AB
EuBR02s1792148	AA	AA	AA	AA	AA	AA	AA	AA	AA	AA	AA	AA	AA	AA	AA	AA	AA	--	AA	AA	AA	AA	AB	AB	AA	AA	AA	AB	AB	--	AB	AB	AB	AB	AB	--	AA	AA	AA	AB	AB	AB	AA	--	AB	AB	AB	AB	AA
EuBR02s1796047	--	AB	AB	AB	AB	AB	AB	AB	AB	AB	AB	AB	--	AB	AB	AB	AB	AB	AB	AB	AB	AB	AB	AB	AA	AA	AA	--	AB	--	AA	--	AA	AB	--	--	AA	AA	--	AB	AB	--	AA	AA	AA	AB	AB	AA	AA
EuBR02s18088025	--	AA	AA	AB	AA	AB	AA	AA	AB	--	AB	--	AA	AA	BB	--	--	--	--	AA	AB	AB	BB	BB	AA	AA	AA	AA	AA	AA	AA	AB	AB	--	AA	--	AA	AA	AA	AA	--	AA	AA	AA	AB	AB	AB	BB	AA
EuBR02s18270266	AA	AA	AA	BB	--	BB	AA	AA	AA	BB	BB	BB	AA	AA	AA	AA	AA	AA	AA	AA	AA	--	AA	BB	AA	AA	BB	BB	BB	BB	AA	BB	AA	BB	AA	BB	AA	AA	--	AA	BB	BB	AA	AA	AA	BB	BB	AB	AA
EuBR02s18300724	AA	AA	AA	BB	BB	BB	AA	AA	AA	AA	AA	BB	AA	BB	BB	BB	BB	AA	AA	AA	BB	AA	BB	BB	AA	AA	AA	BB	--	AA	BB	BB	BB	BB	BB	BB	AA	AA	BB	AA	BB	BB	AA	AA	AB	BB	AA	AA	AA
EuBR02s18304123	AA	AA	AA	AA	AA	AA	AA	AA	AA	AA	AA	AA	AA	AA	AA	AA	AA	AA	AA	AA	AA	AA	AA	AA	AA	AA	AA	AA	AA	AA	AB	AA	AA	AA	AA	AA	AA	AA	AA	AA	AA	AA	AA	AA	AA	AA	AA	AA	AA
EuBR02s1834613	AA	AA	AB	AB	--	AB	AA	AA	AB	AA	AB	--	AA	--	AB	AB	--	AB	AA	AA	AB	AB	AB	AB	AA	AA	AA	AA	AA	AA	AA	--	AA	AA	AA	AA	AA	AA	AA	AA	AA	--	AA	AA	AA	AA	--	--	AA
EuBR02s18507967	AA	AA	AB	AB	AB	AB	AA	AA	AB	AB	AB	AB	AA	AA	AB	AB	AB	AB	--	--	AB	AB	AB	--	AA	--	AB	AB	AB	AB	AB	AB	AB	AB	AB	AB	AA	AA	AB	AB	AB	AB	AA	--	AB	AB	AB	AB	AA
EuBR02s18734039	AA	AA	AA	BB	BB	BB	AA	AA	BB	BB	BB	BB	AA	AA	BB	AA	AA	BB	AA	AA	AA	BB	BB	BB	AA	AA	BB	BB	BB	BB	AA	BB	AA	BB	BB	BB	AA	AA	BB	BB	BB	BB	AA	AA	AA	BB	BB	BB	AA
EuBR02s19206297	AA	AA	AA	AA	AA	AA	AA	AA	AA	AA	AA	AA	AA	AA	AA	AA	AA	AA	AA	AA	AA	AA	AA	AA	AA	AA	AA	AA	AA	AA	AA	AA	AA	AA	AA	AB	AA	AA	AA	BB	--	AA	AA	AA	AA	AA	AA	AB	AA
EuBR02s19331183	AA	AA	AA	AA	AA	AA	AA	AA	AA	AA	AA	BB	AA	AA	AA	AA	AA	AA	AA	AA	AA	AA	AA	AA	AA	AA	AA	AB	BB	AA	AA	BB	AA	--	BB	BB	AA	AA	--	BB	BB	BB	AA	AA	AA	AA	BB	BB	AA
EuBR02s19410765	AA	AA	AA	--	--	AB	AA	AA	AB	AA	AA	AA	AA	AA	AA	AA	AB	AB	AA	AA	AA	AB	AA	AB	AA	AA	AB	AA	AB	AB	AB	AB	AB	AB	AA	AA	AA	AA	AA	AB	AB	AB	AA	AB	AB	AB	AB	AB	AA
EuBR02s19451806	AA	AA	AA	AA	AA	AA	AA	AA	AA	AB	AA	AA	AA	AA	AA	AA	AA	AA	AA	AA	AA	AA	AA	AA	AA	AA	AA	AB	AA	AA	AA	AA	AA	AA	AA	AA	AA	AA	AA	AA	--	AA	AA	--	AA	--	--	--	AA
EuBR02s19778734	AB	--	BB	BB	BB	--	AB	AA	BB	BB	BB	BB	AB	BB	BB	BB	BB	--	AB	AB	--	BB	BB	BB	AB	AB	AB	BB	--	AB	AB	AB	AB	AB	--	AB	AB	AB	--	BB	BB	BB	AB	BB	AB	BB	BB	AB	AB
EuBR02s19921809	AB	AA	AA	AB	AB	BB	AA	AA	AB	AB	AB	AB	AA	AA	AB	AB	BB	BB	AA	AA	AA	AB	--	BB	AA	AA	AA	--	AA	--	BB	--	AB	AB	--	AB	AA	AA	--	AA	--	--	AA	AB	AB	AB	AB	AB	AA
EuBR02s20132357	AA	AA	BB	BB	AA	BB	AA	AA	BB	BB	BB	BB	BB	BB	BB	AA	BB	BB	BB	AA	AA	BB	BB	BB	AA	AA	AA	AA	BB	AB	AA	AA	AA	AA	AA	BB	AA	AA	AA	AA	AA	AB	AA	AA	AA	--	--	AA	AA
EuBR02s2016228	AA	AA	AA	AB	AA	--	AA	AA	AA	AA	AB	AB	AA	AA	AA	AA	AA	AA	AA	AA	AA	--	AB	AA	AA	AA	AA	AA	--	AA	AA	--	AA	AA	AA	AA	AA	AA	AA	AA	AA	AA	AA	AA	AA	--	AB	AA	AA
EuBR02s20231745	AA	AA	AA	AA	AA	AA	AA	AA	--	AA	AB	AB	AA	AA	AA	AA	--	AB	AA	AA	AA	AA	AA	AB	AA	AA	AA	AB	AB	AA	AA	AB	--	AA	AA	AB	AA	AA	AB	AA	AB	AB	AA	AA	AA	AA	AA	AA	AA
EuBR02s20451816	AB	AB	AB	AB	AB	AB	AB	AB	AB	AB	AB	AB	AB	AB	AB	AB	AB	AB	AB	AB	AB	AB	AB	AB	AA	AA	AA	AB	AA	AA	AA	--	AA	AA	AB	--	AA	AA	--	--	--	AB	AA	AA	AA	AB	AB	AB	AA
EuBR02s20478854	AA	AA	AA	BB	BB	BB	AA	AA	AA	--	BB	BB	AA	AA	AA	AA	BB	BB	AA	AA	BB	BB	AA	BB	AA	AA	AA	AA	--	AA	--	AA	AB	AB	AA	BB	AA	AA	AA	AA	AA	AB	AA	AB	BB	AA	AA	BB	AA
EuBR02s20488647	AA	AA	AA	AA	AA	AB	AA	AA	AA	AA	--	AA	AA	AA	AA	AA	AA	AA	AA	AA	AA	AA	AA	AA	AA	AA	AA	AA	AA	AA	AA	AA	AA	AA	AA	AB	AA	AA	AA	AA	AA	AA	AA	AA	AA	AA	AA	AB	AA
EuBR02s20671380	AA	AA	AA	AA	AA	--	AA	AA	AB	AA	AA	AA	AA	AA	AA	AA	AA	AA	AA	AA	AA	AA	AA	AB	AA	AA	AA	AB	BB	AB	AA	BB	BB	BB	AB	BB	AA	AA	AA	AB	--	--	AA	AA	AA	--	BB	BB	AA
EuBR02s20724645	AA	AA	AA	BB	BB	AB	AA	BB	BB	AB	BB	BB	AA	BB	AA	BB	BB	BB	AA	BB	AA	BB	BB	BB	AA	AA	AA	BB	BB	BB	BB	BB	BB	BB	AB	BB	AA	AA	BB	BB	BB	BB	AA	AA	--	BB	BB	BB	AA
EuBR02s20865561	AA	AA	AA	--	BB	AB	AA	AA	AB	AB	BB	AB	AA	AA	AA	AA	AA	AA	AA	AA	AA	AB	AA	AA	AA	AA	--	BB	AB	BB	AA	AA	AA	AA	AA	AA	AA	AA	AB	BB	--	BB	AA	AA	AA	AA	BB	AA	AA
EuBR02s21555927	AA	AA	AA	AA	BB	AA	AA	AA	--	--	BB	BB	AA	AA	AA	AA	AA	AA	AA	AA	AA	AA	AA	BB	AA	AA	AA	BB	BB	BB	AA	BB	BB	BB	BB	BB	AA	AA	BB	BB	AA	AA	AA	BB	AA	BB	BB	BB	AA
EuBR02s21898333	AA	AA	AA	--	AA	BB	AA	AA	BB	AA	BB	BB	AA	AA	AA	AA	BB	BB	AA	AA	AB	--	--	BB	AA	AA	--	AA	AA	BB	AA	--	AA	AA	BB	BB	AA	AA	AB	AA	AA	BB	AA	AB	AA	BB	AA	BB	AA
EuBR02s21902323	AA	AA	BB	BB	BB	BB	BB	AA	BB	AA	BB	BB	AA	AA	BB	BB	BB	BB	AA	AA	BB	BB	BB	BB	AA	AA	AA	AA	AA	--	AA	AA	AA	AA	AA	AA	AA	AA	AA	BB	AA	--	AA	AA	AB	AA	AA	AA	AA
EuBR02s2212632	AA	--	--	AB	AB	AB	AA	AA	AB	AB	AB	AB	AA	--	AB	AB	AB	--	AA	--	AB	AB	AB	AB	AA	AA	AA	AA	AA	AA	AA	AA	AA	AA	AA	AA	AA	AA	AA	--	--	AB	AA	AA	AA	AA	AA	--	AA
EuBR02s22613331	AA	AA	BB	BB	AA	BB	AB	AA	BB	BB	BB	BB	AA	--	AA	AA	AB	BB	AA	AA	AA	--	AA	BB	AA	AA	BB	BB	BB	BB	BB	BB	BB	BB	BB	BB	AA	AA	BB	BB	BB	BB	AA	AA	AA	BB	BB	BB	AA
EuBR02s22619797	AA	AA	AA	AA	AA	--	AA	AA	AA	AA	AB	AA	AA	AA	AB	AA	AA	AB	AA	AA	AA	AA	AA	AB	AA	AA	AA	AB	AB	AB	AA	AB	AA	AB	AB	AB	AA	AA	AA	AB	AB	AB	AA	AA	AB	AB	AB	AB	AA
EuBR02s22620127	AA	AA	AA	AA	AA	AA	AA	AA	AA	AA	AA	AA	AA	AA	AA	AA	AA	AA	AA	AA	AA	AA	AA	AA	AA	AA	AA	--	AA	AA	AA	AA	AA	AA	AA	AA	AA	AA	AA	AA	AA	AA	AA	AA	AA	AA	AA	AA	AA
EuBR02s22637402	AA	AA	AA	BB	AB	AB	AA	AA	BB	--	BB	AB	AA	AA	BB	BB	BB	BB	AA	AA	AB	AB	BB	BB	BB	AA	BB	BB	BB	BB	BB	BB	BB	BB	BB	BB	AA	AA	BB	BB	BB	BB	AA	BB	BB	BB	BB	BB	AA
EuBR02s22775680	AA	AA	AA	BB	AA	BB	AA	AA	BB	BB	BB	AA	AA	AA	AA	AA	BB	AB	AA	AA	AA	AA	BB	BB	AA	AA	BB	AA	BB	BB	AA	BB	BB	AA	BB	BB	AA	AA	AA	BB	BB	BB	AA	AA	AA	BB	BB	BB	AA
EuBR02s22842649	AA	AA	AA	AA	AA	AA	AA	AA	AB	AB	AA	AA	AA	AA	AA	--	--	AA	AA	AA	AA	--	AA	AA	AA	AA	AA	AA	AA	AA	AA	AA	AA	AA	AA	AA	AA	AA	AB	AA	AA	AA	AA	AA	AA	AA	AA	AA	AA
EuBR02s22872361	AA	AA	AA	BB	BB	--	AA	AA	--	AA	BB	AA	AA	AA	AA	AA	AA	AA	AA	--	--	AA	--	AA	AA	AA	AA	AA	BB	AB	AA	AA	AA	AA	BB	AB	AA	AA	AB	BB	BB	--	AA	AA	AA	BB	AA	AA	AA
EuBR02s22901333	AA	AA	AA	AA	AA	--	AA	AA	AA	AA	AA	AB	AA	AA	AA	AB	AA	AA	AA	AA	AA	AA	AA	AA	AA	AA	AB	AB	AA	AB	--	AB	--	--	AA	AB	AA	AA	AA	--	AA	AB	AA	AA	AA	AA	AB	AB	AA
EuBR02s22964703	AB	AB	AB	AB	AB	AB	AB	AB	AB	AB	AB	AB	AB	AB	AB	AB	AB	AB	AB	AB	AA	AB	AB	AB	AB	AB	AB	AB	AB	AB	AB	AB	AB	AB	AB	AB	AB	AB	AB	AB	AB	AB	AB	AB	AB	AB	AB	AB	AB
EuBR02s22998649	AA	AA	AA	BB	AA	BB	AA	AA	BB	BB	BB	BB	AA	BB	--	AA	BB	BB	AA	BB	AA	AA	AA	--	AA	AA	AA	--	AB	BB	AA	BB	AA	BB	BB	BB	AA	AA	AA	BB	BB	AA	AA	AA	AA	BB	BB	BB	AA
EuBR02s23036888	AB	AA	AA	AB	AB	AB	AA	AB	--	--	--	--	AA	AA	AA	AA	--	--	AA	--	AB	AA	--	AB	AA	AA	AA	AA	AA	AA	AA	AA	AA	AB	AA	AA	AA	AA	AA	AA	AA	AA	AA	AA	AA	AB	AA	AA	AA
EuBR02s23037175	AA	AA	AA	AA	BB	--	AA	AA	AA	AA	--	--	AA	AA	AA	AA	AA	--	AA	AA	AA	AA	--	--	AA	AA	AA	AA	BB	AA	AA	AA	AA	AB	AA	BB	AA	AA	AA	BB	BB	BB	AA	AA	AA	BB	AA	BB	AA
EuBR02s23144159	--	AA	AA	AA	--	BB	AA	AA	AB	--	BB	BB	AA	--	AB	BB	BB	AB	--	--	AA	AB	BB	BB	AA	AA	AA	--	AA	--	AB	AA	AA	--	AA	AA	AA	AA	AA	--	AA	AB	AA	AA	AA	AB	--	AA	AA
EuBR02s23213141	AA	AA	AA	AB	--	AB	AA	AA	AB	AA	AB	AB	AA	AA	--	--	AB	AB	AA	AA	AB	AA	AB	AB	AA	AA	AA	AA	AA	AA	AA	AA	AA	AA	AA	AA	AA	AA	AA	AA	AA	AA	AA	AA	AB	AA	AA	AB	AA
EuBR02s23238878	BB	--	BB	AB	BB	--	--	AA	AA	BB	BB	BB	AA	AB	AB	BB	--	AA	BB	AA	BB	BB	BB	BB	AA	AA	AA	--	AA	AB	AA	AA	AA	--	AA	AB	AB	AA	AA	AB	BB	--	AA	AB	AA	BB	AB	BB	AA
EuBR02s23374421	AA	AA	AA	BB	BB	BB	AA	AA	--	AA	BB	BB	AA	AA	AA	AA	BB	BB	AA	AA	AA	AA	AB	BB	AA	AA	BB	BB	BB	BB	--	BB	BB	BB	BB	BB	AA	AA	AB	BB	BB	BB	AA	BB	AA	BB	BB	BB	AA
EuBR02s2361947	AA	AA	AA	AA	--	AB	AA	AA	AA	AA	AB	BB	AA	AA	AA	AA	AA	BB	AA	AA	AA	AA	BB	--	AA	AA	AA	AA	AA	AA	AA	AA	AA	AB	AA	AB	AA	AA	AA	AA	--	AB	AA	AA	AA	AA	AB	BB	AA
EuBR02s23649192	AA	AA	AA	--	AB	AA	AA	AA	AB	--	AB	AB	AA	AA	AB	--	AB	AB	AA	AA	AB	AB	AB	AB	AA	AA	AA	AA	--	AB	AA	--	AB	AA	--	AA	AA	AA	AA	AB	AA	AB	AA	--	AA	AB	--	--	AA
EuBR02s23789987	AA	AA	AA	AB	AB	AB	AA	--	AA	AA	AA	AA	AA	AA	AA	AA	AA	AA	AA	AA	AA	AB	AA	AB	AA	AA	--	AA	AB	AA	AA	AA	AB	--	AA	AA	AA	AA	AA	AB	AA	AB	AA	AA	AA	AB	AA	AB	AA
EuBR02s23832192	AA	AA	AA	AA	AA	--	AA	AA	AA	AA	AA	AA	AA	AA	AA	AA	AA	AA	AA	AA	AA	AA	AA	AA	AA	AA	AA	AA	AB	AA	AA	AB	AB	AA	AB	AB	AA	AA	AA	AA	AB	AB	AA	AA	AA	--	AB	AB	AA
EuBR02s23984943	AA	AA	AA	BB	BB	BB	AA	AA	AA	BB	BB	BB	AA	AA	BB	AA	BB	BB	AA	AA	AA	AA	BB	BB	AA	AA	BB	BB	BB	BB	AA	BB	BB	BB	BB	BB	AA	AA	AB	BB	BB	BB	AA	AA	AA	BB	BB	BB	AA
EuBR02s23988668	AA	AA	BB	BB	BB	BB	AA	AA	BB	AA	AA	BB	AA	AA	BB	AA	BB	BB	AA	AA	BB	BB	BB	BB	AA	AA	--	--	AB	--	AA	--	AB	AB	AA	AB	AA	AA	AA	AA	AB	AA	AA	AB	AB	AA	--	AB	AA
EuBR02s23992210	AA	AA	AA	AB	AB	AB	--	AA	AB	AB	AB	AB	AA	--	AB	--	AB	AB	AB	--	--	AB	AB	AB	AA	AA	AA	--	--	AB	AB	AB	AA	AA	AA	--	BB	AA	--	AB	AB	AB	AA	BB	BB	AB	AB	AB	AA
EuBR02s24159577	AA	AA	AA	BB	BB	BB	--	AA	BB	BB	BB	BB	AA	AB	BB	BB	BB	BB	AA	AA	BB	BB	BB	BB	--	AA	AB	AA	--	AB	AA	BB	BB	BB	BB	AB	AA	AA	AA	AB	BB	AA	AA	AA	--	BB	BB	BB	AA
EuBR02s24355081	AA	AA	AA	AB	AB	AB	AA	AA	AA	AA	--	AB	AA	AA	AA	AA	AA	AB	AA	AA	AB	AB	AA	AB	AA	AA	AA	AA	AA	AA	AA	--	AA	AA	AA	AA	AA	AA	AA	--	AA	AA	AA	AA	AA	AA	AA	AA	AA
EuBR02s24404771	AA	AA	AA	AA	AA	AA	AA	AA	AA	AA	AA	AB	AA	AA	AA	AA	AA	AA	AA	AA	AA	AA	AA	AA	AA	AA	AA	AA	AA	AA	AA	AA	AA	AA	AA	AB	AA	AA	AA	AA	AA	AA	AA	AA	AA	AA	AA	AA	AA
EuBR02s24517901	AA	AA	AA	AA	AA	--	AA	AA	AA	AA	--	--	AA	AA	AA	AA	AA	BB	AA	AA	AA	AA	BB	BB	AA	AA	--	BB	BB	BB	BB	BB	BB	BB	BB	BB	AA	BB	AA	BB	BB	BB	BB	--	BB	BB	BB	BB	AA
EuBR02s24613952	AA	AA	--	AB	AB	--	AA	AA	--	AB	AB	AB	AA	AA	AA	AA	AA	AB	AA	--	AA	AA	AB	AB	AA	AA	AA	AA	AA	--	AA	AB	AB	AA	AA	AB	AA	AA	AA	--	AB	BB	AA	AA	AA	BB	AA	AB	AA
EuBR02s24751277	AA	AA	AA	AB	AB	AB	AA	AA	AB	AB	AB	AB	AA	AA	--	AB	AB	AB	AA	AA	AB	AB	AB	AB	AA	AA	--	AB	AB	AB	AB	AB	AB	AB	AB	AB	AA	AA	AB	AB	AB	AB	AA	AB	AA	AB	AB	AB	AA
EuBR02s2511632	AA	AA	AA	AA	AA	AA	AA	AA	BB	BB	AA	BB	AA	AA	AA	AA	BB	BB	AA	AA	BB	BB	BB	BB	AA	AA	AA	AA	BB	AA	BB	BB	BB	BB	BB	BB	AA	AA	AA	AA	BB	BB	AA	AA	BB	BB	AA	BB	AA
EuBR02s2517768	AA	AA	AA	--	AA	AB	AA	AA	AA	AA	AA	AA	AA	AA	AA	AA	BB	BB	AA	AA	--	AB	BB	--	AA	AA	AA	AB	BB	BB	AA	BB	BB	BB	AA	BB	AA	AA	AA	BB	BB	BB	AA	--	AA	BB	BB	BB	AA
EuBR02s25334443	AA	AA	AA	--	AB	AB	AA	AA	AA	AA	AB	AB	--	AA	AB	AA	AB	AB	AA	AA	AA	AA	AA	AB	AA	AA	AB	AB	AB	AB	AB	AB	AB	AB	AB	AB	AA	AA	--	AB	AB	AB	AA	AB	AB	AB	AB	AB	AA
EuBR02s25353633	AA	AA	AA	BB	AA	AA	AA	AA	BB	AA	BB	BB	AA	AA	AA	AA	BB	AA	AA	AA	AA	BB	AB	BB	AA	AA	AA	AA	BB	AA	AA	BB	BB	BB	BB	BB	AA	AA	AB	BB	AA	BB	AA	AA	--	BB	BB	BB	AA
EuBR02s25406468	AA	AA	AA	AA	--	AA	AA	AA	--	AA	--	AA	AA	AA	AA	AA	AA	AA	AA	AA	AA	--	AA	AA	AA	AA	AA	AA	AA	AA	--	AA	AA	AA	AA	AA	AA	AA	AA	AB	AB	--	AA	AA	AA	AA	AA	AA	AA
EuBR02s25489980	--	AB	AB	BB	AB	BB	--	AB	AB	AA	--	AB	AA	--	AB	AB	BB	BB	AB	AB	AB	AB	BB	AB	AA	AA	AA	AB	AB	AB	AB	AA	--	AB	AB	--	--	AA	--	AB	AB	AB	AA	AB	AB	AB	AB	--	AA
EuBR02s25493951	AA	AB	--	AB	--	--	AA	AA	AB	--	--	--	AA	AB	AB	BB	--	BB	--	AB	--	AA	AB	AB	AA	AA	AA	AA	AA	AA	AA	AA	AA	AA	AA	AA	AA	AA	AA	AA	AA	AA	AA	AA	AA	--	AA	AA	AA
EuBR02s25667918	AA	AA	AA	AA	AA	AA	AA	AA	AA	AA	AA	AB	AA	AA	AA	AA	AB	AA	AA	AA	AA	AA	AA	AA	AA	AA	AA	AA	BB	--	AA	AB	AA	AA	--	--	AA	AA	AA	AB	AB	AB	AA	AA	AA	AB	BB	AB	AA
EuBR02s25797321	AB	AB	BB	BB	BB	BB	AA	AA	BB	AA	BB	BB	AA	BB	BB	BB	BB	BB	AB	AB	BB	BB	BB	BB	AA	AA	AA	BB	BB	BB	AA	AB	AB	AB	BB	AB	AA	AA	--	BB	BB	BB	AA	AA	--	BB	BB	BB	AA
EuBR02s25807520	AA	AA	AA	AA	AA	AA	AA	AA	AA	AA	AA	AB	AA	AA	AA	AA	AA	AA	AA	AA	AA	--	AA	AA	AA	AA	AA	--	AA	--	AA	--	AA	AA	AA	AB	AA	AA	AB	AA	AA	AB	AA	AA	AA	AA	AA	AA	AA
EuBR02s26300692	AA	AA	AA	AA	AA	AA	AA	AA	AA	AA	AA	AA	AA	AA	AA	AA	AA	AA	AA	AA	AA	AA	AA	AA	AA	AA	AA	AA	AA	AA	AA	AA	AA	AA	AA	AA	AA	AA	AA	AA	AA	AA	AA	AA	AA	AA	AA	AA	AA
EuBR02s2652288	BB	AA	AA	BB	BB	BB	AA	AA	BB	BB	BB	BB	AA	BB	BB	BB	BB	BB	AA	AA	BB	BB	BB	BB	AA	AA	--	BB	BB	BB	BB	BB	BB	BB	--	BB	AA	BB	BB	BB	BB	BB	AA	BB	BB	BB	BB	BB	AA
EuBR02s26548599	AA	AA	AA	AA	AA	AA	AA	AA	AA	AA	AA	AA	AA	AA	AA	AA	AA	AA	AA	AA	AA	AA	AA	AA	AA	AA	AA	AA	AA	AA	AA	AA	AA	AA	AA	AA	AA	AA	AA	--	--	AA	AA	AA	AA	AA	AA	AA	AA
EuBR02s26548990	BB	AA	AA	BB	BB	BB	AA	AA	BB	BB	BB	BB	AA	BB	BB	BB	BB	BB	BB	BB	AA	BB	BB	BB	BB	BB	BB	BB	BB	BB	AA	BB	BB	BB	BB	BB	AA	AA	BB	BB	BB	BB	AB	AA	BB	BB	BB	BB	AA
EuBR02s26747832	AA	AA	AA	AB	AB	AB	AA	AA	AB	AB	AB	AA	AA	AA	AA	AB	AB	AA	AB	AA	AB	AA	AB	AB	AA	AA	AA	AA	AA	AB	AA	AA	AA	AA	AA	AA	AA	AA	--	AB	AA	AB	AA	AA	AA	AB	AB	--	AA
EuBR02s26803463	AA	AA	--	BB	BB	BB	BB	BB	BB	BB	BB	BB	AA	BB	BB	BB	BB	BB	AA	BB	BB	BB	BB	BB	AA	AA	--	AA	AB	AB	AA	AA	AB	AB	AA	AB	AA	AA	--	AB	BB	--	AA	AB	AB	AB	--	BB	AA
EuBR02s26827704	AA	AA	AA	--	AA	AB	AA	AA	AA	AA	AB	AB	AA	AA	AA	AA	AB	AB	AA	AA	--	AB	AB	AB	AA	AA	AB	--	AB	AB	--	AB	AB	AB	AB	AB	AA	AA	AA	AB	AB	AB	AA	AB	AB	AB	AB	AB	AA
EuBR02s26887029	AA	AA	AA	AA	BB	BB	AA	AA	AA	AA	BB	AA	AA	AA	AA	AA	BB	AA	AA	AA	AA	BB	AA	AA	AA	AA	AA	AA	BB	BB	AA	BB	BB	BB	BB	BB	AA	AA	AA	BB	BB	BB	AA	AA	AA	BB	BB	BB	AA
EuBR02s2714992	AA	AA	AA	AB	--	BB	AA	AA	BB	--	BB	BB	AA	AA	AB	AB	BB	BB	AA	--	AA	AA	BB	BB	AA	AA	--	AB	BB	BB	AA	AA	AA	BB	AA	BB	AA	AA	AA	BB	BB	BB	AA	AA	AA	BB	BB	BB	AA
EuBR02s27197117	AA	AA	AA	AB	AA	--	AA	AA	AB	--	AA	AB	AA	AA	AA	AA	AA	AA	AA	AA	AA	AA	AB	AA	AA	AA	AA	AA	AA	AA	AA	AA	AA	AA	AA	AA	AA	AA	AA	AA	AA	AA	AA	AA	AA	AA	AA	AA	AA
EuBR02s2724808	AA	AA	AA	AA	BB	BB	AA	AA	BB	AA	BB	BB	AA	AA	AA	BB	AA	BB	AA	AA	AA	AA	AA	BB	AA	AA	--	BB	--	BB	AA	BB	AA	BB	--	BB	AA	BB	AA	BB	BB	BB	AA	BB	AA	--	--	BB	AA
EuBR02s2773368	AA	AA	AA	--	--	AA	AA	AA	--	AA	AA	AA	AA	AA	AA	AA	AA	AA	AA	AA	AA	AA	AA	AA	AA	AA	AA	AA	--	--	AA	AB	AA	AA	AA	--	AA	AA	AA	AB	AA	AB	AA	AA	AA	AA	AB	AA	AA
EuBR02s27807197	AA	AA	AA	AB	AB	AA	AA	AA	AA	AA	AA	AB	AA	AA	AA	AA	AB	AA	AA	AA	AA	AA	AB	AB	AA	AA	AA	AA	AA	AA	AA	AB	AA	AA	AA	AA	AA	AA	AA	AA	--	AB	AA	AA	AB	AA	AA	AA	AA
EuBR02s27827883	AA	AA	AA	AA	AA	AA	AA	AA	AB	AB	AB	AA	AA	AA	AA	AA	AA	AA	AA	AA	AA	AB	AA	AA	AA	AA	AA	AB	AA	AA	AA	AB	AB	AA	AA	AA	AA	AB	AA	AA	AA	AA	AB	AA	AA	AA	AB	AB	AB
EuBR02s27852270	AA	AA	AA	AA	AA	AA	AA	AA	AA	AA	AA	AA	AA	AA	AA	AA	AA	AA	AA	AA	AA	AA	--	AA	AA	AA	AA	AA	AA	--	AA	AA	AA	AA	AA	AA	AA	AA	AA	AA	AB	AA	AA	AA	AA	--	AA	AA	AA
EuBR02s2817433	AA	AA	AA	BB	BB	BB	AA	BB	BB	AA	BB	BB	AA	AA	AA	BB	BB	BB	AA	AA	AA	BB	BB	BB	AA	--	BB	BB	BB	BB	--	BB	BB	BB	BB	BB	AB	AA	BB	BB	BB	BB	AB	BB	--	BB	BB	BB	AA
EuBR02s28496503	AA	AA	AA	AA	AA	AA	AA	AA	AB	AA	AA	AA	AA	AA	AA	AA	BB	BB	AA	AA	AA	BB	AA	BB	AA	AA	AA	AB	AB	AA	AB	BB	BB	BB	BB	BB	AA	AA	AA	BB	BB	BB	AA	AB	AA	BB	BB	BB	AA
EuBR02s29084642	AA	AA	AB	BB	BB	AB	AA	--	--	AB	BB	BB	AA	AA	AA	--	--	AB	AB	--	AB	BB	BB	BB	AA	AA	AA	AA	AA	AA	--	AA	AA	AA	AB	AB	AA	AA	AB	AB	AB	--	AA	AA	--	AB	--	AB	AA
EuBR02s2915999	AA	AA	AA	AB	BB	BB	AA	AA	--	AA	BB	AA	AA	AA	AA	AA	AA	BB	AA	AA	AA	BB	AA	AA	AA	AA	--	AA	BB	AA	AA	--	--	BB	AA	BB	AA	AA	AA	AA	AB	--	AA	AA	BB	BB	BB	BB	AA
EuBR02s29514056	AA	AA	AA	AA	AA	AA	AA	AA	AA	AA	AB	AA	AA	AA	AA	AA	AA	AA	AA	AA	AA	AA	AA	AB	AA	AA	AB	AA	AB	AB	AA	AA	AA	--	AB	AB	AA	AA	AA	AB	AB	AB	AA	AA	AA	--	AA	AB	AA
EuBR02s29869122	AA	AA	AA	AA	BB	AA	AA	AA	AA	AA	AA	BB	AA	AB	AA	AA	AA	BB	AA	AA	AA	AA	AA	AA	AA	AA	AA	AA	AA	AA	AA	AA	BB	AA	BB	AA	AA	AA	AA	BB	AA	BB	AA	AB	AA	BB	BB	BB	AA
EuBR02s29875393	AA	AA	AA	AA	--	BB	AA	AA	AA	AB	AA	AB	AA	AA	AA	AA	AA	AA	AA	AA	AA	AA	AA	BB	AA	AA	AA	AA	AA	AB	AA	AB	BB	AA	AB	BB	AA	AA	AB	AB	AA	AB	AA	AA	AA	BB	AB	AA	AA
EuBR02s29920458	AB	AB	BB	BB	BB	BB	AA	AB	BB	BB	BB	BB	AA	AB	BB	BB	BB	BB	AA	BB	--	BB	BB	BB	AA	AB	BB	BB	BB	BB	AB	BB	AB	BB	BB	BB	AB	AB	BB	BB	BB	BB	AA	BB	AA	BB	BB	BB	AA
EuBR02s3007603	AA	AA	AA	BB	BB	BB	AA	AA	AA	BB	BB	BB	AA	BB	BB	BB	BB	BB	AA	AA	AA	AA	BB	--	AA	AA	BB	BB	BB	BB	BB	BB	BB	BB	BB	BB	AA	AA	BB	BB	BB	BB	AA	BB	AA	BB	BB	BB	AA
EuBR02s30501878	AA	AA	BB	BB	BB	BB	BB	AA	BB	BB	BB	BB	AA	BB	AA	BB	BB	BB	BB	BB	AA	BB	BB	BB	AA	AA	AA	AA	AB	AA	AA	AA	AA	AB	AA	AA	AA	AA	AA	AA	--	AB	AA	AA	AA	AB	AB	AA	AA
EuBR02s30784535	AA	AA	AA	AB	AA	AB	AA	AA	AB	AA	AB	AB	AA	AA	AA	--	AB	--	AA	AA	AA	--	AA	AB	AA	AA	AB	AA	AB	AA	AA	--	AA	AB	AB	--	AA	AA	AA	AB	AB	AB	AA	AA	AA	AB	AB	AB	AA
EuBR02s31044321	AA	AA	AA	AA	AA	AA	AA	AA	AA	AA	AA	--	AA	AA	AA	AA	AA	AA	AA	AA	AA	AA	AA	AB	AA	AA	AA	AA	AB	--	AA	AB	AA	AB	AB	AB	AA	AA	--	AB	AA	AB	AA	AA	AA	--	AB	--	AA
EuBR02s31080422	AA	AA	AA	AA	AA	AA	AA	AA	AA	AA	AA	AA	AA	AA	AA	AA	AA	AA	AA	AA	AA	AA	AA	AA	AA	AA	AA	AA	AA	AA	AA	AA	AA	AA	AA	AA	AA	AA	AA	AA	AA	AA	AA	AA	AA	AA	AA	AA	AA
EuBR02s31177043	AA	AA	AA	AB	AB	AB	--	AA	AB	AB	AB	AB	AA	AA	AB	AA	--	AB	AA	AA	AB	--	AB	AB	AA	AA	AA	AA	AA	AB	AA	--	--	AB	AA	AA	AA	AA	AA	AA	AB	AB	AA	AA	AA	AB	--	AB	AA
EuBR02s31317411	AA	AA	AA	AA	AA	AA	AA	AA	AA	AA	AA	AA	AA	AA	AA	AA	BB	BB	AA	AA	AA	AA	BB	BB	AA	AA	AA	AA	BB	BB	AA	BB	AA	BB	BB	BB	AA	AA	AA	BB	BB	BB	AA	AA	BB	BB	BB	BB	AA
EuBR02s31333253	AA	AA	AA	AA	AA	AA	AA	AA	AA	AA	AA	AA	AA	AA	AA	AA	AA	--	AA	AA	AA	AA	AA	AA	AA	AA	AA	AA	AA	AA	AA	AB	AA	AB	AA	AA	AA	AA	AA	--	AB	AA	AA	AA	AA	AA	AA	AA	AA
EuBR02s31438053	AA	AA	AA	AA	--	AB	AA	AA	AA	AA	AA	AB	AA	AA	AA	AA	AA	AB	AA	AA	AA	--	AA	AB	AA	AA	AA	AA	AA	AB	AA	AA	AA	AB	AA	AA	AA	AA	AA	AA	--	AB	AA	AA	AA	AA	AA	AA	AA
EuBR02s31473765	AA	AA	AA	--	--	AA	AA	AA	AA	AA	AA	AA	AA	AA	AA	AB	AB	AB	AA	AA	BB	AA	--	--	AA	AA	AA	AB	BB	--	AB	AB	AB	AB	AA	AB	AA	AA	AA	AA	AA	AB	--	AA	AB	AB	AB	AB	AA
EuBR02s31514108	AA	AA	BB	BB	BB	BB	AA	AA	AA	AA	BB	BB	AA	AA	AA	AA	AA	BB	AA	AA	AA	BB	BB	BB	AA	AA	AA	BB	BB	BB	AA	BB	BB	BB	BB	BB	AA	AA	AA	BB	AB	--	AA	AA	AA	BB	AB	BB	AA
EuBR02s31584315	AA	AA	AA	AB	AA	--	AA	AA	AA	AA	AB	AA	AA	AA	AA	AA	AA	--	AA	AA	--	AA	AA	AA	AA	AA	AA	AA	AA	AA	AA	AB	AA	AA	AA	AA	AA	AA	AA	AB	AA	AB	AA	AA	AA	AA	AA	BB	AA
EuBR02s31584430	AA	AA	BB	BB	BB	BB	AA	AA	AA	AA	AA	AB	AA	BB	AA	AA	BB	BB	AA	AA	BB	BB	AA	BB	AA	AA	AA	AA	BB	BB	AA	BB	AA	BB	BB	BB	AA	AA	AA	BB	AB	AA	AA	AA	BB	BB	AA	BB	AA
EuBR02s31595260	AA	AA	AA	AB	AA	AB	AA	AA	AA	AB	AB	AB	AA	AA	BB	BB	AB	AB	AA	--	AB	AB	--	AB	AA	AA	AA	AA	AA	AA	AA	AA	AA	AA	AA	--	AA	AA	AA	AA	AA	AA	AA	AA	AA	AA	AA	AA	AA
EuBR02s31666722	AB	BB	BB	BB	BB	BB	AA	AB	BB	BB	BB	AA	AB	BB	BB	--	BB	BB	--	AA	AA	BB	AA	BB	AB	AB	BB	BB	AA	AA	BB	BB	BB	AA	BB	BB	AB	AB	BB	BB	BB	AA	--	BB	--	AA	BB	BB	AB
EuBR02s31822986	AA	AA	AA	BB	BB	BB	AA	AA	BB	BB	BB	BB	AA	AA	AA	BB	BB	BB	AA	BB	AA	BB	BB	BB	AA	AA	AA	BB	BB	BB	BB	BB	BB	BB	BB	BB	AA	AA	AB	BB	AA	BB	AA	AA	AA	BB	BB	BB	AA
EuBR02s32036692	AA	--	AB	AB	--	BB	AB	AA	AB	AB	AB	BB	AA	AA	--	--	BB	BB	AB	--	BB	BB	BB	BB	AA	AA	AA	AA	--	AB	AA	AA	--	AA	AA	AA	AA	AA	AA	AA	AA	AB	AA	AA	AA	AB	--	AB	AA
EuBR02s32248810	AA	AA	--	AB	AA	AB	AA	AA	AA	AA	AB	--	AA	AA	AA	AB	AA	AB	AA	AA	AA	AA	AB	AB	AA	AA	AA	AA	AA	AA	AA	AA	AA	AB	AA	AA	AA	AA	AA	--	AA	AA	AA	AA	AA	AB	AA	AB	AA
EuBR02s32319687	AA	AA	AA	AA	AA	AA	AA	AA	AA	AA	AA	AA	AA	AA	AA	AA	AA	AA	AA	AA	AA	AA	--	AA	AA	AA	AA	AA	AA	AA	AA	AA	AA	AA	AA	AA	AA	AA	AA	AA	AA	AA	AA	AA	AA	AA	AA	AA	AA
EuBR02s32374647	AB	AB	BB	BB	BB	BB	AB	AB	BB	BB	BB	BB	AA	BB	--	BB	BB	BB	--	--	--	BB	BB	BB	AA	AA	BB	BB	BB	BB	AB	AB	AB	BB	BB	BB	BB	AB	BB	BB	BB	BB	--	BB	BB	BB	BB	BB	AA
EuBR02s32593357	AA	AA	AA	AB	AA	AA	AA	AA	--	AA	AA	AB	AA	AA	AA	AA	AA	AB	AA	AA	AA	AA	AA	AA	AA	AA	AA	BB	--	AA	AA	AA	--	AA	AA	AA	AA	AA	AA	--	BB	AA	AA	AA	AA	BB	AB	AB	AA
EuBR02s3273838	BB	AB	AB	AB	AB	AB	AB	AB	AB	BB	AB	BB	AB	AB	BB	--	BB	AB	BB	BB	AA	AB	BB	AB	BB	BB	BB	BB	BB	BB	AB	AB	--	BB	BB	BB	AB	AB	BB	AB	BB	AB	BB	AB	BB	BB	AB	--	AB
EuBR02s32779957	AA	AA	AA	AA	AA	BB	AA	AA	AA	AA	AA	AA	AA	AA	AA	AA	AA	BB	AA	AA	BB	AA	AA	BB	AA	AA	AA	AA	BB	AA	BB	BB	BB	BB	AA	AA	AA	AA	AA	AA	BB	AA	AA	AA	BB	AA	BB	BB	AA
EuBR02s32786506	AA	AA	AA	AB	AA	AB	AA	AA	AA	AA	AA	--	AA	AA	AA	AA	AA	AB	AA	AA	AB	AB	AA	AB	AA	AA	AA	AA	AA	AA	AA	AA	AA	AA	AA	AA	AA	AA	AA	--	--	AB	AA	AA	AA	AA	AA	AB	AA
EuBR02s3284197	AA	AA	AA	AA	--	--	AA	AA	AA	AA	AA	AA	AA	AA	AA	AA	AA	AB	AA	AA	AA	--	AA	AA	AA	AA	AA	AA	AB	AA	AA	AB	AA	AB	--	AB	AA	AA	AA	AA	AB	AB	AA	AA	AA	AB	AB	AB	AA
EuBR02s32985285	AA	AA	AA	AB	AA	AB	AA	AA	BB	BB	BB	BB	AA	--	AA	BB	BB	BB	AA	--	BB	BB	BB	--	AA	AA	--	--	--	AA	--	AB	AA	AB	AA	AA	AA	AA	AA	AA	AB	--	AA	AA	AA	AB	--	BB	AA
EuBR02s33113374	AA	AA	AB	AB	AB	AB	AA	AA	AB	AB	AB	AB	AA	AA	AA	AB	AB	AB	AA	AA	AA	AB	AB	AB	AA	AA	AA	AA	AA	--	AA	AA	AA	AB	AB	AA	AA	AA	AA	AA	AA	AA	AA	AA	AA	AA	AB	AB	AA
EuBR02s33260701	AA	AA	AA	AA	AA	AA	AA	AA	AA	AB	AA	AA	AA	AA	AA	AA	AB	AA	AA	AA	AA	AA	AA	AA	AA	AA	--	AB	AA	AA	AA	--	--	--	AB	AA	AA	AA	AA	AA	AA	AA	AA	--	AA	AA	AA	AA	AA
EuBR02s33286733	AA	AA	AA	--	AB	AB	AA	AA	AA	AB	AB	AB	AA	AA	AA	AA	AA	AB	AA	AA	AA	AA	--	AB	AA	AA	AA	AA	AB	AB	AB	AB	--	AB	AB	AA	AA	AA	--	AB	--	AB	AA	--	AA	AB	AB	AB	AA
EuBR02s33462558	AA	AA	AA	AA	AA	AA	AA	AA	AA	AA	AA	AA	AA	AA	AA	AA	AA	AA	AA	AA	AA	AA	AA	AA	AA	AA	AA	AA	--	--	AA	--	AA	AA	AA	AA	AA	AA	AA	AA	AA	AA	AA	AA	AA	AA	AA	AA	AA
EuBR02s33841532	AA	AA	--	AB	AA	--	AA	AA	AA	--	--	AB	AA	AB	AA	AB	--	BB	AA	AB	AB	AB	BB	AB	AA	AA	AA	AA	AA	AB	AA	AA	AA	AA	--	AA	AA	AA	AB	BB	AB	AB	AA	--	AA	AA	AB	AB	AA
EuBR02s34021186	AA	AA	AA	AB	BB	BB	AA	AA	AB	AA	BB	BB	AA	AA	AA	AB	AA	BB	AA	AA	AA	AB	BB	--	AA	AB	BB	BB	BB	BB	AB	BB	--	BB	BB	BB	AA	AA	BB	BB	BB	BB	AA	AA	AA	BB	BB	BB	AA
EuBR02s34035034	AA	AA	AB	AB	AB	AB	AA	AB	--	AB	AB	AB	AA	AB	AB	AB	AB	AB	AA	AA	AB	AB	AB	AB	AA	AA	AA	AA	AB	AA	AA	AA	--	AA	AB	AB	AA	AA	AA	AB	AB	AB	AA	AA	AB	AB	AA	--	AA
EuBR02s34103776	AA	AA	AA	AB	AB	AB	AA	AA	AB	AB	AB	AB	AA	AB	AA	AA	AB	AB	AA	AA	AB	AB	AB	AB	AA	AA	AA	AB	AB	AB	AA	AB	AB	AA	AB	AB	AA	AA	AB	AB	AB	AB	AA	AA	AA	AB	AA	AB	AA
EuBR02s34228733	AA	AA	AA	AA	BB	--	AA	AA	AB	AA	AA	BB	AA	AA	AA	AA	--	BB	AA	AA	AA	--	BB	BB	AA	AA	BB	BB	BB	BB	AA	BB	BB	BB	BB	BB	AA	AA	AA	BB	BB	BB	AA	BB	AA	BB	--	BB	AA
EuBR02s34314667	AA	AA	AA	AA	AA	AA	AA	AA	AA	AA	AA	AA	AA	AA	AA	AA	AA	BB	AA	AA	AA	AA	AA	AA	AA	AA	AA	AA	--	AA	AA	AA	AA	AA	AA	AA	AA	AA	AA	AA	AA	AA	AA	AA	AA	AA	AA	AA	AA
EuBR02s34424294	AA	AA	AA	AA	AA	BB	AA	AA	AA	AA	BB	AA	AA	AA	AA	AA	AA	AB	AA	AA	AA	AA	AA	BB	AA	AA	BB	BB	BB	BB	AA	BB	AA	AA	AA	BB	AA	AA	AA	BB	AA	AA	AA	AA	AA	BB	BB	BB	AA
EuBR02s3462043	AA	AA	AA	AA	AB	BB	AA	AA	AA	AA	AB	AA	AA	AA	AA	AA	BB	BB	AA	AA	AA	--	AA	BB	AA	AA	--	AA	BB	BB	BB	BB	BB	BB	BB	BB	AA	AA	BB	BB	BB	BB	AA	AA	AA	BB	BB	BB	AA
EuBR02s34642530	AA	AA	AA	AB	AB	AB	AA	AA	AB	AA	AB	--	AA	AA	AA	--	AB	--	AA	AA	AA	AB	AB	--	AA	AA	AA	AA	AB	AB	AA	AB	AB	AB	AB	AB	AA	AA	--	AB	AB	AB	AA	AA	AA	AB	AB	AB	AA
EuBR02s34833071	AA	AA	AA	AA	AA	AA	AA	AA	AA	AA	AA	AA	AA	AA	AA	AA	AA	AA	AA	AA	AA	AA	AA	AA	AA	AA	AA	AA	AA	AA	AA	AA	AA	--	--	AA	AA	AA	AA	AA	AB	AA	AA	AA	AA	AA	AA	AA	AA
EuBR02s35069469	AA	AB	--	BB	BB	BB	AB	AB	BB	BB	BB	BB	AA	BB	BB	--	BB	BB	AA	AA	AA	BB	BB	BB	AA	AA	AA	BB	BB	BB	AA	BB	BB	BB	BB	BB	AA	AA	BB	BB	BB	BB	--	BB	AA	BB	BB	BB	AA
EuBR02s35176528	AA	AA	AA	AB	AB	AA	AA	AA	AA	--	AB	AB	AA	AA	AA	AA	AB	AB	AA	AA	AB	AB	AB	AA	AA	--	AB	AB	AB	BB	AB	AB	BB	AB	AA	BB	AA	AA	AB	AB	AB	AB	AA	--	AB	AB	BB	AB	AA
EuBR02s3531501	AA	AA	BB	BB	AA	AA	AA	AA	BB	AA	AA	BB	AA	AA	AA	AA	AA	BB	AA	AA	AA	BB	BB	AA	AA	BB	AA	BB	BB	BB	BB	BB	AA	BB	BB	BB	AA	AA	BB	BB	BB	AA	BB	BB	BB	BB	BB	BB	AA
EuBR02s35386736	AA	AA	AA	AA	AA	AB	AA	AA	AA	AA	AA	AA	AA	AA	AB	AB	AB	AB	AA	AA	--	AA	AB	AB	AA	AA	AA	AA	AA	AA	AA	AA	AA	AB	AA	AA	AA	AA	AA	AA	AA	AA	AA	AA	AA	AA	AA	AA	AA
EuBR02s35414120	BB	BB	BB	BB	BB	BB	AA	AA	BB	BB	BB	BB	AA	BB	BB	BB	BB	BB	BB	AA	BB	BB	BB	BB	AA	AA	AA	AA	AB	AA	AB	AB	AB	AB	AB	AB	AA	AA	AA	AB	--	AB	AA	--	AB	AA	AB	AB	AA
EuBR02s35467767	AA	AA	AA	AA	AA	AA	AA	AA	AA	AA	AA	AA	AA	AA	AA	AA	AA	AA	AA	AA	AA	AA	AA	AA	AA	AA	AA	AA	AA	AA	AA	AA	AA	AA	AA	AA	AA	AA	AA	AA	AA	AA	AA	AA	AA	AA	AA	AA	AA
EuBR02s3549870	AA	AA	AA	--	AA	AB	AA	AA	AA	--	AA	--	AA	AA	AA	AA	--	AB	AA	AA	AA	AA	AA	--	AA	AA	AA	AA	AB	AB	AA	AB	AB	AB	AB	--	AA	AA	AA	AB	AB	--	AA	AB	AA	AB	AB	AB	AA
EuBR02s35508598	AB	AB	AB	AB	AB	AB	AB	AB	AB	AB	AB	AB	AB	AB	AB	AB	AB	AB	AB	AB	AB	AB	--	AB	BB	BB	BB	BB	BB	BB	BB	BB	BB	BB	BB	BB	AB	AB	BB	BB	BB	--	AB	BB	BB	BB	BB	BB	--
EuBR02s35706266	AB	AB	AB	AB	AB	AB	AA	AB	AB	AB	AB	AB	AA	AB	AB	AB	AB	AB	AA	AB	AB	AB	AB	AB	AA	AA	AA	AB	AB	AB	AA	--	AB	AB	AB	AB	AA	AA	AB	AB	AB	AB	--	AB	AA	AB	AB	AB	AA
EuBR02s36225847	AA	AA	AA	AA	AA	AA	AA	AA	AA	AA	AA	BB	AA	AA	AA	BB	AA	BB	AA	AA	AA	AA	AA	AA	AA	AA	BB	BB	BB	BB	BB	BB	BB	BB	AB	BB	AA	AA	--	BB	BB	AA	AA	BB	AA	BB	--	AB	AA
EuBR02s36330344	AA	AA	AA	AA	AA	AA	AA	AA	AA	AA	AA	AA	AA	AA	AA	AA	AA	AA	AA	AA	AA	AA	AA	AA	AA	AA	AA	AA	AA	AA	AA	AA	AA	AA	AA	AA	AA	AA	AA	AA	AA	AA	AA	AA	AA	AA	AB	AA	AA
EuBR02s36410346	AB	AA	--	AA	--	BB	AA	--	BB	BB	BB	BB	AA	AB	AB	AB	BB	BB	AB	AA	BB	AB	BB	AB	AA	AA	AA	AA	AB	--	--	AA	AA	AB	--	AB	AA	AA	AA	AA	AB	AB	AA	AA	AB	AB	AB	BB	AA
EuBR02s36451688	--	AB	AB	AB	AB	AA	--	AA	AB	AA	--	AB	AA	AB	AA	AA	--	AB	AA	AB	--	AB	AB	AB	AA	AA	AA	AA	AA	AA	--	AA	AB	AB	--	--	AA	AA	--	AA	--	--	AA	AA	AA	AA	AA	AB	AA
EuBR02s36468959	AA	AA	AA	--	AA	AA	AA	AA	--	AA	AA	AA	AA	AA	AB	AB	AB	AB	AA	AA	AA	--	--	AB	AA	AA	AA	AB	AB	AA	AA	AB	AB	AB	AB	AB	AA	AA	AB	AB	AB	--	AA	AB	AA	AB	--	AB	AA
EuBR02s36793287	--	BB	BB	BB	BB	BB	BB	BB	BB	BB	BB	BB	AB	BB	BB	BB	BB	BB	AB	AB	BB	BB	BB	BB	AA	AA	AA	AB	--	AB	AA	BB	AA	--	AA	AB	AA	BB	AA	BB	AB	AB	BB	AA	--	AB	BB	BB	AA
EuBR02s3690339	AA	AA	AA	BB	AA	AA	AA	AA	AA	AA	BB	AA	AA	AA	AA	AA	AA	AA	AA	AA	AA	AA	AA	AA	AA	AA	AA	AA	BB	BB	BB	BB	AB	BB	AA	BB	AA	AA	--	--	BB	BB	AA	AA	AA	BB	BB	BB	AA
EuBR02s3690416	AA	AA	AA	BB	BB	BB	AA	AA	BB	AA	BB	BB	AA	AA	AA	BB	AA	BB	AA	AA	AA	BB	BB	BB	AA	AA	BB	AA	BB	AA	BB	BB	BB	BB	BB	BB	AA	AA	AA	BB	BB	BB	AA	AA	BB	BB	BB	BB	AA
EuBR02s37065514	AA	AA	AA	AA	AA	AB	AA	AA	AA	AA	AA	AA	AA	AA	AA	AA	AA	AA	AA	AA	AA	AA	AA	--	AA	AA	AA	AA	AA	AB	AA	AA	AA	AA	AA	--	AA	AA	AA	AB	--	AA	AA	AA	AA	AA	AA	AA	AA
EuBR02s37094741	AA	AA	AA	AB	AA	AA	AA	AA	AA	AA	--	AA	AA	AA	AA	AA	AA	AA	AA	AA	AA	--	AA	--	AA	AA	AA	AA	BB	AA	BB	AB	AA	AA	AA	AA	AA	AA	AA	BB	AA	BB	AA	AA	AA	AB	--	AB	AA
EuBR02s37283589	AB	AB	BB	--	BB	BB	--	--	--	BB	BB	AB	AA	AB	BB	--	BB	BB	--	AB	BB	BB	BB	AA	AA	AA	AA	AA	AA	BB	BB	AA	AA	AA	AA	AA	AA	AA	AA	BB	BB	AA	AA	AA	AA	AA	BB	BB	AA
EuBR02s37602773	AA	AA	AA	AA	AA	AA	AA	AA	AA	AA	AA	AA	AA	AA	AA	AA	AA	AA	AA	AA	AA	AA	AA	AA	AA	AA	--	--	--	--	--	--	BB	AA	AA	AA	AA	AA	--	--	--	--	AA	--	AA	BB	--	AA	AA
EuBR02s37605973	AA	AA	--	AB	AB	AB	AA	AA	AB	AB	AB	AB	AA	AA	AB	AB	AB	AB	AA	AA	AB	AB	AB	AB	AA	AA	AA	AA	AB	AA	AB	AB	AA	AB	AB	AB	AA	AA	AA	AB	AB	AB	AA	AA	AB	AB	AB	AB	AA
EuBR02s37875256	--	AA	AA	AB	AB	--	AA	--	AB	AB	AB	AA	AA	AA	AB	--	AB	AB	AA	AB	AB	AB	--	AB	AA	AA	AA	--	AB	--	AB	AA	AA	AA	--	--	AA	AA	AA	AB	--	--	AA	AB	AA	--	AA	--	AA
EuBR02s37960992	--	AB	AB	AB	AB	AA	AB	AB	AB	AB	AA	AB	AB	AA	AB	AA	AB	AA	AA	AB	AB	AB	AA	AB	AA	AA	AB	AA	BB	AB	BB	BB	AB	AB	BB	BB	AA	AA	AA	BB	AA	BB	AA	AA	AB	--	AA	AB	AB
EuBR02s37986085	AA	AA	AA	AB	AB	AB	AA	AA	AB	AB	AB	AA	AA	AA	AA	AA	--	AB	AA	AA	AA	AB	AA	BB	AA	AA	AA	AA	AA	AA	AA	AA	AA	AA	AA	--	--	AA	AA	AB	AB	AA	AA	AA	AB	AA	AA	AB	AA
EuBR02s38816673	AA	AA	AA	AA	BB	AA	AA	AA	BB	AA	AA	AA	AA	AA	AA	AA	AA	AB	AA	AA	AA	AA	AA	BB	AA	AA	BB	AA	BB	AA	AA	AB	AA	BB	AA	AA	AA	AA	AB	AA	BB	AA	AA	AA	AA	AA	AB	BB	AA
EuBR02s38892859	AA	AA	AA	AA	AA	--	AA	AA	AA	AA	AB	BB	AA	AA	AA	AA	BB	AB	AA	AA	AA	AA	AA	AA	AA	AA	AB	BB	--	--	BB	AA	BB	--	BB	AA	AA	AA	AB	AB	--	BB	AA	AA	AA	BB	--	BB	AA
EuBR02s39425816	AA	AA	BB	BB	AA	BB	AA	AA	AA	AA	BB	BB	AA	AB	BB	BB	BB	BB	AA	AA	AA	BB	AA	BB	AA	AA	AA	BB	BB	BB	AA	BB	BB	BB	BB	BB	AA	AA	BB	BB	BB	BB	AA	BB	AA	BB	BB	BB	AA
EuBR02s39486879	AA	AA	AA	AA	AA	AA	AA	AA	AB	AB	AA	AB	AA	AA	AB	AB	--	AA	AA	AA	AA	AA	AB	AA	AA	AA	AA	AB	AA	AB	AA	AA	AB	AB	AB	AB	AA	AA	AB	AA	AB	AA	AA	AA	AA	--	AA	AA	AA
EuBR02s39734180	AA	AA	AA	AB	--	AA	AA	AA	AA	AA	AB	AA	AA	AA	AA	AA	AA	AA	AA	AA	AA	--	AA	--	AA	AA	AB	AA	--	--	AA	AA	AA	AA	AB	AA	AA	AA	--	AA	AB	AA	AA	AA	AA	AB	AB	AA	AA
EuBR02s39785035	AA	AA	BB	BB	BB	BB	AB	AA	AB	--	BB	BB	AA	AA	AA	AA	AB	--	AA	AB	AB	AA	BB	BB	AA	AA	AA	AA	BB	BB	AA	AB	--	AA	BB	BB	AA	AA	BB	BB	BB	BB	BB	AA	AA	BB	BB	BB	AA
EuBR02s39951067	AA	AA	--	--	AA	AB	AA	AA	AB	AB	AB	AA	AA	AB	AA	AA	AB	AB	AA	AA	AB	AB	AA	AA	AA	AA	AB	AB	AA	AB	AA	AB	--	AA	AA	AA	AA	AA	--	AB	AB	AB	AA	AA	AA	AA	AB	AB	AA
EuBR02s40355113	AA	AA	AA	AB	AB	AB	AB	AA	--	AB	AB	AB	AA	AA	AB	AB	AB	AB	AA	AB	AA	AB	AB	AB	AA	AA	AA	AA	AB	AB	AA	AB	--	AB	AA	AA	AA	--	AA	AB	--	AA	AA	AA	AA	AB	AB	--	AA
EuBR02s40368072	AA	AA	AA	AB	BB	AB	AA	AA	BB	AB	BB	--	AA	AA	AA	AA	AA	BB	AA	AA	AB	AB	AB	BB	AA	AA	AB	BB	BB	AB	AA	BB	BB	BB	BB	BB	AA	AA	--	BB	BB	BB	AA	AB	BB	BB	BB	BB	AA
EuBR02s40925051	AA	AA	--	AB	AB	AB	AA	AA	AA	AB	AB	AB	AA	--	AB	AB	AB	AB	--	AA	AB	AB	AB	AB	AA	AA	AA	AA	AA	AA	AA	AA	AA	AA	AA	AA	AA	AA	AA	AB	AA	AA	AA	AA	AA	AA	AA	AA	AA
EuBR02s4134281	AA	AA	AA	AB	--	AB	AA	AB	AB	AB	AB	AB	AA	--	--	AB	AB	AB	--	AA	AB	--	AB	AB	AA	AA	AA	AA	AA	AA	AA	AA	AA	AA	AA	AA	AA	AA	AA	AA	AA	AA	AA	AA	AB	AA	AB	AB	AA
EuBR02s42191186	AA	AA	AA	AA	AA	AA	AA	AA	AA	AA	AA	--	AA	AA	AA	AA	--	AA	AA	AA	AA	AA	AA	AA	AA	AA	AA	AA	--	AA	AA	AA	AA	AA	AA	AA	AA	AA	AA	AA	--	AA	AA	AA	AA	--	AA	--	AA
EuBR02s42282861	AA	AA	--	AB	AB	AB	AA	AA	AB	AB	AB	AB	AA	--	AB	--	--	--	AA	AA	AA	AB	--	AB	AA	AA	AA	AA	AB	AB	AA	AB	AA	AB	AB	AB	AA	AA	--	AB	AB	AB	AA	AA	AA	AB	AB	AB	AA
EuBR02s42283813	AA	AA	AA	AB	AA	AB	AA	AA	--	AA	AB	AB	AA	AA	AA	AA	AB	AB	AA	AB	AA	AB	AB	AB	AA	AA	AA	AA	--	AB	AA	AA	AB	AB	AA	AB	AA	AA	AA	AB	--	AA	AA	AA	AA	AB	AB	AB	AA
EuBR02s42286070	AA	AA	AA	AA	AA	AA	AA	AA	AA	AA	--	AA	AA	AA	AA	AA	AA	AB	AA	AA	AA	AA	AB	AB	AA	AA	AA	AB	AB	AB	AA	AB	AB	AB	AB	AB	AA	AA	--	AB	AB	AA	AA	AA	AA	AB	AB	AB	AA
EuBR02s42412665	AB	AB	AB	AB	AB	AB	AB	AB	AB	AB	AB	AB	AB	AB	AB	AB	AB	AB	AB	AB	AB	AB	AB	AB	AA	AA	AA	AA	AB	AB	AA	AB	--	AB	AB	AB	AA	AA	AA	AB	AB	AB	AA	AA	--	AB	AB	AB	AA
EuBR02s42441688	AA	AA	AA	AA	AA	AA	AA	AA	AA	AA	AA	BB	AA	AA	AA	AA	AA	AB	AA	AA	AA	AA	BB	AA	AA	AA	AA	BB	BB	BB	AA	AA	BB	AA	AA	BB	AA	AA	BB	BB	AA	BB	AA	AA	AA	BB	BB	BB	AA
EuBR02s42511757	AA	AA	AA	AA	AA	AA	AA	AA	AB	AA	AA	AA	AA	AA	AA	AA	AA	AA	AA	AA	AA	AA	AA	--	AA	AA	AA	--	--	AA	AA	AA	AA	AA	AA	AA	AA	AA	AA	AB	AA	AB	AA	AA	AA	AB	AB	AA	AA
EuBR02s42536387	AA	AA	AA	--	AB	AB	AA	--	AA	AA	--	--	AA	AA	--	--	--	AA	AA	AA	AA	AA	AA	AA	AA	AA	AA	AA	AB	AA	AA	AA	--	AB	AB	AB	AA	AA	AB	AB	AB	AB	AA	AA	AB	--	AA	--	AA
EuBR02s42953880	AA	AA	AA	BB	--	BB	AA	AA	AA	BB	BB	BB	AA	AB	BB	BB	--	BB	AA	AA	AA	--	AA	AA	AA	AA	--	AB	AA	BB	BB	--	BB	BB	--	--	AA	AA	AB	BB	BB	BB	AA	BB	AA	BB	--	BB	AA
EuBR02s42998434	AA	AA	AA	AA	AA	AA	AA	AA	AA	AA	AA	AA	AA	AA	AA	AA	AA	AB	AA	AA	BB	AA	AA	AA	AA	AA	AA	AA	AB	AA	AA	AA	AB	AB	AA	AA	AA	AA	AA	AB	AB	--	AA	AB	AA	AA	AB	BB	AA
EuBR02s43111626	AA	AA	BB	BB	BB	BB	BB	AA	BB	BB	BB	BB	AA	BB	BB	BB	BB	AB	AA	BB	BB	BB	BB	BB	AA	AA	AA	BB	AA	--	AB	BB	BB	--	AA	--	AA	AA	AA	AB	BB	--	AA	AB	BB	BB	BB	BB	AA
EuBR02s431285	AA	AA	AA	AA	AA	AA	AA	AA	AA	AA	AA	AA	AA	AA	AA	AA	AA	AA	AA	AA	AA	AA	AA	AA	AA	AA	AA	--	AB	AB	AB	AA	AA	AB	AB	--	AA	AA	AB	AB	AA	AB	AA	AA	AA	AB	AA	AA	AA
EuBR02s43191760	AA	AA	AA	BB	AA	BB	AA	AA	BB	AA	BB	BB	AA	AA	BB	AA	BB	BB	AA	AA	BB	AA	BB	BB	AA	AA	AA	AB	BB	AA	AA	BB	BB	BB	BB	AA	AA	AA	AA	AB	BB	BB	AA	AA	BB	BB	AA	BB	AA
EuBR02s43202596	AB	--	BB	BB	BB	BB	BB	BB	--	BB	BB	AB	AB	--	BB	AB	--	BB	AB	AB	BB	BB	--	BB	BB	AB	AB	AB	AB	AB	AB	BB	AB	AB	AB	AB	AB	BB	AB	BB	BB	AB	BB	AB	BB	AB	BB	BB	BB
EuBR02s43322138	AA	AA	AA	BB	AA	BB	AA	AA	BB	AB	AB	BB	AA	AA	AA	AA	BB	BB	AA	AA	BB	BB	BB	BB	AA	AA	AA	AA	AA	BB	AA	BB	AA	BB	BB	BB	AA	AA	AA	BB	BB	AB	AA	AA	AA	AA	BB	BB	AA
EuBR02s43322715	AB	AB	AB	AB	AB	AB	--	AB	AB	AB	--	AB	AB	AB	AB	AB	AB	AB	AB	AB	AB	AB	AB	AB	AB	AB	AB	AB	--	AB	AB	AB	AB	AB	--	AB	AB	AB	--	AB	AB	AB	AB	AB	AB	AB	AB	AB	AA
EuBR02s43365113	AA	AA	AA	AA	AA	BB	AA	AA	BB	AA	AA	BB	AA	AA	BB	AA	AA	BB	AA	AA	BB	AA	AB	AA	AA	AA	AA	AA	BB	AA	AA	BB	AA	BB	AB	BB	AA	AA	AA	AA	BB	AA	AA	--	BB	BB	AA	BB	AA
EuBR02s43395688	AA	AA	AA	--	AB	AA	AA	AA	--	--	AB	AB	AA	AA	AB	AA	AB	AA	AA	AA	AA	AA	AB	AB	AA	AA	AA	AA	AA	AA	AA	AA	AA	AA	AA	AA	AA	AA	AA	AA	AB	AA	AA	AA	AA	AA	AA	AB	AA
EuBR02s43398618	AA	AA	AA	AB	--	AB	AA	AA	--	AA	AA	AB	AA	AA	AA	AB	AB	AB	AA	AA	--	AB	AB	AA	AA	AA	AA	AA	AA	AA	AA	AA	AA	AA	AA	AA	AA	AA	AA	AA	AA	AA	AA	AA	AA	AA	AA	AB	AA
EuBR02s43460872	AA	AA	AA	AA	AA	BB	AA	AA	BB	AA	BB	AA	AA	AA	BB	BB	BB	BB	AA	AA	AA	BB	BB	BB	AA	AA	AA	AA	AB	AB	AA	AB	AA	AA	AA	AA	AA	AA	AB	--	AB	BB	AA	AB	AA	--	BB	AA	AA
EuBR02s43524909	AA	AA	AA	AA	AA	AA	AA	AA	BB	AA	AA	AA	AA	AA	AA	AA	AA	AA	AA	AA	BB	AA	BB	AA	AA	AA	AA	AA	AB	AA	AA	AA	BB	BB	AB	AA	AA	AA	AA	AA	--	AB	AA	AA	BB	AA	AB	BB	AA
EuBR02s43525135	AA	AA	AA	AA	BB	AB	AA	AA	AA	BB	AA	AB	AA	AA	AA	AA	BB	AA	AA	AA	AA	AA	AB	BB	AA	AA	AA	AA	BB	AA	BB	BB	BB	BB	AA	AA	AA	AA	AA	AB	AA	--	AA	BB	--	BB	--	BB	AA
EuBR02s43537176	AA	AA	AA	AA	AA	AA	AA	AA	AA	AA	AA	AA	AA	AA	AA	AA	AA	AA	AA	AA	AA	AA	AA	AA	AA	AA	AA	AB	AB	--	AA	--	--	--	AA	AB	AA	AA	--	AA	AA	AA	AA	AA	AA	AA	--	AA	AA
EuBR02s43559353	AA	AA	AA	AA	AA	AA	AA	AA	AA	AA	AA	AA	AA	AA	AA	AA	AA	AA	AA	AA	AA	AA	AA	AA	AA	AA	AA	AA	AA	AA	AA	AA	AA	AA	AA	AA	AA	AA	AA	AA	AA	AA	AA	AA	AB	AB	AA	AA	AA
EuBR02s43591319	AA	AA	--	AB	AA	AB	AA	AA	AA	AB	AB	--	AA	AA	--	AB	AB	AB	AA	AA	AA	AB	AB	AB	AA	AA	AA	AA	AA	AA	AA	--	AA	AA	AA	AA	AA	AA	--	AB	AA	AB	AA	AA	AA	AA	AB	AA	AA
EuBR02s4365818	AA	AA	BB	BB	BB	BB	AA	AA	AA	BB	BB	BB	AA	BB	BB	AA	BB	BB	AA	AA	AA	AA	AA	AA	AA	AA	AB	AA	AA	BB	BB	BB	AA	AA	BB	BB	AA	AA	AA	BB	BB	AA	AA	AA	BB	BB	BB	BB	AA
EuBR02s43717095	AA	AA	AA	AA	--	AA	AA	AA	AA	AA	AA	AA	AA	AA	AA	AA	AA	AA	AA	AA	AA	AA	AA	--	AA	AA	AA	AA	AB	AA	AA	--	AA	AA	AA	AA	AA	AA	AA	--	AA	AA	AA	AA	AA	AB	AA	AA	AA
EuBR02s43864353	AA	AA	AA	AA	AA	AA	AA	AA	AA	AA	AA	AA	AA	AA	AA	AA	AA	AA	AA	AA	AA	AA	AA	AA	AA	AA	AA	AA	AA	--	AA	AA	AB	AA	AA	--	AA	AA	AA	AA	AA	AA	AA	AA	AA	AB	AA	AA	AA
EuBR02s43955653	--	AA	--	BB	BB	BB	AA	AA	AA	BB	BB	BB	AA	BB	BB	BB	BB	BB	AA	--	BB	BB	BB	BB	AA	AA	AA	AB	AB	--	AA	--	AA	BB	AA	AB	AA	AA	AB	BB	AB	BB	AA	AB	AB	AA	AB	BB	AA
EuBR02s43976179	AA	AA	AA	AA	AA	AA	AA	AA	AA	AA	AA	AA	AA	AA	AA	AA	AA	AA	AA	AA	AA	AA	AA	AA	AA	AA	AA	AA	--	AA	AA	AA	AA	--	AA	AA	AA	AA	AA	--	AA	AA	AA	AA	AA	AA	BB	AA	AA
EuBR02s44008570	AA	AA	AA	AB	AA	AA	AA	AA	AA	AA	AA	AA	AA	AA	AA	AA	AA	AA	AA	AA	AA	AA	AA	AA	AA	AA	AA	AA	AB	AA	AA	AA	AA	AA	AA	AA	AA	AA	AA	AA	AA	--	AA	AA	AA	AA	AA	AA	AA
EuBR02s44030698	AA	AA	AA	--	AA	AA	AA	AA	AA	AA	AA	AA	AA	AA	AA	AA	--	AA	AA	AA	AA	AA	AA	AA	AA	AA	AA	AB	AA	AA	AA	AA	AB	AA	AA	AA	AA	AA	AA	AA	AA	AA	AA	AA	AA	AA	AA	AA	AA
EuBR02s44031098	AA	AA	AA	AB	AA	AB	AA	AA	AA	AA	AA	AB	AA	AA	AA	AB	--	--	AA	AA	AA	AB	--	--	AA	AA	AA	AA	AA	AA	AA	AA	AA	AA	AA	AA	AA	AA	AA	--	AA	AA	AA	AA	AA	AA	AA	AB	AA
EuBR02s44041857	AA	AA	AA	--	AB	AB	AA	AA	AA	AA	AB	AB	AA	AA	AA	AA	AB	--	AA	AA	AA	AB	AB	AB	AA	AA	AA	AB	AB	AB	AA	AB	AB	AB	AB	AB	AA	AA	--	AB	AB	AB	AA	--	--	AB	AB	AB	AA
EuBR02s44086377	--	BB	AA	BB	BB	BB	BB	AA	BB	AA	BB	BB	AA	AA	BB	BB	BB	BB	--	BB	BB	BB	AA	BB	AA	AA	AA	AA	AB	AA	AB	AA	AA	AB	AA	AB	AA	AB	AA	AA	BB	BB	AA	AB	AB	AB	BB	BB	AA
EuBR02s44092990	AA	AA	AA	AB	AA	AB	AA	AA	AA	AA	AA	AA	AA	AB	AA	--	AB	AB	AA	AA	AA	AB	AB	AB	AA	AA	AA	AA	BB	BB	AA	AA	--	BB	--	--	AA	AA	AB	BB	AA	BB	AA	AA	AA	BB	BB	BB	AA
EuBR02s44253133	AA	AA	AA	AA	BB	BB	AA	AA	BB	AA	BB	BB	AA	AA	AA	AA	BB	BB	AA	AA	AA	BB	BB	AB	AA	AA	AA	BB	BB	BB	AA	AB	BB	BB	BB	BB	AA	AA	BB	BB	BB	BB	AA	AA	AA	BB	BB	BB	AA
EuBR02s4427383	AA	AA	AB	BB	BB	AB	AA	AA	AB	BB	BB	BB	AA	AB	AA	BB	BB	BB	AA	AA	AA	BB	AB	BB	AA	AA	AA	AA	AA	AA	AA	AA	AA	AA	AA	AB	AA	AA	--	AA	AA	AB	AA	AA	AA	AA	--	AB	AA
EuBR02s44493473	AA	AB	BB	AA	BB	AA	--	AA	BB	BB	BB	BB	AA	--	--	BB	BB	AA	--	AB	BB	AA	BB	BB	AA	AA	AB	AA	BB	BB	--	AA	BB	BB	AA	AA	AA	AA	AA	AA	BB	AA	AA	AB	AA	BB	AA	AA	AA
EuBR02s44537759	BB	BB	BB	BB	BB	BB	BB	AA	AA	BB	BB	BB	AA	AA	BB	BB	BB	BB	BB	BB	BB	BB	BB	BB	AB	AA	BB	BB	BB	BB	BB	BB	BB	BB	BB	BB	AA	AA	BB	BB	BB	BB	AA	BB	BB	BB	BB	BB	AA
EuBR02s44698377	AA	AA	AA	AB	AA	AA	AA	AA	AA	AA	AB	AA	AA	AA	AA	AA	--	AB	AA	AA	AA	AA	AA	AA	AA	AA	AA	AA	AB	AB	AA	AA	--	AA	AA	AA	AA	AA	AB	AB	AB	AA	AA	AA	AA	AB	AB	AA	AA
EuBR02s45069702	AA	AA	AA	AA	AB	--	AA	AA	AA	AA	AA	AA	AA	AA	AA	AA	AA	--	AA	AA	AA	AB	AA	--	AA	AA	AA	AA	--	--	AA	AA	AA	--	AA	AA	AA	AA	AA	AA	AA	AA	AA	AA	AA	AA	--	AA	AA
EuBR02s45098248	AA	AA	AA	--	AB	--	--	AA	AA	--	AB	AB	AA	AB	AB	AB	--	BB	AA	--	BB	--	AB	AA	AA	AA	AA	AA	AA	AA	AA	AA	AA	AA	AA	AA	AA	AA	AA	AA	AA	AA	AA	AA	AA	AA	AA	--	AA
EuBR02s45507040	AA	AB	AB	AB	AB	AB	--	--	AB	AB	AB	AB	AA	--	AB	AB	AB	AB	--	AA	AB	AB	AB	AB	AA	AA	AA	AA	AA	AA	AA	AA	AA	AA	AA	AA	AA	AA	AA	--	--	AB	AA	AA	AB	AA	AA	AB	AA
EuBR02s45537222	BB	AA	BB	BB	BB	BB	AA	AB	BB	BB	BB	BB	AA	BB	BB	BB	BB	BB	BB	BB	BB	BB	BB	BB	AA	AA	AA	AA	--	AB	AA	AA	AB	AB	AB	AB	AA	AA	--	AB	BB	--	AA	--	BB	BB	AA	--	AA
EuBR02s45646318	AA	AA	BB	BB	BB	BB	AA	AA	BB	BB	BB	BB	AA	AA	AA	AA	BB	BB	AA	AA	AA	BB	BB	BB	AA	AA	AA	AA	BB	BB	AA	AA	AA	--	BB	AA	AA	AA	AA	BB	BB	BB	AA	AA	AA	BB	BB	BB	AA
EuBR02s45723379	AA	AA	--	AB	AB	AB	AA	AA	--	AB	AA	AB	AA	AA	--	--	AB	AB	AA	--	AA	AB	AB	AB	AA	AA	AA	AA	AA	AA	AA	AA	AA	AA	AA	AA	AA	AA	AA	AA	AA	AA	AA	AA	AA	AA	AA	AA	AA
EuBR02s45960893	AA	AA	AA	AA	AA	AA	AA	AA	AA	AA	AA	AA	AA	AA	AA	AA	AA	AA	AA	AA	AA	AA	AB	AA	AA	AA	AA	AA	BB	BB	AA	AB	AA	BB	AA	AA	AA	AA	AA	BB	BB	BB	AA	AA	AA	AA	AA	AA	AA
EuBR02s46032633	AA	AA	AA	AB	--	AA	AA	AA	--	--	AB	--	AA	AA	AA	AA	BB	AA	AA	BB	AA	AA	BB	AA	AA	AA	AA	--	BB	BB	BB	BB	BB	BB	BB	AB	AA	AA	AB	AA	BB	AA	AA	BB	AA	BB	BB	AB	AA
EuBR02s46042204	AA	AA	AA	--	AA	AA	AA	AA	AA	AA	AB	--	AA	AA	AA	AA	AB	AB	AA	AA	AA	AA	AB	AA	AA	AA	AA	AA	AB	--	AB	AB	AB	AB	AB	AA	AA	AA	AA	AA	AB	AB	AA	AA	AA	AB	AB	AA	AA
EuBR02s46209244	AA	AA	AA	AA	AA	AA	AA	AA	AA	AA	AA	AA	AA	AA	AA	AA	AA	BB	AA	AA	AA	AA	BB	AA	AA	AA	AA	BB	BB	BB	AA	BB	BB	BB	BB	BB	AA	AA	AA	BB	BB	BB	AA	AA	AA	BB	BB	BB	AA
EuBR02s46293349	AA	AA	AA	BB	AA	BB	AA	AA	BB	AA	BB	BB	AA	AA	AA	BB	BB	BB	AA	AA	BB	BB	BB	BB	AA	AA	AA	AA	AB	AA	AA	BB	AB	--	AA	AB	AA	AA	AB	--	AB	AB	AA	AA	AB	AB	BB	BB	AA
EuBR02s46699664	AA	AA	AB	--	AB	--	AA	AA	AB	AB	AB	AB	AA	AA	AB	AA	AB	AB	AA	AA	AB	AB	AB	AB	AA	AA	AA	AA	AB	AB	AB	AB	AB	AB	AB	AB	AA	AA	--	--	AB	AB	AA	AA	AB	AB	AB	AB	AA
EuBR02s46954271	AA	AA	AA	AA	AA	AA	AA	AA	AA	BB	AA	BB	AA	AA	BB	AA	BB	BB	AA	AA	BB	BB	BB	BB	AA	AA	BB	BB	BB	BB	BB	BB	BB	BB	BB	BB	AA	AA	BB	BB	BB	BB	AA	BB	BB	BB	BB	BB	AA
EuBR02s47052677	AA	AA	AB	AA	AB	AB	AA	AA	BB	AA	AA	AA	AA	AA	--	AA	BB	BB	AA	AA	AA	AA	AA	BB	AA	AA	BB	BB	BB	BB	BB	BB	BB	BB	BB	BB	AA	AA	AA	BB	BB	BB	AA	BB	AA	BB	BB	BB	AA
EuBR02s47052961	BB	AB	AB	BB	AB	BB	AB	BB	AB	AB	AB	BB	AB	BB	AB	BB	--	--	AB	AB	--	BB	--	BB	BB	AB	AB	BB	AB	--	AB	BB	AB	BB	AB	AB	AB	BB	AB	BB	AB	BB	BB	AB	--	--	BB	BB	BB
EuBR02s47129007	AA	AA	AA	AB	AA	AB	AA	AA	AA	AA	AB	--	AA	AA	AA	AA	AA	AA	AA	AA	AA	AB	AB	--	AA	AA	AA	AA	AA	AA	AB	--	--	AA	AA	AB	AA	AA	AA	--	--	AA	AA	AA	AA	--	AA	AB	AA
EuBR02s47177718	AA	AA	AA	--	AA	AA	AA	AA	--	AA	AA	AA	AA	AA	AA	AA	AA	AA	AA	AA	AA	AA	AA	AA	AA	AA	--	AA	AA	--	AA	AA	AA	AA	AA	AB	AA	AA	AA	AA	--	AA	AA	AA	AA	AA	--	AA	AA
EuBR02s47216360	AA	AA	AA	--	--	AA	AA	AA	AA	AA	AA	AB	AA	AA	AA	AA	AB	AB	AA	AA	AA	AA	AB	AB	AA	AA	AA	AB	AB	AB	AA	AB	AA	AB	AA	AA	AA	AA	AA	AB	AB	--	AA	AA	AA	AB	AA	AB	AA
EuBR02s47379502	AA	AA	AA	AA	AA	AA	AA	AA	AA	AA	AA	AA	AA	AA	AA	AA	AA	AA	AA	AA	AA	AA	AA	AA	AA	AA	AA	--	AA	AA	AA	AA	--	AB	AB	AA	AA	AA	AA	AA	AB	AA	AA	AA	AA	--	AA	AA	AA
EuBR02s47398557	--	AA	AA	--	AA	BB	AA	AA	AA	AB	AA	BB	AA	AA	AA	AA	AA	BB	AA	AA	BB	--	AA	BB	AA	AA	AA	AA	BB	AA	AA	BB	BB	BB	BB	BB	AA	AA	AA	BB	BB	BB	AA	BB	BB	BB	BB	BB	AA
EuBR02s47427090	AB	AB	AB	AB	AB	AB	AB	AB	AB	AB	AB	AB	AB	AB	AB	AB	AB	AB	AB	AB	AB	AB	AB	AB	AB	AB	AB	AB	BB	AB	AB	AB	AB	AB	--	AB	AB	AB	AB	--	AB	AB	AB	AB	AB	AB	AB	--	BB
EuBR02s47463203	--	AB	AB	AB	BB	BB	AB	--	BB	BB	BB	BB	AA	--	BB	AB	BB	BB	AA	AA	BB	BB	BB	BB	AA	AA	AA	AB	AB	AB	AB	AB	AB	AB	AB	AB	--	AA	AB	AB	AB	BB	AA	AB	AB	--	AB	BB	AA
EuBR02s47623402	AA	AA	AA	BB	BB	BB	AA	AA	BB	AA	BB	BB	AA	AA	AA	BB	BB	BB	AA	AA	BB	BB	AA	BB	AA	AA	AA	AA	BB	BB	BB	BB	BB	BB	--	BB	AA	AA	BB	BB	BB	BB	AA	BB	BB	BB	BB	BB	AA
EuBR02s47667584	AA	AA	AA	AB	--	AA	AA	AA	AA	AA	AB	--	AA	AB	AA	AB	AB	AB	AA	AA	AA	AA	AB	BB	AA	AA	BB	BB	BB	BB	--	BB	AA	AA	AA	BB	AA	AA	BB	BB	BB	BB	AA	BB	AA	BB	BB	AA	AA
EuBR02s4803143	AA	AA	AA	BB	BB	BB	AA	AA	BB	BB	BB	BB	AA	AA	AA	AB	BB	BB	AA	AA	BB	BB	BB	BB	AA	AA	AA	AA	BB	BB	AA	BB	BB	BB	BB	BB	AA	AA	AA	BB	BB	BB	AA	AA	AA	BB	BB	BB	AA
EuBR02s48392090	AA	AA	AA	AA	AB	AA	AA	AA	--	AA	AB	AB	AA	AA	--	AA	AA	AB	AA	AA	AB	AB	AB	AB	AA	AA	AA	AA	AA	AA	AA	AA	AB	AB	AB	AB	AA	AA	AA	AA	AA	AA	AA	AA	AA	AA	AA	AA	AA
EuBR02s48451461	AA	AA	AA	BB	AA	AA	AA	AA	BB	AA	AA	AA	AA	AA	AA	AA	AA	AA	AA	AA	AA	AA	AA	BB	AA	AA	AA	AA	BB	BB	BB	AA	BB	BB	AA	AA	AA	AA	AA	BB	BB	BB	AA	AA	BB	BB	BB	BB	AA
EuBR02s48563463	AB	AA	AA	AB	AB	AB	AA	AA	AB	--	AB	AB	AA	AA	AB	AB	AB	AB	AA	AA	AA	AB	--	AB	AA	AA	AA	AA	--	AA	--	AB	AA	AB	AA	--	AA	AA	AA	AA	--	AB	AA	AA	AA	AA	--	AB	AA
EuBR02s48586113	AA	AA	AA	AB	AB	AB	AA	AA	AB	--	AB	AB	AA	AA	AA	AA	AA	AB	AA	--	AB	AB	AB	AB	AA	AA	AA	AA	AA	AA	AA	AA	AB	AA	AB	AB	AA	AA	AA	AA	--	AB	AA	AA	--	--	AA	AB	AA
EuBR02s48652617	AA	AA	AA	AB	AA	AA	AA	AA	AB	AA	AA	AB	AA	AA	AA	AA	AA	AA	AA	AA	--	AA	AB	AA	AA	AA	AA	AA	AA	--	AA	AB	AA	AA	--	AB	AA	AA	--	AA	AA	AA	AA	AA	--	AB	AA	AA	AA
EuBR02s4897601	AA	AA	AA	AB	--	AB	AA	AA	AA	AB	AB	AB	AA	AA	--	AB	AB	AA	AA	AA	AA	AB	AB	AB	AA	AA	AA	AA	AA	AA	AA	AA	AA	AA	AA	AA	AA	AA	AA	AA	AA	AA	AA	AA	AA	AA	AA	AA	AA
EuBR02s49262302	AA	AA	AA	AA	AA	AA	AA	AA	AA	AA	AA	AA	AA	AA	AA	AA	AA	AA	AA	AA	AA	AA	AA	AA	AA	AA	AA	AB	--	AB	AA	AB	AA	AB	--	AB	AA	AA	AA	AA	AB	AB	AA	AA	AA	AB	--	AA	AA
EuBR02s49309062	AA	AA	AA	AA	AA	AA	AA	AA	AA	AA	AA	AA	AA	AA	AA	AA	AA	BB	AA	AA	AB	AA	AA	AA	AA	AA	AA	AA	AA	AA	AA	AB	AA	BB	AA	AA	AA	AA	AA	AA	AA	AA	AA	AA	BB	--	AB	BB	AA
EuBR02s49358973	AA	AA	AA	AB	BB	BB	AA	AA	AA	AA	--	AB	AA	AA	AA	BB	BB	BB	AA	AA	AA	--	AA	--	AA	AA	--	BB	BB	BB	BB	BB	BB	BB	BB	BB	AA	AA	--	BB	BB	BB	AA	AA	AA	BB	BB	BB	AA
EuBR02s49365955	AA	AA	AA	AA	AA	AA	AA	AA	AA	AA	AA	AA	AA	AA	AA	AA	AA	AA	AA	AA	AA	AA	AA	AA	AA	AA	AA	AB	AA	AA	AA	AA	AA	AA	AA	AA	AA	AA	AA	AA	AA	AA	AA	AA	AA	AA	AA	AA	AA
EuBR02s49403137	AA	AA	AA	AB	AA	AB	AA	AA	AA	AA	AB	AB	AA	AA	--	AA	AA	AA	AA	AA	AA	AA	AB	AA	AA	AA	AA	AA	AB	AB	AA	AB	AB	AB	AB	--	AA	AA	AB	AB	AB	AA	AA	AA	AA	AB	AB	AA	AA
EuBR02s49436551	AA	AA	AA	BB	BB	BB	AA	AA	BB	AA	BB	BB	AA	AA	BB	BB	BB	BB	AA	BB	AA	BB	BB	BB	AA	AA	BB	BB	AA	BB	AA	BB	BB	AA	BB	BB	AA	AA	AA	BB	BB	BB	AA	AA	AA	BB	BB	AA	AA
EuBR02s49574797	AB	BB	BB	--	BB	--	AB	AB	BB	AB	BB	BB	AB	AB	BB	AB	BB	BB	BB	BB	BB	AB	BB	BB	AB	--	BB	AB	BB	BB	BB	AB	BB	AB	BB	BB	AB	AB	BB	--	BB	AB	AB	AB	BB	BB	AB	BB	AB
EuBR02s50148375	AA	AA	AA	AA	AA	AA	AA	AA	AA	AA	AA	AA	AA	AA	AA	AA	AA	AA	AA	AA	AA	AA	AA	AA	AA	AA	AA	AB	AA	AA	AA	AA	AA	AA	AA	AA	AA	AA	AA	AA	AA	AA	AA	--	AA	AA	AA	AA	AA
EuBR02s50204401	AA	AA	AA	AA	BB	AA	AA	AA	AA	BB	BB	BB	AA	AA	AA	AA	AA	AA	AA	AA	AA	AA	AA	AA	AA	AA	AA	AA	AA	BB	AA	AA	AA	AA	AA	BB	AA	AA	AA	BB	AB	BB	AA	BB	BB	BB	AA	BB	AA
EuBR02s50740563	AA	AA	AA	--	AA	AA	AA	AA	AA	AA	AA	AA	AA	AA	AA	AA	--	AA	AA	AA	AA	AA	AA	--	AA	AA	AA	AA	BB	AA	AA	AA	AA	AA	AA	AA	AA	AA	AA	AA	AA	AA	AA	AA	--	AA	AA	AA	AA
EuBR02s50930313	AA	AA	AA	AA	AB	AB	AA	AA	AB	AA	AB	AB	AA	AA	AA	AA	AA	BB	AA	AA	--	AA	AA	BB	AA	AA	--	AA	AB	BB	AA	AA	AA	AB	--	BB	AA	AA	AA	--	--	--	AA	AA	AA	BB	--	BB	AA
EuBR02s50960584	AA	AA	AA	AA	AB	--	AA	AA	AB	AA	BB	BB	AA	AA	AA	AA	--	AB	AA	AA	AA	AB	AA	AA	AA	AA	AA	AB	--	BB	AA	AB	AB	BB	AA	AB	AA	AA	AB	BB	BB	--	AA	BB	AA	BB	BB	BB	AA
EuBR02s5104212	AA	AA	BB	--	AA	--	AA	AA	AB	AB	--	--	AA	--	AB	AA	BB	BB	AA	AA	BB	BB	AA	BB	AA	AA	AA	AA	AA	AA	AA	AA	AA	AA	AA	AA	AA	AA	AA	AA	AA	AA	AA	AA	AA	AA	AA	--	AA
EuBR02s51051185	AA	AA	BB	BB	--	--	AA	AA	AA	AB	BB	BB	AA	AA	AA	--	AA	BB	AA	AA	BB	AA	--	BB	AA	AA	AB	AA	AA	AA	BB	BB	BB	--	--	BB	AA	AA	AA	BB	BB	AA	AA	--	AA	BB	AA	BB	AA
EuBR02s51098670	AA	AA	AA	AA	AA	AA	AA	AA	AA	AA	AA	--	AA	AA	AA	AA	AA	AA	AA	AA	AA	AA	AA	AA	AA	AA	AA	AA	AB	AA	AA	AB	AB	AB	AA	AA	AA	AA	AA	AB	AA	AB	AA	AA	AB	AB	--	AB	AA
EuBR02s51282366	AA	AA	AA	AA	AA	AA	AA	AA	AA	AA	AA	AA	AA	AA	AA	AA	--	AB	AA	AA	AA	AA	AA	AA	AA	AA	AB	AA	AA	AA	AA	AB	AA	AA	AA	AA	AA	AA	AB	AA	--	AA	AA	AA	AA	AA	AA	AA	AA
EuBR02s5140602	AA	AA	AA	AA	AA	AA	AA	AA	AA	AA	AA	AA	AA	AA	AA	AA	AA	AA	AA	AA	AA	AA	AA	AA	AA	AA	AA	--	--	--	AA	--	AA	--	AA	AB	AA	AA	AB	AA	--	AA	AA	AA	--	AA	AA	AA	AA
EuBR02s51503876	AA	AA	AA	AA	AB	--	AA	AA	AA	AB	AB	AA	AA	AA	AA	AA	AB	AB	AA	AA	AA	--	AB	AB	AA	AA	AA	AB	AB	AB	AB	AB	AB	AB	AB	AB	AA	AA	AB	AB	AB	--	AA	AB	AB	AB	AB	AB	AA
EuBR02s51678105	AA	AA	AA	AB	AA	AA	AA	AA	AA	AA	AA	AA	AA	AA	AA	AA	--	AA	AA	AA	AA	AA	AA	AB	AA	AA	AA	AA	BB	AA	AA	AA	AA	AB	--	AB	AA	AA	AA	AB	AA	AA	AA	AA	AA	AA	AA	AA	AA
EuBR02s51697600	AA	AB	AB	AB	AB	AB	AA	AB	AB	--	AB	AB	--	AB	--	AB	AB	AB	--	AA	AA	AB	AB	AB	AA	AA	AA	AA	AA	AA	AA	AA	AA	AA	AA	AA	AA	AA	AA	AA	AA	AA	AA	AA	AA	AA	AA	AB	AA
EuBR02s5206402	AB	AA	AB	--	AB	--	AA	AA	AB	BB	BB	AA	AA	AB	AB	AB	AB	AA	AA	AB	AA	AA	BB	AA	AB	AA	AA	AA	AA	AB	AA	AA	AA	--	AB	AA	AA	AA	BB	BB	BB	--	AA	AA	AA	AB	AB	AA	AA
EuBR02s52130327	AA	AA	AA	--	AB	BB	AA	AA	AA	AB	AA	AB	AA	AA	AA	AA	BB	AA	AA	AA	AA	AA	BB	BB	AA	AA	AA	AB	BB	AB	AA	BB	AA	BB	BB	BB	AA	AA	AB	BB	BB	BB	AA	AA	AA	BB	BB	BB	AA
EuBR02s52130369	AA	AA	AA	AB	AB	BB	AB	AA	AB	AA	--	--	AA	AA	AA	BB	BB	BB	AA	AA	BB	--	AA	BB	AA	AA	AA	AA	--	AA	AA	AA	AA	BB	AA	--	AA	AA	AA	AA	--	AA	AA	AA	AB	--	AB	AB	AA
EuBR02s52339411	AA	AA	AA	AA	AB	AA	AA	AA	AA	AA	AA	AA	AA	AA	AA	AA	AA	AB	AA	AA	AA	AA	AA	AA	AA	AA	BB	BB	BB	BB	BB	BB	BB	BB	BB	AA	AA	AA	AB	BB	BB	BB	AA	AA	AA	AB	BB	AB	AA
EuBR02s52435011	AA	AA	AA	BB	BB	BB	AA	AA	BB	BB	BB	AB	AA	AA	BB	AA	BB	BB	AA	AA	AA	BB	--	BB	AA	AA	AA	AA	AA	AA	AA	AA	AA	AA	BB	BB	AA	AA	AA	BB	BB	BB	AA	AA	AA	AA	BB	BB	AA
EuBR02s52507403	AA	AA	AA	BB	BB	--	AA	AA	AA	AA	AA	BB	AA	AA	AB	AA	BB	BB	AA	AA	AA	BB	AA	BB	AA	AA	AA	AA	AB	AA	AA	AA	BB	BB	BB	BB	AA	AA	AA	AA	BB	--	AA	AA	AA	AA	BB	BB	AA
EuBR02s52519626	AA	AB	BB	BB	BB	BB	--	AB	BB	BB	BB	BB	AA	BB	BB	--	BB	BB	AB	AB	AA	BB	--	BB	AA	AA	--	BB	BB	BB	AA	BB	BB	--	BB	BB	AA	AA	BB	BB	BB	BB	AA	AB	--	BB	BB	BB	AA
EuBR02s52549365	AA	AA	AA	BB	BB	BB	AA	AA	BB	AA	BB	BB	AA	AA	AA	BB	BB	AA	AA	AA	AA	AA	BB	AA	AA	AA	AA	BB	AA	BB	AA	BB	AA	BB	AA	BB	AA	AA	AA	BB	BB	BB	AA	AA	AA	AA	BB	AA	AA
EuBR02s52598926	AA	AA	AA	AA	AA	AA	AA	AA	AA	AA	AA	AA	AA	AA	AA	AA	AA	AA	AA	AA	AA	AA	AA	AA	AA	AA	--	--	AA	--	AA	AA	AA	AA	AA	AA	AA	AA	AB	AA	--	AA	AA	AA	AA	AA	AA	AA	AA
EuBR02s52669509	AA	AA	AA	AA	AA	AA	AA	AA	AA	AA	--	AA	AA	AA	AA	AA	AB	AB	AA	AA	AB	--	AA	--	AA	AA	AA	AA	AA	AA	AA	AA	AA	AB	AA	AA	AA	AA	AA	AA	AA	AB	AA	AA	AB	AA	AA	--	AA
EuBR02s52677691	AA	AA	AA	AA	AA	AA	AA	AA	AA	AA	AA	AA	AA	AA	AA	AA	AB	AA	AA	AA	AB	AA	AB	AB	AA	AA	AA	AB	AB	AB	--	AB	AA	AA	AA	AA	AA	AA	AA	--	--	AB	AA	--	AA	--	AB	AB	AA
EuBR02s52897296	AA	AA	AA	BB	BB	BB	AA	AA	AB	BB	--	BB	AA	AA	AA	AA	BB	BB	AA	AA	AA	AA	BB	BB	AA	AA	--	AB	AB	--	AA	--	--	BB	AA	AB	AA	AA	AA	AB	AA	--	AA	AA	AA	--	AA	BB	AA
EuBR02s53047963	AB	AB	AB	AB	AB	AB	AB	AB	AB	AB	AB	AB	AB	AB	AB	AB	AB	AB	AB	AB	AB	AB	AB	AB	AB	AB	AB	AB	AB	AB	AB	AB	AB	AB	AB	AB	AB	AB	AB	AB	AB	AB	AB	AB	AB	AB	AB	AB	AB
EuBR02s53137203	AA	AA	AA	BB	BB	BB	--	AA	BB	AA	BB	BB	AA	AA	BB	BB	BB	BB	BB	AA	BB	AA	BB	BB	AA	AA	AA	AA	BB	BB	--	BB	BB	BB	BB	BB	AA	AA	BB	BB	BB	BB	AA	AA	BB	BB	BB	BB	AA
EuBR02s53190247	AA	AA	AA	BB	--	AA	AA	AA	AA	AA	AA	AB	AA	AA	AA	AA	--	BB	AA	AA	AA	BB	--	AA	AA	AA	BB	BB	BB	BB	BB	BB	BB	BB	BB	BB	AA	AA	AA	BB	BB	BB	AA	BB	BB	BB	BB	BB	AA
EuBR02s53382320	AA	--	AB	--	AB	AB	AA	--	AB	AB	AB	AB	AA	AB	AB	AA	AB	AB	--	--	AA	AB	AB	AB	AA	AA	AB	AB	AB	AA	--	AB	AB	AA	AB	AA	AA	AA	AA	--	AB	AB	AA	AA	AA	--	AB	AB	AA
EuBR02s54025131	AA	AA	AA	AA	AA	--	AA	AA	AA	AA	AA	--	AA	AA	AA	AB	AA	AA	AA	AA	AB	AB	AB	AA	AA	AA	BB	AA	--	AA	AA	AA	AA	--	AA	AA	AA	AA	AA	AA	AA	AA	AA	AB	AA	AB	AA	AA	AA
EuBR02s54189474	AA	AA	AA	AA	AA	AA	AA	AA	AA	AA	AA	AA	AA	AA	AA	AA	AA	AA	AA	AA	AA	AA	AA	--	AA	AA	AA	AB	AA	AA	AA	AA	AA	AA	AA	AA	AA	AA	AA	AA	AA	AA	AA	AA	AA	AA	AA	AA	AA
EuBR02s54197362	AA	AA	AA	AA	AA	AB	AA	AA	AA	AB	BB	AB	AA	AA	--	AA	AA	AB	AA	AA	AA	AA	--	--	AA	AA	AB	AA	BB	BB	AB	AB	AB	--	BB	AA	AA	AA	--	BB	BB	BB	AA	AA	AA	BB	BB	BB	AA
EuBR02s5478274	AA	AA	AA	AA	AA	BB	AA	AA	AA	AA	AA	--	AA	AA	AA	AA	AA	BB	AA	AA	AA	AA	AA	AA	AA	AA	BB	AA	BB	BB	AA	AA	--	BB	BB	BB	AA	AA	AB	AA	AA	BB	AA	AA	AA	AB	BB	AB	AA
EuBR02s54935017	AA	AA	AA	AA	--	AA	AA	AA	AA	AA	AA	AA	AA	AA	AA	AA	AA	AA	AA	AA	AA	AA	AA	AA	AA	AA	AA	AA	--	AA	AA	--	AA	--	AB	AB	AA	AA	AA	AA	--	AA	AA	AA	AA	AB	AB	--	AA
EuBR02s55241574	AA	AA	AA	AA	AA	--	AA	AA	AA	AA	AA	AA	AA	AA	AA	AA	AA	AA	AA	AA	AA	AA	AA	AA	AA	AA	AA	AA	AA	BB	AA	AA	AA	AA	AA	BB	AA	AA	AA	AA	BB	BB	AA	AA	AA	BB	BB	BB	AA
EuBR02s55356145	AA	AA	AA	AA	AB	AB	AA	AA	--	AA	AB	AB	AA	AA	AB	AA	AB	AB	AA	AA	AB	AB	--	--	AA	AA	AA	AA	AA	AB	--	AA	AB	AA	AB	AB	AA	AA	AA	--	AB	AB	AA	AA	AB	--	AA	AB	AA
EuBR02s55474630	AA	AA	AA	AA	AB	AB	AA	AA	AB	AB	AB	AB	AA	AB	AA	AA	--	AB	AA	AA	AB	AB	AA	AB	AA	AA	AA	--	AB	AB	AA	AB	AB	AB	AB	AB	AA	AA	AA	AB	AB	AB	AA	AA	AB	AB	AB	AB	AA
EuBR02s55591948	AB	--	--	--	AB	AB	AA	AA	AB	AA	AB	AB	AA	AA	--	AB	AB	--	AA	AB	AB	AB	AB	AB	AA	AA	AA	AA	AA	AA	AB	AA	AB	--	AA	AA	AA	AA	AA	AA	AB	AB	AA	AA	AB	--	AB	AB	AA
EuBR02s55703304	AA	AA	AA	AB	AB	AB	AA	AA	AB	AA	--	AB	AA	AA	AB	AA	AB	AB	AA	AA	AB	--	AB	--	AA	AA	AA	AA	AB	AA	AA	AB	AB	AB	AB	AB	AA	AA	AB	AB	AB	AB	AA	AA	AB	AB	AB	AB	AA
EuBR02s56066708	AA	AA	AA	BB	BB	AB	AA	AA	BB	AB	--	BB	AA	AA	--	BB	BB	BB	AA	AB	--	BB	BB	BB	AA	AA	BB	AA	BB	BB	BB	BB	BB	BB	AA	BB	AA	AA	AA	BB	BB	AB	AA	AA	BB	BB	BB	BB	AA
EuBR02s56079782	AA	--	AA	--	--	BB	AA	AA	AB	AA	--	BB	AA	AA	AA	AA	BB	BB	--	AA	BB	BB	BB	BB	AA	AA	AA	BB	BB	AA	AA	BB	BB	BB	BB	AA	AA	AA	AA	BB	BB	BB	AA	BB	BB	BB	AA	BB	AA
EuBR02s56267208	AA	AA	AA	AA	AA	AA	AA	AA	AA	AA	BB	BB	AA	AA	AA	BB	AA	AA	AA	AA	AA	AA	AA	AA	AA	AA	AA	BB	BB	BB	AA	BB	AA	BB	AA	AA	AA	AA	AA	BB	AA	BB	AA	AA	AA	BB	BB	BB	AA
EuBR02s56553899	AA	AA	AA	--	AA	AB	AA	AA	AA	--	AB	AA	AA	AA	AA	AA	AA	AA	AA	AA	AA	AA	AA	AA	AA	AA	AA	BB	BB	BB	AA	BB	AA	BB	--	BB	AA	AA	AA	AB	BB	--	AA	AA	AA	BB	BB	--	AA
EuBR02s56721917	AA	AA	AA	--	BB	BB	AA	AA	BB	BB	BB	BB	AA	AA	AA	AA	BB	AB	AA	AA	AA	--	AB	BB	AA	AA	BB	BB	BB	BB	AA	BB	BB	BB	BB	BB	AA	AA	BB	BB	BB	BB	AA	AA	AA	BB	BB	BB	AA
EuBR02s56894491	AA	AA	AA	AA	AA	BB	AA	AA	AA	BB	BB	AA	AA	AA	BB	BB	BB	BB	AA	AA	AA	AA	--	BB	AA	AA	AA	BB	BB	BB	BB	BB	BB	BB	BB	BB	AA	AA	AA	BB	BB	BB	AA	BB	AA	BB	BB	BB	AA
EuBR02s56895022	--	AB	AB	AB	AB	--	AA	--	AB	AB	AB	AB	AA	AB	--	--	AB	AB	AA	AB	AB	AB	AB	AB	AA	AA	AA	AA	AA	--	AA	AA	AA	AA	AA	--	AA	AA	--	AB	AB	AB	AA	AA	AB	AB	AB	AB	AA
EuBR02s56993565	AA	AA	--	AB	AB	AA	AA	AA	AA	AA	AA	AA	AA	AA	AA	AA	AA	AB	AA	AA	AA	AA	AB	AB	AA	AA	AA	AA	AA	AA	AA	AA	AA	AA	AA	AB	AA	AA	AA	AA	--	AB	AA	AA	AA	AA	AB	AB	AA
EuBR02s57003992	AA	AA	AA	AB	AB	AB	AA	AA	--	AA	AB	AB	AA	AA	--	AB	AB	AB	AA	AA	AA	AB	AB	AB	AA	AA	AA	AA	AB	AB	AA	AB	AB	AB	--	AB	AA	AA	AA	AB	AB	AA	AA	AA	AB	AB	AA	AB	AA
EuBR02s57034310	AA	AA	AA	--	AB	AA	AA	AA	AA	AA	AA	AA	AA	AA	AA	AA	AA	AA	AA	AA	AA	AA	AA	AA	AA	AA	AA	AA	AB	--	AB	AA	AB	AB	AB	AB	AA	AA	AB	AB	AB	AA	AA	--	AB	AB	AA	AA	AA
EuBR02s57085851	AA	AA	AA	AB	AB	AB	AA	AA	AB	AB	AB	AB	AA	AA	AA	AB	AB	AB	--	AB	AB	AB	AB	AB	AA	AA	AA	AA	AB	AB	AA	AA	AA	AB	AB	--	AA	AA	AA	AA	AA	AB	AA	AB	AA	AB	AB	AB	AA
EuBR02s57094962	AB	BB	BB	AB	BB	--	AB	AB	AB	--	BB	BB	AB	AB	AB	BB	BB	BB	BB	AB	AB	--	BB	BB	AB	BB	BB	AB	AB	BB	AB	AB	AB	AB	--	AB	AB	AB	AB	AB	AB	--	AB	AB	AB	BB	AB	AB	AB
EuBR02s57166233	AB	AB	--	BB	BB	BB	AB	AB	BB	BB	BB	BB	AB	AB	AB	BB	BB	BB	--	--	AA	BB	BB	BB	AB	AB	BB	BB	BB	BB	AB	BB	BB	BB	BB	BB	AB	AB	BB	BB	BB	BB	AB	AB	--	BB	BB	BB	AB
EuBR02s57383587	AA	AA	AA	AA	AB	--	AA	AA	AA	AA	AB	AB	AA	AA	AA	AB	AB	--	AA	AA	AA	AA	AB	AA	AA	AA	AA	AA	AB	AB	AB	AA	AB	AB	--	AB	AA	AA	--	AA	AA	AA	AA	AB	--	AB	AB	AA	AA
EuBR02s57436760	AA	AA	AA	--	AA	AA	AA	AA	AA	AA	AB	AA	AA	AA	AA	AA	AA	AA	AA	AA	AA	--	--	AA	AA	AA	AA	--	AB	AA	--	AA	AA	AB	--	AA	AA	AA	AA	--	AB	AB	AA	AA	AA	--	AB	AA	AA
EuBR02s57439205	AA	AA	AB	AB	--	AB	--	AA	AB	AB	AB	AB	AA	--	AB	AA	AB	AB	AA	AA	AB	AA	--	AB	AA	AA	AA	AA	AA	AA	AA	AA	AA	AA	AA	AA	AA	AA	AA	AA	AA	AA	AA	AA	AA	AA	AA	AA	AA
EuBR02s57555848	AA	AA	AA	AA	AB	BB	AA	AA	AA	BB	BB	BB	AA	AA	AA	BB	BB	AB	AA	AA	--	AA	BB	BB	AA	AA	AA	AA	BB	AA	AA	AA	AA	BB	AA	AA	AA	AA	AA	AB	AA	--	AA	AA	BB	BB	AA	BB	AA
EuBR02s57780125	AA	AA	AA	AA	AA	AA	AA	AA	AA	AA	AA	AA	AA	AA	AA	--	AA	AA	AA	AA	AA	AA	AA	AA	AA	AA	AA	AA	AA	AA	AA	AA	AA	AA	AA	AA	AA	AA	AA	AA	AA	AA	AA	AA	AA	AA	AA	AA	AA
EuBR02s58146321	AA	AA	AA	AB	--	--	AA	AA	AB	AA	AA	AA	AA	--	AA	AA	AA	AA	AA	AA	AB	AA	AA	AA	AA	AA	AA	AA	AB	AB	AA	--	AA	AA	AA	AA	AA	AA	AA	AB	AA	AA	AA	AA	AA	AA	AA	AB	AA
EuBR02s58208500	AA	AA	AA	AA	AA	AA	AA	AA	AA	AA	AA	AA	AA	AA	AA	AA	AB	AA	AA	AA	AA	AB	AA	AA	AA	AA	AB	AA	BB	AA	AA	BB	AB	AA	BB	AA	AA	AA	AA	AA	AA	BB	AA	AA	AA	AB	AB	AB	AA
EuBR02s58378250	AA	AA	AA	BB	AA	AA	AA	AA	AA	AA	AA	BB	AA	AA	AA	AA	AA	AA	AA	AA	AA	BB	AA	AA	AA	AA	BB	BB	AA	BB	AA	BB	BB	BB	BB	BB	AA	AA	AA	BB	BB	BB	AA	AA	BB	BB	AA	BB	AA
EuBR02s58420173	AA	AA	AA	AA	AA	AA	AA	AA	AA	AA	AA	AA	AA	AA	AA	AA	AA	BB	AA	AA	AA	AA	BB	AA	AA	--	AA	AA	BB	BB	BB	BB	AA	BB	BB	BB	AA	AA	AB	BB	BB	BB	AA	AA	BB	AA	BB	BB	AA
EuBR02s58422794	AA	AA	AA	BB	BB	BB	AA	AA	AA	BB	BB	BB	AA	AA	AA	BB	BB	BB	AA	AA	AA	BB	BB	BB	BB	AA	BB	BB	BB	BB	BB	BB	BB	BB	BB	BB	AA	BB	BB	BB	BB	BB	BB	BB	BB	BB	AB	BB	AA
EuBR02s58517063	AA	AA	AA	--	AB	AB	AA	AA	AA	AA	AB	AB	AA	AA	AA	AB	AB	--	AA	AA	AB	AA	AA	BB	AA	AA	AA	AA	--	--	--	--	--	AB	AA	AB	AA	AA	AA	AB	AB	AB	AA	AB	AA	AB	AB	AB	AA
EuBR02s58611143	AA	AA	AA	AB	AB	AB	AA	AA	AB	AB	AB	AB	AA	AB	--	AA	AB	AB	AA	AA	BB	AB	AB	AB	--	AA	--	AB	BB	BB	AB	AA	AB	AB	AB	--	AA	AA	AA	BB	AB	BB	AB	AB	AB	AB	AB	AB	AA
EuBR02s58618185	AA	AA	AB	AB	AB	AB	AA	AA	AB	AB	AB	AB	AA	AB	AB	AB	AB	AB	AA	AA	AB	AB	AB	AB	AA	AA	AA	AB	AB	AB	--	AB	AB	AB	AB	AB	AA	AA	AB	AB	AB	AB	AA	AB	AB	AB	AB	AB	AA
EuBR02s58666517	AA	AA	AA	AA	AA	AA	AA	AA	AA	AA	AA	AA	AA	AA	AA	AA	AA	AA	AA	AA	AA	AA	AA	AA	AA	AA	AA	AA	AB	AA	AA	AB	AA	AA	AA	AA	AA	AA	AA	AA	AB	AA	AA	AA	AA	AB	AA	AB	AA
EuBR02s58675880	AA	AA	AA	AB	AA	AA	AA	AA	AA	AA	AB	BB	AA	AA	AA	AB	AB	BB	AA	AA	AB	AB	AB	BB	AA	AA	AA	AA	--	AA	AA	AA	AA	AA	AA	AA	AA	AA	AA	--	AA	AA	AA	AA	AA	AA	AB	--	AA
EuBR02s58685550	AA	AA	AA	AA	AB	AB	AA	AA	AA	AA	AA	AB	AA	AA	AA	AA	AB	AB	AA	AA	AA	--	--	AA	AA	AA	AA	AA	AB	AB	AA	--	AA	--	AB	AA	--	AA	AA	--	AA	AB	AA	AB	AA	AB	AB	AB	AA
EuBR02s58749840	AB	AB	AB	AB	AB	AB	AB	AB	AB	AB	AB	AB	AB	AB	AB	AB	AB	AB	AB	AB	AB	AB	AB	AB	AB	AB	AB	AB	AB	AB	AB	AB	AB	AB	AB	AB	AB	AB	AB	AB	AB	AB	AB	AB	AB	AB	AB	AB	AB
EuBR02s58793820	AA	AA	AB	AB	AB	AB	AA	AA	AB	--	AB	AB	AA	AA	AB	AA	AB	AB	AA	AA	AA	AB	--	AB	AA	AA	AA	--	AB	AB	--	AA	AB	AB	--	AB	AA	AA	AA	AB	AB	AB	AA	AA	AB	AB	AB	AB	AA
EuBR02s58899707	AA	AA	AA	--	AA	--	AA	AA	AA	AA	AA	--	AA	AA	AA	AA	AA	AB	AA	AA	AA	AA	AA	AA	AA	AA	AA	AA	AB	AA	AA	AB	AA	AB	--	AB	AA	AA	AA	AA	AA	AB	AA	AA	AB	AB	--	AB	AA
EuBR02s58908373	AA	AA	AA	AA	AA	--	AA	AA	AB	AA	AA	--	AA	AA	AA	AA	AB	AB	AA	AA	AA	AA	AA	AA	AA	AA	AA	AA	AA	AA	AA	AA	AA	AA	AA	AA	AA	AA	AA	AA	AA	AA	AA	AA	--	AA	AA	AA	AA
EuBR02s58909565	AA	AA	AA	--	AB	--	AA	AA	AA	AA	AB	AB	AA	AA	AB	AA	AA	AA	AA	AA	AA	AA	AA	AA	AA	AA	AA	AA	AA	AA	AA	AA	AA	AA	AA	--	AA	AA	AA	AA	AA	AA	AA	AA	AA	--	AA	AA	AA
EuBR02s58970707	AA	AA	AA	AA	AA	AA	AA	AA	AA	BB	BB	BB	AA	AA	AA	BB	BB	BB	AA	AA	BB	AA	AA	BB	AA	AA	AA	AA	AA	BB	AA	BB	AA	BB	BB	BB	AA	AA	BB	AA	BB	BB	AA	AA	AA	BB	BB	BB	AA
EuBR02s58975638	AA	AB	AB	AB	AB	AB	AB	AA	AB	AB	AB	AB	AA	AB	AB	AB	AB	AB	--	AB	AB	AB	AB	AB	AA	AA	AA	AA	AA	AA	AA	AA	AA	AA	AA	AA	AA	AA	AA	AA	AA	AA	AA	AA	AA	--	AA	--	AA
EuBR02s58984263	AA	AA	--	AB	AB	AB	AA	AA	AB	--	AB	AB	AA	AA	AB	AA	AB	AB	AA	AA	AA	AB	AB	AB	AA	AA	AA	--	AB	AB	AB	AB	AB	AB	AB	AB	AA	AA	AB	AB	AB	AB	AA	AA	AB	AB	--	AB	AA
EuBR02s58989891	AA	AA	AA	AA	BB	AA	AA	AA	AA	AA	AA	AA	AA	AA	AA	AA	--	AA	AA	AA	AA	AA	AA	AA	AA	AA	AB	BB	BB	BB	BB	BB	BB	BB	BB	BB	AA	--	BB	BB	BB	BB	AA	BB	AA	BB	BB	BB	AA
EuBR02s59124579	AA	AA	AA	BB	AA	BB	AA	AA	BB	BB	BB	BB	AA	AA	BB	BB	AA	BB	AA	AA	BB	AA	AA	BB	BB	AA	BB	BB	BB	BB	BB	BB	BB	BB	BB	BB	AA	AA	BB	BB	BB	BB	AA	AA	BB	BB	BB	BB	AA
EuBR02s59133755	AA	AA	AA	BB	AA	BB	AA	AA	AA	AA	BB	BB	AA	AA	AA	AA	AA	AA	AA	AA	AA	BB	BB	AA	AA	AA	AA	AA	AA	AB	AA	AA	BB	BB	AA	AA	AA	AA	BB	AA	BB	--	AA	AA	AB	BB	--	BB	AA
EuBR02s59176441	AA	AA	AA	AA	AA	AB	AA	AA	AA	AA	AA	AB	AA	AA	AA	AA	AA	AA	AA	AA	AB	AA	AA	AB	AA	AA	AA	AA	AB	AB	AA	AB	AA	AB	AA	AB	AA	AA	AA	AB	AA	AB	AA	AA	AB	AB	AB	AB	AA
EuBR02s5921588	AA	AA	--	AB	AB	AB	AA	AA	AB	AB	AB	AB	AA	AB	--	--	AB	AB	AA	--	AB	AB	AB	AB	AA	AA	AB	AB	AB	AB	--	AB	AB	AB	AB	AB	--	AA	AB	AB	AB	AB	--	AB	--	AB	AB	AB	AA
EuBR02s5929372	AA	AA	AB	AB	AA	AB	AA	AA	AB	AB	AB	AB	AA	AA	AA	AA	AB	AB	AA	AA	AA	AB	AB	AB	AA	AA	AA	AA	AA	AB	AA	AA	AA	AA	AA	AB	AA	AA	AA	AA	AB	AB	AA	AA	AA	AA	AA	AB	AA
EuBR02s59378378	AA	AA	AA	--	AA	AA	AA	AA	AA	AB	AA	AB	AA	AA	AA	AA	AA	AA	AA	AA	AB	AA	AA	AB	AA	AA	AA	AB	--	AA	AA	AB	AA	AA	AA	AA	AA	AA	AA	AB	AA	AB	AA	AA	AA	AA	--	AB	AA
EuBR02s59423426	AA	AA	AA	--	AB	AB	AA	AA	BB	AA	AA	BB	AA	AA	AA	BB	BB	--	AA	--	AB	BB	BB	BB	AA	BB	BB	AA	AB	BB	AA	BB	BB	BB	AA	AB	AA	AA	BB	BB	BB	BB	AA	AA	BB	BB	BB	BB	AA
EuBR02s59459339	AA	AA	AA	--	AA	AB	AA	AA	AA	AA	AB	AB	AA	AA	AA	AB	AA	AB	AA	AA	AA	AA	AA	AA	AA	AA	AA	AA	AB	AB	AA	AA	AA	AA	AB	AA	AA	AA	AA	AB	AB	AB	AA	AA	AA	AB	AB	AA	AA
EuBR02s59500261	AB	AB	AB	AB	AB	AB	AB	AB	AB	AB	AB	AB	AB	AB	AB	AB	AB	AB	AB	AB	AA	AB	AB	AB	AB	AB	AB	AB	AB	AB	AB	AB	AB	AB	AB	AB	AB	AB	AB	AB	AB	AB	AB	AB	AB	AB	AB	AB	AB
EuBR02s59579105	AA	AA	AA	AA	AA	AA	AA	AA	AA	AA	AA	--	AA	AA	AA	AA	AA	AA	AA	AA	AA	AA	AA	AA	AA	AA	AA	AA	AB	--	AA	AA	--	--	AA	AB	AA	AA	AA	AA	AB	AB	AA	AA	AB	--	AA	AB	AA
EuBR02s59592599	AA	AA	AA	AA	AA	AA	AA	AA	AA	AA	AA	AA	AA	AA	AA	AA	AA	AA	AA	AA	--	AA	AA	AA	AA	AA	AA	--	AA	AA	AA	AA	AA	AA	AA	AA	AA	AA	AA	AA	AA	AB	AA	AB	AA	AA	AB	--	AA
EuBR02s59790660	AA	AA	AA	BB	AA	AB	AA	AA	AA	AA	BB	AA	AA	AA	AA	AA	AA	AB	AA	AA	AB	BB	--	--	AA	AA	--	AA	BB	AA	AA	BB	BB	BB	BB	AA	AA	AA	AA	BB	BB	AA	AA	AB	BB	BB	AB	BB	AA
EuBR02s59792065	AA	AA	AA	AA	AA	AA	AA	AA	AA	AA	AA	AA	AA	AA	AA	AA	AA	AA	AA	AA	AA	AA	AA	AA	AA	AA	AA	AA	AA	AA	AA	AA	AA	AA	AA	AB	AA	AA	AA	--	AA	AA	AA	AA	AA	AA	AB	AB	AA
EuBR02s59889577	AA	AA	AA	BB	AB	BB	AA	AA	AB	BB	AB	BB	AA	--	AB	AB	AB	BB	--	--	--	--	AB	--	AA	AA	AA	AA	AA	AA	AA	AA	AA	--	AA	AA	AA	AA	AA	--	--	AB	AA	AA	AA	AB	--	--	AA
EuBR02s60007088	AA	AA	AA	AA	AA	AA	AA	AA	AA	AA	AA	AA	AA	AA	AA	AA	AA	AA	AA	AA	AA	AA	AA	AA	AA	AA	AA	AA	AA	AA	AA	AA	AA	AA	AA	AA	AA	AA	AA	AA	AA	AA	AA	AA	AA	AA	AA	AA	AA
EuBR02s60060584	AA	AA	AA	AA	BB	BB	AA	AA	BB	AA	AA	BB	AA	AA	AA	AA	AA	BB	AA	AA	AA	AA	AA	AB	AA	AA	AA	AA	--	BB	AA	BB	BB	BB	AB	BB	AA	AA	AA	BB	BB	BB	AA	AA	BB	BB	BB	BB	AA
EuBR02s60183244	AA	AA	AA	AB	AA	AA	AA	AA	AA	AA	BB	AA	AA	AA	--	BB	BB	AA	AA	AA	AA	AA	BB	BB	AA	AA	BB	BB	BB	AA	BB	BB	BB	BB	BB	BB	AA	AA	AA	BB	BB	AA	AA	AA	BB	BB	AB	BB	AA
EuBR02s60258461	AA	AA	AA	AB	AB	AB	AA	AA	AB	AB	AB	AB	AA	AA	--	--	AB	AB	AA	AA	AA	AB	AB	BB	AA	AA	BB	BB	BB	BB	AA	BB	BB	BB	BB	BB	AA	AA	AA	AB	BB	AB	AA	AA	BB	BB	BB	BB	AA
EuBR02s60300766	AB	AB	AB	AB	AB	AB	AB	AB	AB	AB	AB	AB	AB	AB	AB	AB	AB	AB	AB	AB	AA	AB	AB	AB	AB	AB	AB	AB	AB	AB	AB	AB	AB	AB	AB	AB	AB	AB	AB	AB	AB	AB	AB	AB	AB	AB	AB	AB	AB
EuBR02s60394638	AA	AA	AA	AA	AA	AA	AA	AA	AA	AA	AA	AA	AA	AA	AA	AA	AA	AB	AA	AA	AA	AA	AA	AB	AA	AA	AA	AA	AA	AA	AA	AB	AA	AB	AA	AB	AA	AA	AA	AA	AA	AB	AA	AA	AA	AB	AA	AB	AA
EuBR02s60634045	AA	AA	BB	BB	BB	BB	AA	AA	BB	AA	BB	BB	AA	BB	AA	BB	BB	BB	AA	BB	BB	BB	BB	BB	AA	AA	AA	BB	AA	BB	AA	AB	BB	AA	BB	AA	AA	AA	AA	BB	BB	AA	AA	BB	BB	BB	BB	BB	AA
EuBR02s60659289	AA	AA	AA	AA	AA	AA	AA	AA	AB	AA	AA	AA	AA	AA	AA	AA	--	AA	AA	AA	AA	--	AA	AA	AA	AA	AB	AB	AA	AB	AA	AB	AA	AA	AA	--	AA	AA	AA	AB	AA	AB	AA	AA	AA	AA	AA	AB	AA
EuBR02s60749295	AA	AA	AA	BB	AA	AA	AA	AA	AA	AA	BB	AA	AA	AA	AA	--	AA	BB	AA	AA	BB	AA	AA	BB	AA	AA	AA	BB	BB	BB	AA	BB	AA	AA	BB	AA	AA	AA	AA	BB	BB	AA	AA	AA	AA	BB	AA	AA	AA
EuBR02s60780180	AA	AA	AA	--	--	BB	AB	AA	AB	AA	AB	AB	AA	AB	--	AB	AB	--	AA	AA	BB	--	--	BB	AA	AA	AA	AA	AA	AA	AA	AA	AA	AA	AA	AA	AA	AA	AA	AA	AA	AA	AA	AA	--	AA	AA	AB	AA
EuBR02s60793188	AA	AA	--	AB	AB	AB	AA	AA	AB	AB	AB	AB	AA	AB	AB	AB	AB	AB	AA	AB	AB	--	AB	--	AA	AA	AA	AA	AB	AB	AA	AB	AB	AB	AA	--	AA	AA	AA	AB	AB	AB	AA	AA	AB	AB	AB	AB	AA
EuBR02s61080675	AA	AA	AA	AB	AA	BB	AA	AA	AA	AB	AA	AA	AA	--	BB	AA	BB	BB	AA	AA	BB	BB	AA	AA	AA	AA	AA	BB	BB	BB	AA	BB	--	AB	AB	AA	AA	AA	AA	BB	--	BB	BB	BB	AA	AA	BB	BB	AA
EuBR02s61094116	AA	AA	AA	AA	AA	AA	AA	AA	AA	AA	AA	AA	AA	AA	AA	AA	AA	AA	AA	AA	AA	AA	AA	AA	AA	AA	AA	AA	AB	AA	AA	AB	AA	AA	AA	AA	AA	AA	AA	--	AA	AB	AA	AB	AA	AB	--	AB	AA
EuBR02s6109779	--	--	BB	BB	BB	BB	BB	AA	AA	BB	BB	BB	AA	BB	BB	BB	BB	BB	BB	BB	BB	BB	BB	BB	AA	AA	AA	AA	AA	--	AA	--	AB	AA	AB	BB	AB	AA	--	AB	AB	BB	AA	AA	BB	--	AA	BB	AA
EuBR02s61348027	AA	AA	AA	AA	--	AA	AA	AA	AA	AA	AA	AA	AA	AA	AA	AA	AA	AA	AA	AA	AA	AA	--	AA	AA	AA	AA	AA	AA	AA	--	AA	AA	AA	--	AA	AA	AA	AA	AB	AA	AA	AA	AA	AB	AA	AA	AA	AA
EuBR02s61413862	AA	AA	AA	BB	--	BB	AA	AA	AA	AA	BB	BB	AA	AA	BB	BB	BB	BB	AA	AA	AA	--	BB	BB	AA	AA	AA	AB	BB	--	--	BB	AB	BB	--	BB	AA	AA	AA	AA	BB	BB	AA	AA	BB	--	BB	BB	AA
EuBR02s61429194	AA	AA	AA	AA	--	AA	AA	AA	AA	AA	--	BB	AA	AA	AA	AB	--	BB	AA	AA	AA	BB	AA	BB	AA	AA	AA	AA	AB	--	AA	--	AA	--	AB	AB	AA	AA	AA	AA	AB	BB	AA	AA	AA	BB	AB	BB	AA
EuBR02s61684525	AA	AA	AA	AA	AA	BB	AA	AA	AA	AA	AA	AA	AA	AA	AA	AA	AA	AA	AA	AA	AA	AA	AA	BB	AA	AA	AA	AA	AA	--	AA	AA	AA	AB	AA	AA	AA	AA	AA	AA	AA	BB	AA	AA	AA	AA	AA	AA	AA
EuBR02s61727699	AA	BB	BB	BB	BB	BB	AA	AA	BB	BB	BB	BB	AA	BB	BB	BB	BB	BB	AA	BB	BB	BB	BB	BB	AA	AA	AA	AA	AA	AB	AA	--	AA	AB	AA	AA	AA	AA	AA	AA	--	BB	AA	--	BB	AB	AB	BB	AA
EuBR02s62129022	AB	AB	AB	AB	AB	AB	AB	--	AB	AB	AB	AB	AB	AB	AB	AB	AB	AB	AB	AB	AB	AB	AB	AB	AA	AA	AA	--	--	AB	AB	--	AB	AB	AB	AB	AB	AA	AB	AB	AB	AB	AA	AB	--	AB	AB	AB	AA
EuBR02s62135089	AA	AA	AA	AA	AA	AA	AA	AA	AA	AA	AA	AA	AA	AA	AA	AA	AA	AA	AA	AA	AA	AA	AA	AA	AA	AA	--	--	BB	BB	AA	BB	AA	BB	BB	BB	AA	AA	AA	BB	BB	BB	AA	AA	AA	BB	BB	BB	AA
EuBR02s62213529	--	AB	AB	AB	AB	AB	AA	AA	AB	AB	AB	AB	AA	AB	AB	AB	AB	AB	--	AA	AB	AB	AB	AB	AA	AA	AB	BB	AB	AB	AB	AB	AB	AB	AB	AB	AA	AA	AB	AB	AB	AB	AA	AA	AB	AB	AB	AB	AA
EuBR02s62215331	AA	AA	AA	AA	AB	AA	AA	AA	AA	AA	AA	AA	AA	AA	AA	--	AA	BB	AA	AA	BB	AA	AA	BB	AA	AA	AA	AA	AA	AA	AA	AA	AA	AA	AA	AA	AA	AA	AA	AA	AA	AB	AA	AA	AA	AA	AA	BB	AA
EuBR02s62238013	AA	AA	AA	AA	BB	BB	AA	AA	AB	AA	BB	BB	AA	AA	BB	AA	AA	AA	AA	AA	AA	AA	AA	BB	AA	AA	AA	AA	BB	BB	BB	BB	BB	BB	AB	AA	AA	AA	BB	BB	BB	BB	AA	BB	AA	BB	BB	BB	AA
EuBR02s62253486	AA	AA	BB	AA	BB	AA	AA	AA	BB	AA	AA	BB	AA	AA	AA	BB	AA	BB	BB	--	AA	BB	BB	BB	AA	AA	AA	AA	AA	AB	AA	BB	BB	BB	BB	BB	AA	AA	AA	BB	BB	AA	AA	AA	BB	BB	AB	BB	AA
EuBR02s62292728	AA	AA	BB	AB	AA	BB	AA	AA	BB	AB	AB	BB	AA	AA	BB	AB	AB	BB	AA	AA	AA	AB	AA	BB	AA	AA	AA	AA	AA	BB	AA	AA	AA	AA	AA	AB	AA	AA	AA	BB	AB	AA	AA	AA	AA	BB	AB	BB	AA
EuBR02s62309727	AA	AA	AA	BB	BB	AB	AA	AA	AB	AA	AB	AB	AA	AA	AA	AA	--	BB	AA	AA	AB	AB	AB	BB	AA	AA	AA	AA	BB	AA	AA	BB	BB	BB	BB	BB	AA	AA	AA	AB	BB	BB	AA	AA	BB	BB	--	BB	AA
EuBR02s62347911	AA	AA	AA	AB	AB	AA	AA	AA	AA	AA	--	BB	AA	AA	AA	AB	AB	AB	AA	AA	AA	AB	AB	AA	AA	AA	AA	BB	AA	AB	AA	AB	AB	AB	AA	--	AA	AA	AA	--	BB	AB	AA	AB	BB	BB	AA	AB	AA
EuBR02s62359768	BB	BB	BB	AB	BB	AB	AB	AB	BB	AB	BB	BB	AB	AB	AB	BB	BB	AB	BB	BB	AA	AB	BB	AB	AB	BB	BB	BB	BB	BB	AB	AB	BB	BB	BB	BB	AB	AB	BB	--	BB	AB	AB	AB	AB	BB	AB	AB	AB
EuBR02s62427122	AA	AA	AA	AB	--	AB	--	--	AA	--	AB	--	AA	AA	AB	AA	AB	AB	AA	AA	AB	AA	AB	AB	AA	AA	AA	AA	AB	AB	AA	--	--	AA	AA	AB	AA	AA	AA	AB	AB	--	AA	AA	AA	--	--	AA	AA
EuBR02s62490601	AB	AA	AB	AB	--	--	AA	AA	AB	AB	AB	AB	AA	AA	AB	AB	AB	AA	AB	AB	AA	AB	AB	AB	AA	AA	AA	AA	AA	AA	AA	AA	AB	AB	AA	AB	AA	AA	AA	AA	AA	AA	AA	AA	AB	--	AA	AB	AA
EuBR02s62635758	AA	AA	AA	--	BB	BB	AA	AA	AA	--	--	BB	AA	AA	AA	AA	--	BB	AA	AA	AA	BB	BB	BB	AA	AA	AB	AB	BB	AB	BB	AA	BB	BB	BB	BB	AB	AA	BB	AA	BB	BB	AA	BB	AA	AA	AA	AA	AA
EuBR02s62687204	AA	AA	AA	AB	AA	AB	AB	AA	AB	AB	AB	AA	AA	AA	AB	AA	AA	AB	AA	AB	AB	AA	AA	AA	AA	AA	AA	AA	AA	AA	AA	AA	AA	AA	AA	AA	AA	AA	AA	AA	AA	AA	AA	AA	AA	AA	AA	--	AA
EuBR02s62827705	AA	AA	AA	AA	AA	AA	AA	AA	AA	AA	AA	AA	AA	AA	AA	AA	AB	AA	AA	AA	AA	AA	AA	AA	AA	AA	AA	AA	AB	AB	AA	AB	AA	AB	AB	--	AA	AA	AB	AB	AB	AB	AA	AB	AA	AB	AB	AA	AA
EuBR02s62904742	AA	AA	AA	AA	BB	BB	AA	AA	AA	AA	BB	--	AA	AA	AA	AA	BB	AA	AA	AA	AA	AA	AB	AA	AA	AA	BB	BB	BB	BB	AA	BB	BB	BB	BB	BB	AA	AA	BB	BB	BB	BB	AA	BB	AA	BB	BB	AB	AA
EuBR02s63005679	AA	AA	AA	AA	AA	AA	AA	AA	AA	AA	AA	--	AA	AA	AA	AA	AB	AA	AA	AA	AB	--	AA	AA	AA	AA	AA	AB	--	AB	AA	AB	AA	--	AA	AA	AA	AA	AA	AB	AB	--	AA	AB	AB	AB	AB	AB	AA
EuBR02s63095566	AA	AA	AA	BB	BB	BB	AA	AA	AA	AA	--	BB	AA	AA	AA	AA	BB	BB	AA	AA	BB	BB	BB	BB	AA	AA	--	AB	BB	BB	AA	AA	AA	AA	--	BB	AA	AA	--	BB	BB	AB	AA	BB	AA	BB	BB	BB	AA
EuBR02s63263137	AA	AA	AA	AB	AB	--	AA	AA	AA	AA	AB	AB	AA	AA	AA	AA	AA	AB	AA	AA	AB	AA	AB	AB	AA	AA	AA	AA	--	AA	AA	AB	AA	--	AA	AA	AA	AA	AA	AA	AA	AB	AA	AA	AA	AA	AA	AB	AA
EuBR02s63346774	AA	AA	AA	AA	AA	AB	AA	AA	AB	AB	AB	AB	AA	AA	AA	AA	--	AB	AA	AA	AA	AB	AB	AA	AA	AA	--	AA	AB	AA	AB	AB	AB	AB	AB	AB	AA	AA	AB	AB	AB	AB	AA	--	AA	AB	AB	--	AA
EuBR02s633981	AA	--	BB	BB	BB	BB	AB	AA	AB	BB	BB	BB	AA	AB	BB	BB	BB	BB	AA	--	AB	BB	BB	BB	AA	AA	AA	AA	BB	BB	AA	--	--	AB	BB	AB	AA	AA	AA	BB	BB	BB	AA	BB	AA	BB	BB	BB	AA
EuBR02s63404060	AB	AB	AB	BB	BB	BB	AB	AB	AB	BB	BB	BB	AB	BB	BB	AB	BB	BB	AB	AB	BB	BB	AB	BB	AB	AB	AB	AB	AB	--	AB	BB	AB	AB	AB	AB	AB	AB	AB	BB	AB	BB	AB	BB	AB	AB	BB	BB	AB
EuBR02s63589830	AA	AA	AA	--	AA	AB	AA	AA	AA	AA	AB	--	AA	AA	AA	AB	AA	AA	AA	AA	AA	--	AA	AA	AA	AA	AB	AA	AA	AA	AA	--	AA	AB	AA	AB	AA	AA	--	AB	--	AB	AA	AA	AA	AB	AA	AA	AA
EuBR02s63743897	AA	AA	AA	BB	BB	BB	AA	AA	BB	AA	BB	BB	AA	AA	BB	BB	BB	BB	AA	AA	BB	BB	BB	BB	AA	AA	AA	AA	BB	AA	BB	BB	BB	BB	AA	BB	AA	AA	AA	AA	BB	BB	AA	AA	BB	BB	BB	BB	AA
EuBR02s63788803	AA	AA	AA	AA	AB	AA	AA	AA	AA	AA	AA	AB	AA	AA	AA	AA	AA	AA	AA	AA	AA	AA	AA	AA	AA	AA	AB	AA	AA	AA	AA	--	AA	AB	AA	AA	AA	AA	AA	AA	AB	AA	AA	AA	AA	--	AB	AB	AA
EuBR02s63796660	AA	AA	AA	AA	AA	AA	AA	AA	AA	AA	AA	AA	AA	AA	AA	AA	--	--	AA	AA	AA	AA	AA	--	AA	AA	AA	AA	AA	AA	--	AB	--	AA	AA	AA	AA	AA	AA	AA	AA	AA	AA	--	AA	AA	--	AA	AA
EuBR02s63888719	AA	AA	AA	--	AA	--	AA	AA	AA	AA	AB	AA	AA	AA	AA	AA	AA	AA	AA	AA	AA	AB	AA	--	AA	AA	AA	AA	AA	AA	AA	AA	AA	AA	AA	AA	AA	AA	AA	AA	AA	AB	AA	AB	AA	AA	AA	AB	AA
EuBR02s63966833	AA	AA	AA	AA	AA	AA	AA	AA	AA	AA	AA	AA	AA	AA	AA	--	AA	--	AA	AA	AA	AA	AA	AA	AA	AA	AB	AA	AA	AA	AA	AA	AA	AA	AA	AA	AA	AA	AB	AA	AA	AA	AA	AA	AA	AA	AA	AA	AA
EuBR02s64038771	AA	AA	AB	AB	AB	AB	AA	--	AB	AB	AB	--	AA	AB	AB	AB	AB	AB	AA	AB	AB	AB	AB	AB	AA	AA	AA	--	--	AA	--	AB	AA	AB	--	--	AA	AA	--	AA	AB	AB	AA	AA	AA	AB	AB	--	AA
EuBR02s64152538	AB	AB	AB	AB	AB	AB	AB	AB	BB	AB	BB	AB	AB	AB	AB	AB	AB	AB	AB	AB	AB	BB	AB	BB	--	AB	AB	AB	AB	AB	AB	AB	AB	AB	AB	AB	AB	--	AB	AB	BB	--	AB	AB	AB	AB	AB	AB	AA
EuBR02s6491754	AA	AA	AA	AA	AA	--	AA	AA	AA	AA	AA	AA	AA	BB	AA	AA	BB	BB	AA	AA	AA	AA	AA	AA	AA	AA	AA	AA	BB	AA	AA	AA	BB	AA	BB	AA	AA	BB	BB	--	AA	BB	BB	BB	AA	BB	BB	BB	AA
EuBR02s6668864	AA	AA	AA	AB	AA	AA	AA	AA	AA	AA	AA	AA	AA	AA	AA	AA	AB	AA	AA	AA	AA	--	--	AA	AA	AA	--	AB	AB	AB	AB	AB	AB	AB	AB	AB	AA	AA	AB	AB	AB	AB	AA	AB	AB	AB	AB	AB	AA
EuBR02s6707143	AA	AA	AA	AA	AA	AA	AA	AA	AA	AA	AA	AA	AA	AA	AA	AA	AA	--	AA	AA	AA	AA	AB	AA	AA	AA	AB	--	AA	AA	AA	AA	AA	AA	--	AA	AA	AA	AA	AA	AA	--	AA	AA	AA	AA	AA	AB	AA
EuBR02s6735193	AB	AB	AB	AB	AB	AB	AB	AB	AB	AB	AB	BB	AB	AB	AB	AB	--	BB	AB	AB	BB	AB	AB	--	AB	AB	AB	AB	BB	--	BB	AB	AB	AB	AB	AB	AB	AB	AB	AB	AB	BB	AB	BB	--	AB	AB	--	AB
EuBR02s6947013	AA	AA	AA	AA	AA	AA	AA	AA	AA	AA	AA	AA	AA	AA	BB	AA	BB	AA	AA	AA	AB	AA	BB	AA	AA	AA	BB	BB	BB	AA	AA	BB	BB	BB	BB	AA	AA	AA	AA	BB	BB	AA	AA	AA	AA	AA	AA	BB	AA
EuBR02s7053459	AA	AA	AA	AA	AA	AA	AA	AA	AA	AA	AA	AA	AA	AA	AA	AB	AB	BB	AA	AA	BB	AA	BB	AA	AA	AA	AA	AA	BB	BB	BB	BB	BB	BB	BB	BB	AA	AA	AA	BB	BB	BB	AA	AB	BB	BB	BB	BB	AA
EuBR02s7135127	AA	AA	AA	AA	AA	AA	AA	AA	AA	AA	AA	AA	AA	AA	AA	AA	AA	AA	AA	AA	AA	AA	AA	AA	AA	AA	AA	AB	AB	AA	--	AB	AB	AB	AA	AB	AA	AA	AA	AB	AB	AA	AA	AA	AB	AB	AB	AA	AA
EuBR02s7195571	AA	AA	AA	BB	BB	BB	AA	AA	BB	BB	BB	BB	AA	AA	AA	AA	BB	BB	AA	BB	BB	BB	AA	BB	AA	AA	AA	AA	AB	--	AA	AB	AA	AB	--	AB	AA	AA	AA	AB	AA	AA	AA	AA	AA	AB	--	AB	AA
EuBR02s7209246	AA	AA	AA	BB	BB	AA	AA	AA	BB	AA	BB	BB	AA	BB	BB	AA	BB	BB	AA	BB	BB	BB	BB	BB	AA	AA	AA	AA	BB	BB	AA	--	BB	AA	AA	--	AA	AA	AA	AA	AA	BB	AA	AA	AA	AA	BB	BB	AA
EuBR02s7209306	--	AB	BB	BB	BB	--	AB	AA	--	AA	BB	BB	AA	BB	BB	AA	BB	BB	AA	BB	--	BB	BB	BB	AA	AA	AA	--	AB	--	AA	AB	AA	AA	AA	AA	AA	AA	AB	AB	AB	AB	AA	AB	AB	AB	AA	--	AA
EuBR02s7632495	AA	AA	AB	AB	AB	AB	AA	AA	AB	AB	AB	AB	AA	AA	AB	AB	AB	AB	AA	AA	AB	AB	AB	AB	AA	AA	AA	AB	AB	AB	--	AB	AB	AB	AB	AB	AA	AA	AB	AB	AB	AB	AA	AB	AB	AB	AB	AB	AA
EuBR02s765775	AB	--	AB	AB	AB	AB	--	AB	AB	AB	AB	AB	--	AB	AB	AB	AB	AB	--	AB	AB	AB	AB	AB	--	--	--	AB	AB	AB	AB	AA	AB	AB	AA	AB	AB	AA	--	AB	AB	AB	--	AB	--	AB	AB	AB	AA
EuBR02s7691581	AA	AA	AA	AA	AA	BB	AA	AA	BB	AA	AA	AA	AA	--	AA	AA	AA	BB	AA	AA	BB	AB	AB	BB	AA	AA	AA	AA	AB	AB	AA	BB	--	AA	AA	AA	AA	AA	AA	--	AA	BB	AA	AA	AA	AB	AA	--	AA
EuBR02s8066095	AA	AA	BB	AA	BB	BB	BB	AA	BB	AA	BB	BB	AA	BB	BB	BB	BB	BB	AA	AA	BB	AA	BB	BB	AA	AA	BB	BB	BB	BB	BB	BB	BB	BB	BB	BB	AA	AA	BB	BB	BB	BB	AA	BB	AA	BB	BB	BB	AA
EuBR02s8109251	AA	AA	AA	AA	AA	AA	AA	AA	AA	AA	AA	AA	AA	AA	AA	AA	AA	--	AA	AA	AA	AA	AB	AA	AA	AA	AA	AA	AA	--	AA	AB	--	AA	AA	AA	AA	AA	AA	AB	AB	AB	AA	AA	AA	AA	AA	AA	AA
EuBR02s8168395	AA	AA	BB	BB	BB	BB	AA	AA	BB	BB	BB	BB	AA	BB	BB	BB	BB	BB	AA	AA	AA	BB	BB	BB	AA	AA	AA	AA	BB	BB	BB	BB	AA	BB	BB	BB	AA	AA	BB	BB	BB	BB	AA	AB	BB	BB	BB	BB	AA
EuBR02s8197328	AA	AA	AA	BB	AA	AA	AA	AA	AA	AA	AA	AA	AA	AA	AA	AA	AA	--	AA	AA	--	AA	AA	AA	AA	AA	AA	AB	BB	AA	AA	BB	BB	BB	BB	BB	AA	AA	AA	BB	BB	AA	AA	AA	AA	AA	AA	AA	AA
EuBR02s822203	AA	AA	AA	AA	AA	AA	AA	AA	AA	AA	AA	AA	AA	AA	AA	AA	AA	--	AA	AA	AA	AA	AA	AA	AA	AA	AA	AA	AB	AB	AA	AA	AA	AA	AA	AA	AA	AA	AA	AA	AB	--	AA	AA	AA	--	AA	AB	AA
EuBR02s8336509	AA	AA	--	BB	BB	BB	--	AA	BB	--	AA	BB	AA	BB	BB	BB	BB	BB	--	AA	BB	BB	BB	BB	AA	AA	AA	AA	AA	AA	AA	AB	AB	AA	AB	BB	AA	AA	AA	BB	BB	AA	AA	AA	BB	--	BB	BB	AA
EuBR02s837544	AA	AA	AA	BB	BB	BB	AA	AA	AA	AA	BB	AA	AA	AA	AA	BB	BB	AA	AA	AA	BB	AA	BB	BB	AA	AA	AA	AA	BB	AA	AA	BB	AA	BB	BB	BB	AA	AA	AA	BB	AB	--	AA	AA	AA	BB	AA	BB	AA
EuBR02s8488225	AA	AA	AA	AA	AA	AA	AA	AA	BB	AA	AA	AA	AA	AA	BB	AA	BB	BB	AA	AA	BB	AA	BB	BB	AA	AA	AA	AA	BB	AA	BB	BB	BB	BB	AB	BB	AA	AA	AA	BB	BB	BB	AA	BB	BB	BB	BB	BB	AA
EuBR02s8489748	AA	--	AA	AB	AB	--	AA	AA	--	--	AB	AB	AA	AA	AB	AB	AB	AB	AA	AA	AA	AB	AB	AB	AA	AA	AA	--	AB	--	AA	--	AB	AA	AA	AB	AA	AA	AA	AA	AA	AB	AA	AA	AA	AA	AB	AB	AA
EuBR02s861327	AA	AA	BB	BB	BB	BB	AA	AA	AA	AA	BB	BB	AA	BB	AA	BB	BB	BB	AA	AA	AA	BB	AA	AA	AA	AA	AA	AB	BB	BB	BB	BB	BB	BB	AA	AA	AA	AA	AA	BB	BB	BB	AA	BB	AB	BB	BB	AB	AA
EuBR02s8634530	AA	AA	AA	AA	AA	AA	AA	AA	AA	AA	AA	AA	AA	AA	AA	AA	AA	AA	AA	AA	AA	AA	AA	AA	AA	AA	AA	AA	AA	AA	AA	AA	AA	AA	AA	AA	AA	AA	AB	AA	AA	AA	AA	AA	AA	AA	AA	AA	AA
EuBR02s8705007	AA	AA	AA	AA	AA	AA	AA	AA	AA	AA	AA	AA	AA	AA	AA	AA	AA	AA	AA	AA	AA	AA	AA	AA	AA	AA	AA	AA	AA	AA	AA	AA	AA	AA	AA	AA	AA	AA	AA	AA	AA	AA	AA	AA	AA	AA	AA	AA	AA
EuBR02s8799956	AA	--	AB	BB	BB	BB	AA	AA	--	AA	BB	BB	AA	AA	AB	AA	AA	BB	AA	AA	BB	BB	AA	BB	AA	AA	AA	AA	AA	AA	AA	AA	AA	AA	AA	AA	AA	AA	AA	AA	AA	AB	AA	AA	AA	AA	AA	BB	AA
EuBR02s8822571	--	--	--	BB	BB	BB	BB	AA	BB	BB	BB	BB	AA	AA	BB	BB	BB	BB	--	BB	BB	BB	BB	BB	AA	AA	AA	AB	BB	--	--	--	--	BB	AB	--	AA	AA	AB	BB	BB	BB	--	AB	--	BB	AB	BB	AA
EuBR02s8870606	AA	AA	AB	AA	BB	AA	AA	AA	AB	AB	BB	AA	AA	AA	--	AA	AA	BB	AA	AA	AA	AB	AA	BB	AA	AA	AA	AA	AA	AA	AA	--	AA	AA	AA	AA	AA	AA	AA	AB	AA	AA	AA	--	BB	AA	AB	BB	AA
EuBR02s8887112	AA	AA	--	AB	BB	BB	--	AA	BB	BB	BB	AB	AA	--	--	AA	--	--	AA	AA	BB	BB	--	BB	AA	AA	AA	AA	AA	AA	AA	AA	AA	AA	AA	AA	AA	AA	AA	AA	AA	--	AA	AA	AA	AA	AA	AB	AA
EuBR02s8911659	AA	AA	AA	BB	BB	BB	AA	AA	BB	BB	BB	BB	AA	BB	BB	BB	BB	BB	AA	AA	AA	BB	BB	BB	AA	AA	AA	BB	BB	BB	AA	BB	BB	BB	AA	BB	AA	AA	BB	BB	BB	BB	AA	AA	AA	BB	BB	BB	AA
EuBR02s8946429	AA	AA	AA	AA	AA	AA	AA	AA	AA	AA	AB	AA	AA	AA	AA	AA	AA	AA	AA	AA	AA	AA	AA	AA	AA	AA	AA	AA	AA	AA	AA	AA	AA	AA	--	AA	AA	AA	AB	AA	AA	AA	AA	AA	AA	AA	AA	AA	AA
EuBR02s9055863	AA	AA	AA	BB	BB	BB	AA	AA	--	AA	BB	BB	AA	--	AA	AB	BB	BB	AA	AA	AA	BB	BB	BB	AA	AA	BB	AB	BB	BB	AA	BB	BB	BB	BB	BB	AA	AA	BB	BB	BB	BB	AA	--	AA	BB	BB	BB	AA
EuBR02s9169434	AA	AA	AA	AA	AA	AA	AA	AA	AA	AA	--	AA	AA	AA	AA	--	AA	AA	AA	AA	AB	AA	AB	AA	AA	AA	AA	AA	AA	--	AA	AA	AB	AB	AA	AA	AA	AA	AA	AA	AA	AB	AA	--	AA	AB	AA	AA	AA
EuBR02s9558455	AA	--	AA	AB	AB	AB	AB	AA	AB	AB	AB	AB	AA	AB	AA	AA	AB	AB	AA	AA	--	AB	AB	--	AA	AA	AA	AA	AA	AA	AA	AA	--	--	AA	AB	AA	AA	AA	AA	AA	AB	AA	AA	AA	--	AB	--	AA
EuBR02s9662142	AA	AA	AA	BB	BB	AA	AA	AA	BB	AA	BB	AA	AA	AA	BB	AA	BB	AA	AA	AA	AA	BB	AA	--	AA	AA	BB	BB	BB	BB	BB	BB	AB	BB	BB	BB	BB	AA	BB	BB	BB	BB	AA	AA	AB	BB	BB	BB	AA
EuBR02s9917355	AA	AA	BB	BB	AA	AA	AA	AA	BB	AA	BB	BB	AA	AA	AA	AA	AA	BB	AA	AA	BB	BB	BB	BB	AA	AA	AA	AA	BB	BB	AA	AA	BB	BB	--	BB	AA	AA	AA	BB	AA	BB	--	--	BB	BB	BB	AA	AA
EuBR02s9983879	AA	AA	BB	BB	BB	BB	AA	--	--	AA	AA	BB	AA	BB	BB	BB	BB	BB	AA	BB	BB	BB	BB	BB	AA	AA	--	AA	--	AB	AA	AB	AB	AB	AB	AA	AA	AA	AA	AB	--	AB	AA	AA	AB	AB	AB	AB	AA
EuBR03s1026890	AA	BB	BB	BB	BB	BB	AA	AA	AA	AA	BB	BB	AA	AA	AA	AA	BB	AA	BB	AA	BB	BB	BB	BB	AA	AA	AA	AA	AB	BB	AA	AA	AA	AA	AA	AA	AA	AA	AA	AB	AA	AA	AA	AA	AA	BB	AA	AA	AA
EuBR03s11096878	AA	AA	AA	AA	AA	AA	AA	AA	AA	AA	AA	AA	AA	AA	AA	AA	AA	AA	AA	AA	AA	AA	AA	AA	AA	AA	AA	AA	AA	AA	AA	AB	AA	AB	AA	AA	AA	AA	AB	AA	AA	AB	AA	AA	AA	AA	AA	AA	AA
EuBR03s11121997	AA	AA	AA	AA	AA	AA	AA	AA	--	AA	AA	AA	AA	AA	AB	AA	AA	AA	AA	AA	AA	AA	AA	AA	AA	AA	AA	AA	AA	AA	AA	AA	AA	AA	AA	AA	AA	AA	AB	AA	AA	--	AA	AA	AA	AA	AA	AA	AA
EuBR03s11126682	AA	AA	AA	AA	AA	AA	AA	AA	AA	AA	AA	AB	AA	AA	AA	AA	AB	AA	AA	AA	AB	--	AB	AB	AA	AA	AA	AA	AA	AB	AA	AA	AB	AA	AA	AB	AA	AA	AA	AB	AA	AA	AA	AA	AB	AA	AA	AA	AA
EuBR03s11147987	AA	AA	BB	BB	BB	AA	AA	AB	BB	AA	BB	BB	AA	BB	BB	AA	BB	BB	AA	AA	AA	BB	BB	BB	AA	AA	BB	--	BB	BB	AA	--	BB	BB	BB	BB	AA	BB	BB	BB	BB	BB	AA	BB	AA	BB	BB	BB	AA
EuBR03s11178631	AA	AA	AA	AB	AB	AB	AA	AA	--	AA	AB	AA	AA	AA	--	AA	AA	AB	AA	AA	AA	AA	AB	AB	AA	AA	--	AB	AB	AB	AB	--	AB	AB	AB	AB	AA	AB	AB	AB	AB	AB	AA	AA	AB	AB	AB	AB	AA
EuBR03s1119609	AA	AA	AA	AB	AB	AB	AA	AA	AA	AA	AA	AA	AA	AA	AA	AA	AA	AB	AA	AA	AA	AA	AA	AB	AA	AA	AA	AA	AB	AA	AA	AA	AA	AB	AA	--	AA	AA	AA	AA	AB	AB	AA	AA	AA	AA	AA	AB	AA
EuBR03s1121278	AA	AA	AB	AB	AB	AB	AA	AA	BB	AB	BB	AB	AA	AA	AB	AB	AB	AB	--	AA	AB	AB	AB	AB	AA	AA	AA	AA	AB	AA	AA	AB	--	AB	AA	AA	AA	AA	AA	AB	AA	AB	AA	AB	AB	--	AA	AB	AA
EuBR03s11240403	AA	AA	--	AB	BB	AB	AB	AA	BB	AB	BB	BB	AA	AB	AB	AB	AB	AB	--	AA	AB	--	BB	BB	AA	AA	AA	AA	AA	AA	AA	AA	AA	--	AA	AB	AA	AA	AA	--	--	AB	AA	AA	--	AB	AB	BB	AA
EuBR03s11335220	AA	AA	AA	AA	AA	AA	AA	AA	AA	AA	AA	AB	AA	AA	AA	AA	AA	AB	AA	AA	AA	AA	AA	AA	AA	AA	AA	AA	--	AB	AA	--	AA	--	AA	AA	AA	AA	AA	AA	AA	AB	AA	AA	AA	AA	AA	AA	AA
EuBR03s11360322	AA	AA	AA	AA	BB	BB	AA	AA	AA	BB	AA	BB	AA	BB	AA	AA	AA	BB	AA	AA	BB	BB	AA	BB	AA	AA	BB	AA	BB	BB	BB	BB	BB	BB	BB	BB	AA	AA	BB	BB	BB	BB	--	BB	BB	BB	BB	BB	AA
EuBR03s11406033	AA	AA	AA	BB	AA	BB	AA	AA	AA	BB	BB	BB	AA	AA	AA	AA	BB	BB	AA	AA	AA	BB	AA	BB	AA	AA	AA	BB	AA	BB	--	BB	AA	AA	AB	BB	AA	AA	AA	AA	BB	AA	AA	AA	AA	BB	BB	BB	AA
EuBR03s11490260	AB	AA	AA	AA	AB	AA	AA	AA	--	AB	AA	AB	AA	AA	AA	AA	AB	AB	AA	AB	AA	AB	AB	AB	AA	AA	AA	AA	AA	AA	AA	AA	AA	AA	AA	AA	AA	AA	AA	AA	AA	AB	AA	AA	AA	AA	AA	AB	AA
EuBR03s11667671	AA	AA	AA	AA	AA	AA	AA	AA	AA	AA	AA	AA	AA	AA	AA	AA	AA	AA	AA	AA	AA	AA	AA	AA	AA	AA	AA	AA	AA	AA	AA	AA	AA	--	AA	AA	AA	AA	AA	AA	AA	AA	AA	AA	AA	--	AA	AB	AA
EuBR03s11786766	AA	AA	--	AA	AA	AA	AA	AA	AB	AA	--	AB	AA	--	AA	AA	AB	--	AA	AA	BB	AB	AB	AB	AA	AA	--	AB	AB	AB	AA	AA	--	AA	AA	AB	AA	AA	AA	AB	AA	AA	AA	AA	AB	AA	AA	AA	AA
EuBR03s1191203	AA	AA	AA	AA	AA	AA	AA	AA	AA	AA	AB	AB	AA	AA	AA	AA	AA	AA	AA	AA	AA	AA	AA	AB	AA	AA	AA	AA	AB	AA	AA	AA	AA	AB	AB	--	AA	AA	AA	AB	AB	AB	AA	AA	AA	AB	AA	AB	AA
EuBR03s11927306	AA	AA	AA	AA	AA	BB	AA	AA	AA	AA	AA	BB	AA	AA	AA	AA	BB	--	AA	AA	AA	AA	AB	AA	AA	AA	BB	AB	BB	BB	BB	BB	BB	BB	BB	BB	AA	AA	AA	BB	BB	BB	AA	--	AA	BB	BB	BB	AA
EuBR03s12031878	AA	--	AA	BB	BB	AA	AA	BB	BB	BB	BB	BB	AA	AA	BB	BB	BB	BB	AA	BB	AA	BB	AA	BB	AA	AA	AA	AA	AB	--	AA	BB	AA	AA	BB	AA	AA	AA	BB	BB	AA	BB	AB	AA	AA	BB	BB	BB	AA
EuBR03s12200277	AA	AA	AA	AA	AA	AB	AA	AA	AA	AA	AB	AB	AA	AA	AA	AA	AA	--	AA	AA	AA	AA	AA	--	AA	AA	AA	AB	AB	AB	AA	AA	AA	--	--	AB	AA	AA	AB	AB	AB	AB	AA	AA	AA	AB	AB	AB	AA
EuBR03s12232812	AA	AA	AA	AA	AA	AA	AA	AA	AA	AA	AA	AA	AA	AA	AA	AA	AA	AA	AA	AA	AA	AA	AA	AA	AA	AA	AA	AA	AA	AA	AA	AA	AA	--	--	AB	AA	AA	AA	AA	AA	AA	AA	AA	AA	AA	AA	--	AA
EuBR03s12381723	AA	AA	AA	AA	AA	AA	AA	AA	AA	AA	AA	AA	AA	AA	AA	AA	AA	AA	AA	AA	AA	AA	AA	AA	AA	AA	--	AA	AA	AA	AA	AA	AA	AA	AA	AA	AA	AA	AA	AA	AA	AA	AA	AA	AA	AA	AA	AA	AA
EuBR03s12394540	--	--	AB	--	--	BB	AA	--	AB	AB	--	--	AA	BB	AB	AB	--	BB	AB	AB	--	AB	BB	AB	AA	AB	AA	--	AB	AB	AB	AA	AB	AA	AA	AB	AA	AA	AA	AB	AA	AB	AB	--	AB	AB	AB	AB	AA
EuBR03s12460602	AB	--	AB	AB	AB	BB	--	AB	AB	AB	BB	BB	AA	--	AB	AB	AB	BB	AB	AB	BB	AB	BB	--	AA	AA	AA	AA	AA	--	AA	AA	AA	AA	AA	AA	AA	AA	AA	BB	AA	--	AA	AA	BB	--	--	BB	AA
EuBR03s12486676	AA	AA	AB	--	--	AB	AA	AA	--	AA	AB	BB	AA	AA	AA	AA	AB	AB	AA	AA	--	AA	AB	AA	AA	AA	AA	AA	AB	AA	AA	AB	AB	BB	--	AB	AA	AA	BB	BB	AA	AA	AA	AA	--	AB	AB	BB	AA
EuBR03s12567406	AA	--	AB	AA	AB	--	--	AA	AB	AB	AB	AB	AA	--	AB	AB	AB	AB	AB	AA	AB	AB	AB	AB	AA	AA	--	AA	AA	AA	AA	AA	AA	AA	AA	AB	AA	AA	AA	AB	--	AB	AA	AA	AB	AA	AA	--	AA
EuBR03s12588873	AA	AA	AA	AA	AA	AB	AA	AA	AA	AA	AA	AA	AA	AA	AA	AA	AA	AA	AA	AA	AA	AB	AA	AA	AA	AA	AB	AA	AA	AB	AA	AB	AA	AB	AB	AA	AA	AA	AA	AA	AB	AA	AA	--	AA	AA	AB	AA	AA
EuBR03s1265485	AA	AA	AA	AA	AA	AA	AA	AA	AA	AA	AA	AA	AA	AA	AA	AA	AB	AA	AA	AA	AA	AA	AA	AA	AA	AA	AA	AA	AA	AA	AA	AA	AA	AA	AB	AA	AA	AA	AA	AA	AA	AA	AA	AA	AB	--	AA	AA	AA
EuBR03s1267029	AA	BB	BB	BB	AA	BB	BB	AA	BB	AA	AA	BB	AA	--	AA	AA	AB	AB	AA	AA	BB	BB	AA	BB	AA	AB	AA	AA	AB	AA	AA	AA	AA	AA	AA	AB	--	AA	AA	AA	AA	AB	--	AB	AA	AA	AB	AB	--
EuBR03s12757637	AA	AA	AA	AA	AA	AA	AA	AA	AA	AA	AA	AA	AA	AA	AA	AA	AA	AA	AA	AA	AA	AA	AA	AA	AA	AA	AA	AA	AA	AA	AA	AA	AA	AA	AA	AA	AA	AA	AA	AA	AA	AA	AA	AA	AA	AA	AA	AA	AA
EuBR03s12772896	AA	--	AA	--	BB	--	AB	--	AA	--	BB	BB	AA	--	--	AA	AA	AA	AA	AA	AA	BB	BB	BB	AA	AB	AB	BB	BB	BB	BB	BB	BB	BB	BB	BB	AA	AA	BB	BB	BB	BB	AA	BB	AA	BB	BB	BB	AA
EuBR03s12800847	AA	AA	AB	--	AA	BB	AA	AA	--	--	--	AB	AA	AA	AA	AA	AB	AB	AA	AA	BB	AB	AB	AB	AA	AA	AA	AA	AA	BB	AA	AA	AA	BB	AA	AA	AA	AA	AA	AA	AA	AA	AA	AA	AA	AA	AA	AA	AA
EuBR03s12845472	AA	AA	AA	AA	AB	AA	AA	AA	AA	AA	--	AA	AA	AA	AA	AA	AB	AA	AA	AA	AA	AA	AA	AA	AA	AA	AA	AB	AA	AB	AB	AA	AA	AB	AA	AB	AA	AA	AA	--	AB	--	AA	AA	AA	AA	AA	AB	AA
EuBR03s13109666	AB	AB	AB	AB	AB	AB	AB	AB	AB	AB	AB	AB	AB	AB	AB	AB	AB	AB	AB	AB	AB	AB	AB	AB	AB	AA	--	AA	AB	AB	AA	AB	AB	AB	AB	AB	AB	AA	AB	AB	AB	AB	AB	--	AB	AB	AB	AB	AA
EuBR03s1339117	AA	AA	AA	AA	AA	AA	AA	AA	AA	AA	--	AA	AA	AA	--	AA	AA	AB	AA	AA	AA	AA	AB	AA	AA	AA	AA	AA	--	AB	AA	AB	AA	AB	AB	AA	AA	AA	AA	AA	AB	AB	AA	AA	AB	AA	AB	AB	AA
EuBR03s13405379	AA	AA	--	AB	AA	AA	AA	AA	--	AB	--	BB	AA	AA	AA	AB	AA	--	AA	AA	--	--	--	--	AA	AA	AA	AA	AB	--	AA	AA	--	AB	AA	AA	AA	AA	AA	--	AA	AA	AA	AA	--	AA	--	AB	AA
EuBR03s13511865	AA	AA	AA	AB	AB	AB	AA	AA	AB	AB	AB	AB	AA	AA	AB	AB	--	AB	AA	AA	--	AB	AB	AB	AA	AA	--	AA	AB	AB	AB	AB	AB	AB	AB	AB	AA	AA	AB	AB	AB	AB	AA	AB	AB	AB	AB	AB	AA
EuBR03s13523372	AA	AA	AA	BB	--	BB	AA	AA	AB	BB	BB	BB	AA	AA	--	--	BB	AA	AA	AA	AA	AA	BB	BB	AA	AA	BB	BB	BB	BB	AA	BB	BB	BB	BB	BB	BB	--	BB	BB	BB	BB	AA	BB	BB	BB	BB	BB	AA
EuBR03s13560964	AA	AA	AB	--	--	AB	AA	AA	AB	--	AB	AB	AA	AB	AA	AA	AB	AB	AA	AA	AB	AB	AB	AB	AA	AA	AA	AA	AB	AB	--	AA	AB	AB	AB	AB	AA	AA	AA	AB	--	AB	AA	AA	AB	AB	AB	AB	AA
EuBR03s13606360	AA	AA	AA	AA	AA	BB	AA	AA	AA	AA	AB	BB	AA	AA	AA	AA	AA	BB	AA	AA	BB	BB	--	BB	AA	AA	BB	AA	BB	BB	BB	BB	BB	BB	BB	BB	AA	AA	AA	BB	AA	AA	AA	AA	BB	BB	AA	BB	AA
EuBR03s13625624	AA	AA	--	BB	BB	BB	AA	--	BB	AA	BB	BB	AA	AA	AA	AA	AB	--	AA	AA	AA	AA	AB	AB	AA	AA	AA	BB	BB	BB	AA	AA	AA	BB	BB	AA	AA	AA	AA	AA	AA	BB	AA	AA	AA	AA	BB	AA	AA
EuBR03s13633658	AA	AA	AA	AA	AA	AA	AA	AA	AA	AA	AA	AA	AA	AA	AA	AA	AA	BB	AA	AA	AA	AA	AA	AA	AA	AA	AA	AA	AA	AA	AA	AA	AA	AA	AA	AA	AA	AA	AA	AA	AA	BB	AA	AB	AA	AA	AA	AA	AA
EuBR03s13717529	AA	AA	AA	AA	AA	AA	AA	AA	AA	AA	AA	AA	AA	AA	AA	AA	AA	AA	AA	AA	AA	AA	AA	AA	AA	AA	AA	AA	AA	AA	AA	AA	AB	AA	--	AA	AA	AA	AA	AA	AA	AA	AA	AA	AA	AA	AA	AA	AA
EuBR03s13894578	AA	AB	AA	AA	AA	--	AA	AA	AB	--	--	BB	AA	AA	AB	BB	BB	AA	AA	AA	BB	AA	BB	BB	AA	AA	BB	BB	AA	BB	BB	BB	BB	BB	BB	BB	AA	AA	AA	BB	BB	AA	AA	--	BB	BB	BB	BB	AA
EuBR03s13958678	AA	AA	AA	AA	AA	AB	AA	AA	AB	AA	AA	AA	AA	AA	AA	AA	AA	AA	AA	AA	BB	AA	AA	AB	AA	AA	AA	AA	AA	AA	AA	AA	AA	AA	--	AA	AA	AA	AA	--	AB	AA	AA	AA	--	AB	AA	AA	AA
EuBR03s14033142	BB	AA	--	BB	BB	BB	BB	AA	BB	BB	AA	BB	AA	BB	BB	BB	BB	BB	AA	BB	AA	BB	BB	BB	AA	AA	AA	AB	AB	AA	AA	BB	AA	AA	AB	AA	AA	AA	BB	--	AA	AB	AA	AB	AA	BB	AA	BB	AA
EuBR03s14347382	AA	AA	AA	AA	AA	AA	AA	AA	AA	AA	AA	BB	AA	AA	--	AA	BB	BB	AA	AA	AA	AA	--	BB	AA	AA	AA	AA	AA	AA	AA	AB	AA	AA	--	AA	AA	AA	AA	AA	AA	AA	AA	AA	BB	--	--	BB	AA
EuBR03s143827	--	AB	AB	AB	AB	AB	AB	AA	AB	AB	AB	AB	AA	AB	AB	AB	AB	AB	--	AB	AB	AB	AB	AB	AA	AA	AA	AA	AB	AB	AA	AB	AB	AB	AB	AB	AA	AA	AA	AA	AB	--	AA	AB	AB	AB	AB	AB	AA
EuBR03s14614067	AA	AA	AA	AA	--	AA	AA	AA	AA	AA	AA	AA	AA	AA	AA	AA	AA	AA	AA	AA	AA	AA	AA	AA	AA	AA	AA	AA	AB	--	AA	AB	AB	AB	AB	AB	AA	AA	AA	AA	AB	AB	AA	AA	AA	AB	AB	AA	AA
EuBR03s14623477	AA	AA	AA	AB	AB	AB	AA	AA	AA	--	AB	--	AA	AA	AA	AA	AB	AB	AA	AA	AA	AA	AB	--	AA	AA	AA	AB	AB	AB	AA	AB	--	AB	AB	--	AA	AA	AA	AB	AB	AB	AA	AA	AA	AB	AA	AA	AA
EuBR03s1472926	AA	AA	AA	BB	AA	AA	AA	AA	AA	AA	AA	AA	AA	AA	AA	--	AA	BB	AA	AA	AA	AA	AA	BB	AA	AA	AA	AB	BB	AB	AA	AA	AA	AA	BB	BB	AA	AA	AA	BB	--	BB	AA	AA	AA	BB	BB	BB	AA
EuBR03s1476876	AA	--	AA	--	AA	AB	--	AA	AB	AB	AB	AB	AA	AA	AB	AB	BB	BB	AB	--	BB	AB	AB	BB	AA	AA	AA	AA	AA	BB	AA	BB	BB	BB	AA	AA	AA	AA	AA	AA	AA	BB	AA	BB	BB	BB	BB	BB	AA
EuBR03s14771899	AA	AA	BB	BB	BB	BB	AA	AA	AA	BB	BB	BB	AA	AA	AA	AA	BB	BB	AA	AA	BB	BB	BB	BB	AA	BB	AA	BB	BB	BB	AA	AA	BB	BB	BB	BB	AA	AA	AA	BB	AA	BB	AA	AA	BB	BB	BB	BB	AA
EuBR03s14871064	AA	AA	AA	BB	BB	BB	AA	AA	BB	AA	BB	BB	AA	AA	AA	AA	AA	BB	AA	AA	BB	AA	BB	BB	AA	AA	BB	BB	BB	BB	AA	BB	BB	BB	BB	AA	AA	AA	AA	BB	BB	BB	AA	AA	BB	BB	BB	BB	AA
EuBR03s14926058	AA	AA	AA	AB	AB	AB	AB	AA	AB	AA	AA	AB	AA	AA	AA	AB	AA	AA	AA	--	AB	AA	--	--	AA	AA	AA	AA	AA	AA	AA	AA	AA	AA	AA	AA	AA	AA	AA	AA	AA	AA	AA	AA	AA	AA	AA	--	AA
EuBR03s14952804	AA	AA	AA	BB	BB	BB	BB	AA	BB	BB	BB	BB	AA	AA	--	AA	BB	BB	AA	BB	AA	BB	BB	BB	BB	AA	AA	BB	BB	BB	BB	BB	BB	BB	BB	AB	AA	AA	BB	BB	BB	BB	AA	AA	BB	BB	BB	BB	AA
EuBR03s14953652	AA	AA	--	BB	BB	BB	--	AA	BB	BB	BB	BB	AA	AA	BB	BB	BB	BB	AA	AB	BB	BB	BB	BB	--	AA	AA	AA	AB	AA	AA	--	--	AB	--	AB	AA	AA	AA	--	BB	AA	AA	AA	BB	--	AB	BB	AA
EuBR03s15077219	AA	AA	AA	AA	AA	AA	AA	AA	AA	AA	AA	AB	AA	AA	AA	AA	AA	AA	AA	AA	AA	AA	AA	AA	AA	AA	AA	BB	BB	BB	AA	AB	AA	BB	AA	AA	AA	AA	--	BB	BB	BB	AA	AA	AA	BB	BB	BB	AA
EuBR03s15336416	AA	AA	AA	AA	AA	AA	AA	AA	AA	AA	AA	AA	AA	AA	AA	AA	AA	AA	AA	AA	AA	AA	AA	AA	AA	AA	AA	AA	AB	AB	AA	AA	AA	--	AA	AA	AA	AA	AA	AA	AA	AA	AA	AA	AA	AA	AA	--	AA
EuBR03s1536340	AA	AA	AA	AA	AA	AA	AA	AA	AA	AA	AA	AB	AA	AA	AA	AA	AA	AA	AA	AA	AA	AA	AA	AA	AA	AA	AA	AA	AA	AA	AA	AA	AB	--	AA	AB	AA	AA	AB	AB	AA	AB	AA	AA	AA	AA	AB	--	AA
EuBR03s15615915	AA	AA	AA	AA	AA	AA	AA	AA	AA	AA	AA	AA	AA	AA	AA	AA	AA	AB	AA	AA	AA	AA	AA	AB	AA	AA	AA	AA	AA	AA	AA	AA	AA	AA	AA	AB	AA	AA	AA	AA	AA	AA	AA	AA	AA	AA	AA	AA	AA
EuBR03s15728998	AA	--	--	--	AA	--	AA	AA	--	--	AB	AB	AA	AA	AB	--	AA	AB	AA	AA	AB	AB	AB	AB	AA	AA	AA	AA	AA	AB	AA	AA	AA	AB	AA	AB	--	AA	--	AB	AB	AB	AA	AA	AB	--	AB	AB	AA
EuBR03s15832584	AA	AA	AA	AB	AB	AB	AA	AA	AA	AA	AB	AA	AA	AA	AA	AA	AB	AB	AA	AA	AA	AA	AA	AB	AA	AA	AA	AA	AB	AB	AA	AB	AB	AB	AB	--	AA	AA	AA	AB	AB	AB	AA	AA	AA	AB	AB	AB	AA
EuBR03s15911878	AA	AA	AA	AA	AA	AA	AA	AA	AA	AA	AA	AA	AA	AA	AA	AA	AA	AA	AA	AA	AA	AA	AA	--	AA	AA	AA	AA	AA	AB	AA	AA	AA	AA	AA	AA	AA	AA	AA	AA	AA	AA	AA	AA	AA	AA	AB	AA	AA
EuBR03s15986984	AA	AA	AA	--	--	BB	AA	AA	AA	AA	--	BB	AA	AA	AB	AB	BB	BB	AA	AA	BB	AB	BB	BB	AA	AA	AA	--	BB	BB	AA	AA	BB	BB	BB	BB	AA	AA	AA	BB	BB	BB	AA	AA	BB	BB	--	BB	AA
EuBR03s16071416	AA	AA	AA	AB	AB	AB	AA	AA	AB	AB	AB	AB	AA	AB	--	AB	AB	AB	AA	AA	AA	AB	AB	AB	AA	AA	AB	AB	AB	AB	AB	AB	AB	AB	AB	AB	AA	AA	AB	AB	AB	AB	AA	AB	--	AB	AB	AB	AA
EuBR03s16085381	AA	AA	--	AA	BB	BB	AA	AA	AA	AA	--	BB	AA	AA	AA	AA	AA	BB	AA	AB	AA	AA	BB	AB	AA	AA	AA	BB	BB	BB	BB	BB	AB	AA	BB	BB	AA	AA	AA	AA	BB	BB	AA	AB	AA	AA	AA	BB	AA
EuBR03s16085847	--	BB	BB	BB	BB	BB	BB	BB	BB	BB	BB	BB	AA	BB	BB	BB	BB	BB	BB	BB	BB	BB	BB	BB	AA	AA	AB	--	AB	BB	AA	AA	BB	AB	AA	BB	AA	AA	AA	AA	AB	--	AA	AA	BB	BB	BB	BB	AA
EuBR03s16303656	AA	AA	AA	AA	AA	AA	AA	AA	AA	AA	AA	AB	AA	AA	AA	AA	AA	AA	AA	AA	AA	AA	AA	AA	AA	AA	AA	AA	AA	AA	AA	AA	AA	--	AB	AB	AA	AA	AA	AA	AA	AB	AA	AA	AA	AA	AB	AB	AA
EuBR03s16493016	AA	AA	AA	AA	AA	AA	AA	AA	AA	AA	AA	AA	AA	AA	AA	AA	AA	AB	AA	AA	AA	AA	AA	AA	AA	AA	AA	AA	AB	AA	AB	AB	AB	AB	AA	--	AA	AA	AA	AA	--	AA	AA	AA	AA	AB	AA	AA	AA
EuBR03s16499848	AA	AA	--	AB	AB	AB	AA	AA	AB	--	AB	AB	AA	AA	--	AB	AB	AB	AA	AA	AA	--	AB	AB	AA	AA	AA	AB	AB	AB	AA	AB	AA	AB	AA	--	AA	AA	AA	AA	AB	--	AA	AA	AA	AB	AB	AB	AA
EuBR03s16725544	AA	AA	AA	AB	--	--	AA	AA	AB	AA	AA	AB	AA	AA	--	AA	AB	AB	AA	AA	AA	--	AB	AB	AA	AA	AA	AA	AA	AB	AA	--	AA	AB	AA	AA	AA	AA	AA	--	AB	--	AA	AA	AA	--	AA	AB	AA
EuBR03s16882719	AA	AA	AA	AA	AA	AA	AA	AA	AA	AA	AA	AA	AA	AA	AA	--	AA	AA	AA	AA	AB	AA	AA	AA	AA	--	AA	AA	--	AA	AA	AA	--	AA	AA	--	AA	AA	AA	AB	AA	AA	--	AA	AA	AA	AA	AB	AA
EuBR03s16993500	--	AA	AA	BB	BB	BB	AA	AA	AA	BB	BB	AA	AA	--	BB	AA	AA	BB	AA	BB	AA	AA	BB	BB	AA	AA	AB	AA	BB	BB	AA	BB	BB	BB	BB	BB	AA	AA	--	BB	BB	BB	AA	BB	AA	BB	BB	BB	AA
EuBR03s17076644	AA	AA	AA	AA	AA	AB	AA	AA	AB	AA	--	AA	AA	AA	AA	AA	AA	AA	AA	AA	AA	AA	AA	AB	AA	--	AA	AB	AB	AA	AA	AA	AA	AA	AB	AA	AA	AA	AA	AB	AB	AB	AA	--	AA	--	AA	AA	AA
EuBR03s17273794	AA	AA	AA	AB	BB	--	AA	AA	--	--	AA	BB	AA	AA	AB	AA	--	BB	AA	BB	AA	AA	AA	AB	AA	AA	BB	BB	AB	--	AA	AA	AA	AA	BB	AA	AA	AA	--	AB	BB	--	AA	BB	AA	BB	BB	AA	AA
EuBR03s17366143	AA	AA	AA	AA	BB	--	AA	AA	AA	AA	BB	BB	AA	AA	AA	--	--	BB	AA	AB	AA	BB	AA	BB	AA	AA	BB	AA	BB	BB	BB	BB	AA	BB	BB	BB	AA	--	BB	BB	BB	BB	AA	AB	AA	BB	BB	BB	AA
EuBR03s1740666	AB	AA	AB	AB	BB	BB	AB	AA	AB	AB	AB	--	AA	--	AB	AA	AB	AB	AA	AB	AB	AA	BB	BB	AA	AA	AA	AA	AB	--	--	--	AA	AA	AB	AB	AA	AA	AA	AB	AB	AB	--	AB	AB	AB	AB	BB	AA
EuBR03s17529582	--	AB	BB	BB	BB	BB	--	AA	BB	BB	BB	BB	AA	BB	BB	--	BB	BB	AA	BB	BB	BB	BB	BB	AA	AA	AA	AA	BB	AB	AA	AB	--	BB	AA	BB	AA	AA	AA	AB	BB	AA	AA	--	BB	BB	BB	BB	AA
EuBR03s17577020	AA	AA	AA	AA	AA	AA	AA	AA	AA	AA	AA	AA	AA	AA	AA	AA	AA	BB	AA	AA	AA	AB	AA	BB	AB	AA	AB	BB	BB	BB	BB	BB	AB	BB	BB	BB	AA	AA	BB	BB	BB	BB	AA	BB	BB	BB	BB	BB	AA
EuBR03s17600768	AA	--	AB	AB	--	AB	AA	AA	--	--	AB	AB	AA	--	AA	AB	AB	AB	--	AA	AB	AB	AB	AB	AA	AA	AA	AA	AA	AA	AA	AA	AA	AA	AA	AB	AA	AA	AA	AA	AA	AA	AA	AA	AA	AA	AA	AA	AA
EuBR03s17669167	BB	AA	AA	BB	BB	BB	BB	BB	BB	BB	BB	BB	AA	BB	BB	BB	BB	BB	BB	BB	BB	BB	BB	BB	AA	AA	AA	AA	--	AA	AA	AB	AA	AA	AA	AA	AA	AA	AA	AA	AB	AA	AA	AA	AB	AA	AA	AB	AA
EuBR03s17703046	AA	AA	AA	AA	AA	AA	AA	AA	AA	AA	AA	AA	AA	AA	AA	AA	AA	AA	AA	AA	AA	AA	AA	AA	AA	AA	AA	AA	AA	AA	AA	AA	AA	AA	AB	AA	AA	AA	AA	AA	AA	AA	AA	AA	AA	AA	AA	--	AA
EuBR03s18058802	AB	AB	AB	AB	AB	AB	--	AB	AB	AB	AB	AB	AA	AB	AB	AB	AB	AB	AB	--	AB	AB	AB	AB	AA	AA	AA	AB	AA	AB	AA	BB	--	--	--	AB	AA	AA	AB	AB	AB	AA	AA	AB	AB	AB	AA	--	AA
EuBR03s18146063	AA	AA	AA	AB	AB	AB	AA	AA	AB	--	AB	AB	AA	AA	AB	AA	AB	AB	AA	AA	AA	AA	AB	AB	AA	AA	AB	AB	AB	AB	AB	AB	AB	AB	AB	AB	AA	AA	AB	AB	AB	AB	AA	AB	AB	AB	AB	AB	AA
EuBR03s18181261	AA	AA	BB	BB	BB	BB	AA	AA	BB	AA	AA	AB	AA	AA	AB	--	BB	BB	AA	AA	AA	BB	BB	BB	AA	AA	AA	BB	AB	BB	AA	--	BB	AA	AA	AB	AA	AA	--	BB	AA	AA	AA	AA	AA	AB	AA	BB	AA
EuBR03s18221476	AB	AB	AB	AB	AB	AB	AB	AB	AB	AB	AB	AB	AB	AB	AB	AB	AB	AB	AB	AB	AB	AB	AB	AB	AB	AB	AB	AB	AB	AB	AB	AB	AB	AB	AB	AB	AB	AB	AB	AB	AB	AB	AB	AB	AB	AB	AB	AB	AB
EuBR03s18272175	AA	AA	AA	AA	AA	AA	AA	AA	AA	AA	BB	AA	AA	AA	AA	AA	AA	AA	AA	AA	AA	AA	AA	AA	AA	AA	--	BB	BB	BB	BB	BB	BB	BB	BB	BB	AA	AA	AA	BB	BB	BB	AA	AA	BB	BB	BB	BB	AA
EuBR03s1830072	--	AB	--	BB	BB	BB	AB	AB	BB	BB	BB	BB	AA	--	BB	BB	BB	BB	--	--	BB	BB	BB	BB	AA	AA	AA	--	AA	AB	--	AB	--	AB	AA	AB	AA	AA	AB	--	AB	AB	AA	AB	--	AB	AB	AB	AA
EuBR03s18315947	AB	AA	BB	BB	BB	BB	BB	--	BB	BB	BB	BB	AA	BB	BB	BB	BB	BB	AB	BB	BB	BB	BB	BB	--	AA	BB	AA	BB	BB	AB	--	--	AB	BB	BB	AA	--	BB	BB	BB	BB	AB	BB	BB	BB	BB	BB	AA
EuBR03s1831824	AA	AB	--	BB	BB	--	AA	AB	BB	--	BB	BB	AA	AB	BB	--	BB	BB	AA	--	--	--	BB	BB	AA	AA	AA	--	AB	AA	AB	--	AA	AB	--	--	AA	AA	AA	AA	AB	AB	AA	AA	AB	--	AB	AB	AA
EuBR03s18686952	AA	AA	AA	--	AA	AB	AA	AA	AB	AA	AB	AA	AA	AA	AB	AB	AB	AB	AA	AA	AB	AA	--	--	AA	AA	AA	AA	AA	--	AA	--	AB	AB	AA	AB	AA	AA	AA	--	AB	AA	AA	AA	AA	--	AA	AA	AA
EuBR03s18812199	BB	BB	BB	BB	BB	BB	AA	BB	BB	BB	BB	BB	AA	BB	BB	BB	BB	BB	AA	BB	BB	BB	BB	BB	AA	AA	BB	BB	BB	BB	AA	BB	BB	BB	BB	BB	AA	BB	BB	BB	BB	BB	AA	BB	BB	BB	BB	BB	AA
EuBR03s18918466	AA	AA	AA	AA	AA	AB	AA	AA	AA	AA	AA	--	AA	AA	AA	AA	AB	AA	AA	AA	AA	AB	AA	AB	AA	AA	AA	AB	AB	AA	AA	AA	AB	AA	AB	AB	AA	AA	--	AB	AB	AB	AA	AA	AA	--	AB	AB	AA
EuBR03s19056847	AA	AA	AA	BB	BB	BB	AA	AA	AA	BB	BB	BB	AA	AA	BB	AA	BB	BB	AA	AA	BB	BB	BB	BB	AA	AA	AB	AB	AB	AA	--	BB	BB	BB	BB	BB	AA	AA	AA	--	BB	BB	AA	BB	AB	BB	BB	BB	AA
EuBR03s19242814	--	AA	AA	BB	--	BB	AA	AA	BB	--	BB	BB	AA	AA	AA	AA	BB	--	AA	AA	AA	AA	AA	AA	AA	AA	AA	AA	AB	--	AA	BB	AB	AB	AB	AA	AA	AA	AA	BB	AA	BB	AA	AA	AA	BB	AB	AB	AA
EuBR03s19336150	AA	AA	AA	AA	AA	AB	AA	AA	AA	AA	AA	--	AA	AA	AA	--	AB	AB	AA	AA	AA	AA	AB	AA	AA	AA	AA	--	AB	AB	AA	AB	AB	AB	AB	AB	AA	AA	AA	AB	AB	--	AA	AA	AA	AB	AB	AB	AA
EuBR03s198285	--	AA	--	BB	BB	--	AA	AA	--	BB	BB	AA	AA	AA	--	AA	BB	BB	AA	BB	BB	BB	BB	AA	AA	AA	AA	BB	BB	BB	AA	BB	AA	BB	BB	BB	AA	AA	AB	BB	AA	BB	AA	--	AA	BB	BB	BB	AA
EuBR03s19934012	AA	AA	AA	AA	AA	AA	AA	AA	AA	AA	--	AA	AA	AA	AA	AA	AA	AA	AA	AA	AA	AA	AA	AA	AA	AA	AA	AA	AA	AB	AA	--	AA	AA	AB	AA	AA	AA	AA	--	AA	AB	AA	AA	AA	AA	AA	AB	AA
EuBR03s20082131	AA	AA	AA	AB	AB	AB	AA	AA	AB	AA	AB	AB	AA	AB	AA	AB	AB	AB	AA	AA	AB	AB	AB	AB	AA	AA	--	AB	AB	AB	AB	AB	AB	AB	AB	AB	AA	AA	AA	AB	AB	AB	AA	--	AB	AB	AB	AB	AA
EuBR03s20326863	AA	AA	AA	AA	AA	AA	AA	AA	AA	AA	AA	AA	AA	AA	AA	AA	AA	AA	AA	AA	AA	AA	AA	AA	AA	AA	AA	AA	AA	AA	--	AA	AA	AA	AA	AA	AA	AA	AA	AA	AA	AA	AA	AB	AA	AA	AA	AA	AA
EuBR03s20696317	AA	AA	AA	AA	AB	AA	AA	AA	AA	--	AA	AA	AA	AA	AA	AA	--	AA	AA	AA	AA	AA	--	AA	AA	AA	AA	AB	AB	AB	AA	AB	AA	AB	AB	AB	AA	AA	AA	AB	AB	AB	AA	AA	AA	AB	AB	AB	AA
EuBR03s20786086	AA	AA	AA	BB	BB	BB	--	AA	AA	BB	BB	BB	AA	AA	AA	AA	AA	BB	AA	AA	BB	AA	BB	BB	AA	AA	AA	AA	BB	BB	AA	AA	--	BB	AA	AA	AA	AA	AA	BB	AA	AA	AA	AA	--	BB	BB	AA	AA
EuBR03s20832374	AA	AA	AA	AA	AA	AA	AA	AA	AA	AA	AA	AA	AA	AA	AA	AA	AA	AA	AA	AA	AA	AA	AA	AA	AA	AA	AA	AA	AA	AB	AA	AA	AA	AA	AA	AA	AA	AA	AA	AA	AA	--	AA	AA	AA	AA	AA	AA	AA
EuBR03s21482539	BB	AA	BB	BB	BB	BB	BB	AB	BB	BB	BB	BB	AA	BB	BB	BB	BB	BB	BB	BB	BB	BB	BB	BB	AA	AA	BB	BB	BB	BB	AA	BB	BB	BB	BB	BB	BB	--	BB	BB	BB	BB	BB	BB	BB	BB	BB	BB	AA
EuBR03s21538959	AA	AB	AB	AB	AB	AB	AA	AA	--	AB	AB	BB	AA	AB	AB	BB	AB	AB	AB	--	BB	AB	AB	AB	AA	AB	AB	--	AB	AB	AB	AB	AB	AB	AB	AB	AA	AB	AB	AB	AB	AB	AA	--	AB	AB	AB	AB	AA
EuBR03s21599380	AB	AB	AB	AB	AB	AB	AB	AB	AA	AB	AB	AB	AA	AB	AB	AB	AB	AB	AB	AB	AA	AA	AA	AB	AB	AB	--	--	AB	--	AB	AB	AA	AB	AB	AA	AA	AB	AA	AB	AB	AB	AA	AB	AA	AB	AB	AB	AB
EuBR03s21986210	AA	AA	AA	AA	AA	AA	AA	AA	AA	AB	AA	AB	AA	AA	AA	AA	AA	AA	AA	AA	AA	AA	AA	AA	AA	AA	AA	--	AA	--	AA	AA	AA	AA	AA	AA	AA	AA	AA	AA	AA	AA	AA	AA	AA	AA	AA	AB	AA
EuBR03s22006477	AA	AA	AA	BB	BB	BB	AA	AA	BB	BB	BB	BB	AA	AA	BB	BB	BB	BB	AA	AA	BB	BB	BB	BB	AA	AA	AA	AA	AA	AB	AA	AA	AA	AB	AA	AA	AA	AA	AA	AA	AA	AB	AA	AA	AB	AB	AA	AB	AA
EuBR03s22180120	AA	AA	AA	AA	AA	AB	AA	AA	AA	AA	AA	AA	AA	AA	AA	AA	AA	AA	AA	AA	--	AA	AA	AA	AA	AA	AA	AA	AB	AB	AA	AA	AB	AB	AA	AA	AA	AA	AA	AA	AA	--	AA	AA	AB	AA	--	AB	AA
EuBR03s22199531	AA	AA	AA	AB	AA	--	AA	AA	AA	AB	AB	AB	AA	AA	--	AB	AA	AA	AA	AA	AA	AA	AA	AB	AB	AA	AB	AB	AB	AB	AB	AB	AB	AB	AB	AB	AA	AA	AB	AB	AB	AB	AA	AA	AB	AB	AB	AB	AA
EuBR03s22487246	AA	AA	BB	BB	BB	BB	AA	BB	BB	AA	BB	BB	AA	BB	BB	BB	BB	BB	AA	BB	BB	BB	BB	BB	BB	AA	BB	BB	BB	BB	AB	BB	BB	BB	BB	BB	AA	BB	BB	BB	BB	BB	BB	BB	BB	BB	BB	BB	AA
EuBR03s23145750	AA	AA	AA	AA	BB	AA	AA	AA	AA	AA	BB	BB	AA	AA	AA	AA	BB	AA	AA	AA	AA	AA	BB	AA	AA	AA	AA	BB	BB	BB	AA	BB	BB	AA	BB	BB	AA	AA	AB	BB	BB	BB	AA	AA	AA	BB	BB	BB	AA
EuBR03s23545528	AA	AA	AA	AA	AA	AA	AA	AA	AA	AA	AA	AA	AA	AA	AA	AA	AA	AA	AA	AA	AA	AA	AA	AA	AA	AA	AA	AA	AB	AB	AA	AA	AA	AA	AB	AA	AA	AA	AA	AB	AB	AB	AA	AA	AA	--	AB	AB	AA
EuBR03s23624404	AA	AA	AA	AA	AA	AA	AA	AA	AA	AA	AA	BB	AA	AA	AA	AB	BB	BB	AA	AA	AA	AA	AA	AB	AA	AA	AA	AA	AA	--	AA	AB	AA	--	AA	AA	AA	AA	AA	AB	AA	AA	AA	AA	AA	AA	AB	BB	AA
EuBR03s23639645	AA	AA	AA	AA	AB	AA	AA	AA	AA	AA	--	AA	AA	AA	AA	AA	AA	AB	AA	AA	AA	AA	AA	AA	AA	AA	--	AB	AA	AA	AA	AB	AA	AA	AA	AA	AA	AA	AB	AB	--	AA	AA	AA	AA	AA	AB	AA	AA
EuBR03s23734486	AA	AA	AA	AA	AB	AA	AA	AA	--	BB	AA	--	AA	AA	AA	AA	AA	AA	AA	AA	AA	AA	AA	BB	AA	AA	--	BB	AA	BB	AA	BB	BB	BB	BB	BB	AA	AA	--	BB	BB	BB	AA	AA	AA	BB	BB	BB	AA
EuBR03s23748733	AB	AB	AB	AB	AB	AB	AB	AB	AB	AB	AB	AB	AA	AB	AB	AB	AB	AB	AB	AB	AB	AB	AB	AB	AA	AA	AB	AA	AB	AB	AA	AB	AB	AB	AB	AB	AA	AA	AA	AB	AB	AB	AA	AB	AA	AB	AB	AB	AA
EuBR03s23766650	AA	AA	AA	AA	AA	BB	AA	AA	AA	BB	AA	BB	AA	AA	AA	AA	AA	BB	AA	BB	AA	AA	AA	AA	AA	AA	AA	BB	--	AA	AA	AB	AB	BB	AA	AB	AA	AA	BB	BB	BB	BB	AA	AA	BB	BB	BB	BB	AA
EuBR03s23888649	AA	--	BB	BB	BB	BB	AA	AA	AA	BB	BB	BB	AA	--	BB	BB	BB	BB	BB	BB	BB	BB	BB	BB	AA	AA	AA	AA	AA	--	AA	AA	AA	AA	AA	AB	AA	AA	AA	AB	AB	AB	AA	AA	AB	AB	AB	BB	AA
EuBR03s24301200	BB	AA	--	BB	BB	BB	AA	BB	BB	BB	BB	BB	AA	--	BB	BB	BB	BB	BB	--	BB	BB	BB	BB	AA	AA	AA	AA	AA	AB	--	AA	AB	AB	AA	BB	AA	AA	AA	AB	AB	AB	AA	AA	AB	--	--	--	AA
EuBR03s2451884	AA	AA	AA	AA	AA	AA	AA	AA	AA	AA	AA	AA	AA	AA	AA	AA	AA	--	AA	AA	AA	AA	AA	AA	AA	AA	--	AA	AA	AB	AA	AA	AA	AA	AA	AA	AA	AA	AA	AA	AA	--	AA	AA	AA	AA	AB	AA	AA
EuBR03s24566577	AA	AA	AA	AA	AA	--	AA	AA	AA	AA	AA	AA	AA	AA	AA	AA	AB	--	AA	AA	AA	AA	AA	AA	AA	AA	AA	--	AA	AB	--	AA	AA	AA	AA	AA	AA	AA	AB	AA	AA	AA	AA	AA	AA	AA	AA	AA	AA
EuBR03s24577017	AA	AA	AA	AA	BB	BB	AA	AA	BB	AA	AA	AB	AA	AA	AA	AA	AA	AB	AA	AA	BB	AB	BB	BB	AA	AA	AA	AA	AA	AA	AA	AA	BB	BB	BB	BB	AA	AA	AA	AA	BB	AA	AA	AA	BB	BB	AA	BB	AA
EuBR03s24591644	AA	AA	AA	AB	AB	AB	AA	AA	AB	AB	AB	AB	AA	AA	AB	AB	--	AB	AA	AA	AA	AB	AB	AB	AB	AA	AB	AB	AB	AB	AB	AB	AB	AB	AB	AB	AA	AA	AB	AB	AB	AB	AA	AB	AB	AB	AB	AB	AA
EuBR03s24790370	BB	AA	BB	BB	BB	BB	BB	BB	BB	BB	BB	BB	AA	AA	BB	BB	BB	BB	AA	BB	AA	BB	BB	BB	AA	AA	AA	BB	AA	AA	AA	AA	AA	BB	BB	BB	AA	AA	BB	BB	BB	BB	AA	AB	AA	BB	BB	BB	AA
EuBR03s24907890	AA	AA	AA	AB	BB	AA	AA	AA	AB	--	BB	AB	AA	AA	AA	BB	AB	AB	AA	AA	AA	AB	AB	AB	AA	AA	BB	BB	BB	BB	AA	AB	AA	--	BB	--	AA	AA	BB	BB	BB	AA	AA	BB	AA	BB	BB	BB	AA
EuBR03s25080460	AA	AA	AA	AB	--	AB	AA	AA	--	AB	--	AB	AA	AA	AA	AA	BB	AB	AA	AA	AA	BB	AA	BB	AA	--	BB	AA	BB	BB	AA	BB	BB	BB	BB	BB	AA	AA	BB	BB	BB	BB	--	AA	BB	BB	BB	AB	AA
EuBR03s25401537	AA	AA	AA	BB	--	AB	AA	AA	AA	AA	--	AB	AA	AA	AA	AA	AA	--	AA	AA	AA	--	AA	--	AA	AA	AA	AA	AA	AB	AA	AA	AA	AA	--	BB	AA	AA	AA	BB	--	AB	AA	AA	AA	AA	AB	AA	AA
EuBR03s25517446	BB	AA	AA	BB	BB	BB	AA	AA	BB	BB	BB	BB	AA	BB	BB	--	BB	BB	AA	BB	AA	--	BB	BB	AA	AA	BB	BB	BB	BB	BB	BB	BB	BB	BB	BB	AA	AA	AA	BB	BB	BB	AA	BB	AA	BB	BB	BB	AA
EuBR03s26113939	AA	AA	AA	BB	BB	BB	AA	AA	AA	BB	BB	BB	AA	AA	BB	--	BB	AB	AA	AA	BB	BB	AB	BB	AA	AA	AA	AA	AA	AA	AA	AA	AA	AB	AA	AB	AA	AA	AA	AB	AB	--	AA	AA	AB	AB	AB	AB	AA
EuBR03s26114319	AA	AA	AA	AB	--	--	AA	AB	AB	AA	AB	--	AA	AA	AA	AA	AA	AB	AA	AA	AB	AB	AB	AB	AA	AA	AA	AA	AA	AA	AA	AA	AA	AA	AA	AA	--	--	AA	AA	AA	AA	AA	AA	AA	AA	AA	AA	AA
EuBR03s26153342	--	AA	AB	AB	AB	BB	AB	AA	BB	BB	BB	BB	AA	AA	AA	BB	--	BB	AA	AB	BB	BB	BB	BB	AA	AA	AA	AA	AB	AB	AA	AB	AA	AA	AA	--	AA	AA	AA	AA	--	AB	AA	AB	AA	AB	BB	AB	AA
EuBR03s26188897	AA	AB	AA	AA	BB	BB	AA	AB	AB	AB	AB	BB	AA	AB	AB	--	BB	BB	AB	AB	BB	--	BB	BB	AA	AA	AA	AA	AA	AA	AA	AA	AA	AA	AA	AA	AA	AA	AA	AA	AA	AA	AA	AA	AB	AA	AB	AA	AA
EuBR03s26220842	AA	AA	AA	AA	AA	AA	AA	AA	AA	AA	AA	AA	AA	AA	AA	AA	AA	AA	AA	AA	AA	AA	--	AA	AA	AA	AA	AA	AA	--	AA	AA	AA	AA	AA	AA	AA	AA	AA	AB	AB	AB	AA	AA	--	AA	AB	AA	AA
EuBR03s26255526	AA	AA	AA	AA	AA	AB	AA	AA	AA	AA	AA	AA	AA	AA	AA	AA	--	AA	AA	AA	AA	AA	AB	AB	AA	AA	AA	AA	AA	AB	AA	AB	AA	AB	AA	AA	AA	AA	AA	AA	--	AB	AA	AA	AA	AB	AA	AA	AA
EuBR03s26317802	AA	AA	AA	AA	BB	BB	BB	AA	AA	BB	BB	BB	AA	BB	AA	AA	AA	BB	AA	AA	BB	AA	AA	BB	AA	AA	BB	AA	BB	BB	AA	AA	AA	BB	BB	AA	AA	AA	AA	AA	BB	AA	AA	AA	AA	AA	BB	BB	AA
EuBR03s26341650	AA	AA	AA	AA	AA	AA	AA	AA	AA	AA	AA	AA	AA	AA	AA	AA	AB	AB	AA	AA	--	AA	AB	AB	AA	AA	AA	AA	AA	AA	AA	AA	AA	AA	AA	AA	AA	AA	AA	AA	AA	AA	AA	AA	AB	AA	AA	--	AA
EuBR03s26438187	AA	AA	AA	AB	AA	AA	AA	AA	AA	AA	AA	AA	AA	AA	AA	AA	AA	BB	AA	AA	AA	BB	BB	BB	AA	AA	AA	AA	AA	AB	AA	AA	AA	AA	AA	AA	AA	AA	AA	AA	AA	AA	AA	AA	AB	AB	AA	AA	AA
EuBR03s26716872	BB	BB	BB	BB	BB	BB	BB	AB	AA	BB	BB	BB	AA	AA	BB	BB	BB	BB	BB	BB	BB	BB	BB	BB	AA	AA	AA	AB	AB	AB	BB	AB	AB	AB	AB	--	AA	AA	AB	BB	BB	AA	AA	AA	BB	BB	AA	BB	AA
EuBR03s26842380	--	AA	AB	AB	AB	AB	AB	AA	AB	AB	AB	AB	AA	AB	AB	AB	AB	AB	--	AA	AB	AB	AB	AB	AA	AA	AB	AB	AB	AB	AB	AB	--	AB	AB	AB	AA	--	AB	AB	AB	AB	--	AB	AA	AB	AB	AB	AA
EuBR03s26868880	AA	AA	AA	AA	AA	AA	AA	AA	AA	AA	AA	AA	AA	AA	AA	AA	AA	AA	AA	AA	AA	AA	AA	AB	AA	AA	AA	AA	AB	AA	AA	AA	--	--	AA	AB	AA	AA	AA	AB	AB	AA	AA	AA	AA	AA	AA	--	AA
EuBR03s27353041	AA	AA	AA	AA	AA	AA	AA	AA	AA	AA	AA	AA	AA	AA	AA	AA	AA	AA	AA	AA	AA	AA	AA	AA	AA	AA	AA	AA	AA	AA	AA	AA	AA	AA	AA	AB	AA	AA	AA	AA	AB	AA	AA	AA	AA	--	AA	AB	AA
EuBR03s27732006	AA	AA	AA	BB	BB	--	AA	AA	BB	AA	--	BB	AA	AA	BB	--	AA	BB	AA	BB	BB	AB	BB	BB	AA	AA	AB	BB	BB	BB	AB	BB	AA	BB	BB	BB	AA	AA	BB	BB	BB	BB	AA	BB	AA	BB	BB	BB	AA
EuBR03s28146468	AA	AA	AA	BB	BB	BB	AA	AA	--	BB	BB	BB	AA	AA	--	AA	BB	BB	AA	--	BB	BB	BB	BB	AA	AA	AA	--	BB	BB	AA	AA	AA	BB	BB	BB	AA	AA	AB	BB	BB	BB	AA	BB	AA	BB	BB	BB	AA
EuBR03s28235603	AB	AB	AB	BB	BB	BB	AB	--	BB	--	BB	BB	--	AB	--	BB	BB	BB	AB	AB	AA	BB	BB	BB	AB	AB	BB	BB	AA	BB	--	BB	BB	BB	BB	BB	AB	AB	BB	BB	BB	BB	AB	AB	BB	BB	BB	BB	AB
EuBR03s28417049	AA	AA	--	AB	AB	AB	AB	AA	AB	AB	AB	AB	AA	--	AB	AB	AB	AB	AA	AA	AB	AB	AB	AB	AA	AA	AB	AB	--	AB	AA	AB	AA	--	AB	AA	AA	AA	AA	AB	AA	AB	AA	--	AA	AB	AB	--	AA
EuBR03s28441236	AA	AB	AB	BB	BB	AB	AA	AA	AB	--	AB	BB	AA	AA	AA	AB	BB	BB	AB	AA	BB	AA	BB	AB	AA	AA	AA	AA	AB	--	AA	BB	AA	--	--	AB	AA	AA	--	AB	--	BB	AA	BB	AA	AB	BB	--	AA
EuBR03s29011082	AA	AA	--	AA	AA	AA	AA	AB	BB	AA	AA	BB	AA	AA	BB	BB	--	BB	AA	AA	BB	BB	--	BB	AA	AA	AB	AA	AB	BB	--	--	AB	AB	AA	AB	AA	BB	--	BB	AB	AA	AA	AA	BB	AB	BB	AB	AA
EuBR03s29099364	AA	AA	--	BB	BB	BB	AA	AA	BB	BB	AA	BB	AA	AA	AA	AA	AA	BB	AA	AA	AB	AA	AA	BB	AA	AA	BB	BB	BB	BB	AA	BB	BB	BB	BB	BB	AA	AA	BB	AA	BB	BB	AA	AA	AA	BB	AA	BB	AA
EuBR03s29615246	AA	AA	AA	BB	BB	BB	BB	AA	AA	BB	BB	AA	AA	AA	AA	AA	AA	AA	AA	BB	AA	AA	BB	AA	AB	AA	AA	AA	BB	AA	AA	BB	AA	BB	BB	AA	AA	AA	AA	AA	BB	BB	AA	BB	AA	BB	AA	BB	AB
EuBR03s29961499	AA	AA	AB	BB	BB	BB	AA	AA	BB	AA	BB	BB	AA	BB	BB	AA	BB	BB	AA	AA	BB	BB	BB	BB	AA	AA	BB	AA	BB	BB	AA	BB	AA	BB	BB	BB	AA	AA	BB	BB	BB	BB	AA	AA	AA	BB	BB	BB	AA
EuBR03s30081756	AA	AA	AA	BB	BB	BB	AA	AA	BB	AA	BB	BB	AA	AA	BB	AA	BB	BB	AA	AA	AA	BB	BB	BB	AA	AA	AA	AA	BB	BB	AA	BB	BB	BB	BB	BB	AA	AA	AA	BB	BB	BB	AA	AA	BB	BB	BB	BB	AA
EuBR03s30312914	AA	AA	AA	AB	AB	AB	AA	AA	AA	--	AB	AA	AA	AA	--	AB	AB	AB	AA	AA	AB	AB	--	AB	AA	AA	AA	AA	AB	AA	AB	AA	AA	--	AA	--	AA	AA	AA	AA	--	AB	AA	AB	--	--	AA	AB	AA
EuBR03s30383415	AA	AB	AB	AA	AA	AB	AA	AB	AB	AA	AA	AB	AA	AB	AA	AB	AB	AB	AB	AA	BB	AB	--	AB	AA	AA	--	AB	AB	AB	BB	AA	AB	AA	AA	AB	AA	AA	AB	AB	AA	AA	AA	AA	AA	AA	AB	AA	AA
EuBR03s30407733	AA	AA	BB	BB	BB	BB	AA	AA	--	BB	BB	BB	AA	AA	BB	BB	BB	BB	AA	AA	AA	AA	BB	BB	AA	AA	BB	BB	BB	BB	AA	BB	BB	BB	BB	BB	AA	AA	BB	BB	BB	BB	AA	BB	BB	BB	BB	BB	AA
EuBR03s30446165	AB	--	BB	BB	BB	BB	BB	AB	BB	BB	BB	BB	AA	BB	BB	BB	BB	BB	BB	--	BB	BB	BB	BB	AA	AA	AB	AB	--	--	AB	AB	--	AB	AB	AB	AA	AA	--	AB	--	--	AA	AB	BB	--	--	BB	AA
EuBR03s30517231	AA	AA	AA	AA	BB	BB	AB	BB	BB	BB	BB	AA	AA	BB	AA	BB	BB	BB	AA	AA	BB	BB	AA	BB	AA	AA	AA	BB	BB	BB	BB	BB	AA	BB	BB	BB	AA	AB	BB	AA	AA	BB	AA	BB	--	BB	BB	BB	AA
EuBR03s30546128	AA	AA	AA	AA	AA	AA	AA	AA	AA	AA	AA	AA	AA	AA	AA	AA	AA	AA	AA	AA	AA	AA	AA	AA	AA	AA	AA	AA	AB	--	AA	AA	AA	AA	AA	AA	AA	AA	AA	AA	AA	AA	AA	AA	AA	AA	AA	AA	AA
EuBR03s30773472	--	AB	--	BB	BB	BB	--	--	BB	AA	--	BB	AA	AA	AA	BB	AA	BB	AA	AA	BB	BB	BB	BB	AA	AA	--	BB	AB	AA	AA	BB	AB	AB	AB	--	--	AA	AB	--	AA	BB	AA	--	--	--	BB	--	AA
EuBR03s30776951	AA	AA	AA	AA	AA	AA	AA	AA	AA	AA	--	AA	AA	AA	AA	AA	AA	AA	AA	AA	AA	AA	AA	AA	AA	AA	AA	AA	AA	AA	AA	AA	AA	AA	AA	AA	AA	AA	AA	AA	AA	AA	AA	AA	AA	AA	AA	AA	AA
EuBR03s30808784	AA	AA	AA	AB	--	AB	AA	AA	AB	AB	AB	AB	AA	AA	AB	AA	AB	AB	AA	AA	AA	AA	AB	AB	AA	AA	AA	--	AB	AB	AA	AB	AB	AB	AB	AB	AA	AA	AA	--	AB	AB	AA	AA	AA	AB	AB	AB	AA
EuBR03s30851181	AB	--	--	BB	BB	BB	AB	--	AB	BB	BB	AB	AA	AB	BB	--	AB	AB	AA	BB	AA	AB	BB	BB	AB	--	AB	AB	BB	AB	AB	BB	AB	BB	BB	AB	--	--	AB	AB	BB	BB	AB	AB	AB	BB	--	BB	--
EuBR03s30927403	AA	AA	AA	AA	AA	AA	AA	AA	AA	AA	AA	AA	AA	AA	AA	AA	AA	--	AA	AA	AA	AA	AA	AA	AA	AA	AA	AA	--	--	AA	AA	AA	--	AA	AA	AA	AA	AA	--	AB	AB	AA	AA	AA	AA	AA	AB	AA
EuBR03s31294437	AA	AA	AA	AA	AA	AA	AA	AA	AA	AA	AA	AA	AA	AA	AA	AA	AA	AA	AA	AA	AA	AA	AA	AA	AA	AA	AA	AA	AA	AA	AA	AA	AA	--	AA	AA	AA	AA	--	AA	AA	AA	AA	AA	AA	AA	AA	AA	AA
EuBR03s31772904	AA	AA	AA	--	BB	BB	AA	AA	AA	BB	BB	BB	AA	AA	AA	BB	AA	--	AA	AA	AA	BB	BB	BB	AA	AA	--	BB	AB	BB	AA	BB	BB	BB	AB	BB	AA	AA	AB	BB	BB	AB	AA	AA	AA	BB	--	BB	AA
EuBR03s3185324	AA	AA	AA	AA	AB	AB	AA	AA	AA	AA	AA	AB	AA	AA	AA	AA	AB	AA	AA	AA	--	AB	AA	AA	AA	AA	AA	AA	--	AB	AA	AA	--	AB	--	AB	AA	AA	AA	AB	--	AB	AA	AA	AB	AB	AA	AB	AA
EuBR03s32025843	AA	AA	AA	BB	BB	BB	AA	AA	BB	BB	BB	BB	AA	AA	AA	AA	AA	BB	AA	AA	AA	BB	AA	BB	AA	AA	BB	AA	BB	BB	AA	BB	BB	BB	BB	BB	AA	AA	BB	BB	BB	BB	AA	AA	AA	BB	BB	BB	AA
EuBR03s32185848	AA	AA	AA	AB	AA	AA	AA	AA	AA	AB	AA	AB	AA	AA	AA	--	AA	AB	AA	AA	AA	AA	AB	AB	AA	AA	AB	AA	AA	AA	AA	--	AA	AB	AA	AA	AA	AA	AB	AB	AB	AA	AA	AA	AA	AB	AB	AA	AA
EuBR03s32256928	AA	AA	AA	BB	BB	BB	AA	AA	BB	BB	BB	BB	AA	AA	BB	AA	BB	BB	AA	AA	AA	BB	BB	BB	AA	AA	BB	BB	BB	BB	AA	BB	AA	BB	BB	AA	AA	AA	AA	BB	BB	BB	AA	AA	AA	AA	BB	BB	AA
EuBR03s32473139	AA	AA	AA	AA	AA	BB	AA	AA	AA	AA	--	BB	AA	AA	AA	AA	AA	BB	AA	AA	AA	AA	BB	BB	AA	AA	AA	BB	BB	--	AA	--	BB	BB	BB	BB	AA	AA	AA	--	AA	BB	AA	AA	AA	BB	BB	BB	AA
EuBR03s32735178	AA	AA	--	BB	--	BB	AA	AA	BB	BB	BB	BB	AA	AB	AA	AA	BB	BB	AA	AA	BB	BB	BB	BB	AA	AA	AA	AA	AA	AA	AA	AA	AA	AA	AB	AB	AA	AA	AA	AA	AA	AB	AA	AA	--	AA	AA	--	AA
EuBR03s3291158	AA	AA	AA	AA	AA	AA	AA	AA	AA	AA	AA	AA	AA	AA	AA	AA	AA	AA	AA	AA	AA	AA	AA	AA	AA	AA	AA	AA	AB	AA	AA	AB	--	--	AA	AA	AA	AA	AA	AA	AB	AB	AA	AA	AA	--	AA	--	AA
EuBR03s32968616	AA	AA	AA	AA	--	AA	AA	AA	AA	AA	AB	--	AA	AA	AA	AA	AA	AA	AA	AA	AA	AA	AA	AA	AA	AA	AB	AB	BB	BB	AA	--	--	AA	AA	BB	AA	AA	AA	AA	BB	BB	AA	AA	AA	BB	BB	BB	AA
EuBR03s32987280	AA	AA	AA	BB	AA	AB	AA	AA	AA	AA	AA	BB	AA	AA	AA	BB	AA	BB	AA	AA	AA	AA	BB	BB	AA	AA	AA	AA	BB	AA	AA	AA	AA	BB	AA	AA	AA	AA	AA	AA	AA	AB	AA	AA	AA	BB	BB	AB	AA
EuBR03s33524703	AA	AA	AA	AA	AA	AA	AA	AA	AA	--	--	--	AA	AA	AA	AA	AA	AA	AA	AA	AA	AA	AA	AA	AA	AA	AA	AA	AA	AA	AA	AA	--	AB	AA	AA	AA	AA	AA	AA	AA	AA	AA	AA	AA	--	AA	AA	AA
EuBR03s33700758	AA	AA	AA	AA	AA	AB	AA	AA	AA	--	AA	AB	AA	AA	AA	AA	AA	AA	AA	AA	AA	AA	AA	AA	AA	AA	AA	AA	AB	--	AA	AA	AA	AB	AA	AB	AA	AA	AA	AB	AB	AA	AA	AA	AA	AB	AB	AB	AA
EuBR03s33783340	AB	AB	AB	AB	AB	AB	AB	AB	AB	AB	AB	AB	--	AB	AB	AB	AB	AB	AB	AB	AB	AB	AB	AB	AA	AA	AB	AB	AB	AB	AB	AB	AB	AB	AB	AB	AA	AA	AB	AB	AB	AB	AA	--	AB	AB	AB	AB	AA
EuBR03s34037401	AA	AA	AA	AA	AA	AA	AA	AA	AA	AA	AA	--	AA	AA	AA	AA	AA	AA	AA	AA	AA	AA	AA	AA	AA	AA	AA	AA	AA	AA	AA	AA	AA	AA	AB	AB	AA	AA	AA	--	AA	AB	AA	AA	AA	AB	AA	AB	AA
EuBR03s34150472	AA	AA	AA	AA	AA	AA	AA	AA	AA	AA	AA	AB	AA	AA	AA	AA	AB	AA	AA	AA	AA	AA	AB	AA	AA	AA	AA	AB	AB	AB	AA	AA	AA	AA	AB	--	AA	AA	AA	AB	AB	AA	AA	AA	AA	AB	--	AA	AA
EuBR03s34244522	AA	AA	AA	BB	AA	BB	AA	AA	AA	AA	BB	BB	AA	AA	AA	AA	AA	AA	AA	AA	AA	AA	AA	BB	AA	AA	AA	AA	BB	BB	AA	BB	AA	--	--	--	AA	AA	AB	BB	AA	BB	AA	AA	AA	BB	BB	BB	AA
EuBR03s34558744	AB	--	AA	--	BB	BB	AA	BB	BB	BB	BB	BB	AA	BB	BB	AA	BB	BB	AA	AA	AB	AA	BB	BB	AA	AA	BB	AA	BB	BB	AA	BB	BB	BB	AA	BB	AA	AA	BB	BB	BB	BB	AA	BB	--	BB	AA	BB	AA
EuBR03s3457131	AA	AA	AA	--	--	--	AA	AA	AA	AB	--	AA	AA	AA	AA	AA	AA	AA	AA	AA	AA	AA	AA	AA	AA	AA	AA	AA	--	AA	AA	AA	--	AB	AB	AA	AA	AA	AA	AA	AA	AA	AA	AA	AA	AA	AB	AA	AA
EuBR03s3478829	AA	AA	AA	--	--	AB	--	--	AB	--	AB	AB	AA	--	--	AB	--	AB	AA	--	--	AB	--	--	AA	AA	AA	AA	AA	AA	AA	AA	AA	AA	AA	AA	AA	AA	AA	AA	AA	AA	AA	AA	AA	AA	AA	AA	AA
EuBR03s34973324	AA	AA	AA	--	AB	AA	AA	AA	AA	AA	AA	AB	AA	AA	AB	AB	AA	AB	AA	AA	AA	AA	AB	AB	AA	AA	AB	AA	AB	AB	AB	BB	AB	BB	BB	AB	AA	AB	AA	AB	--	BB	AA	AB	AA	BB	AB	AB	AA
EuBR03s35027984	AB	--	BB	BB	BB	BB	--	BB	BB	BB	BB	BB	AB	BB	BB	BB	BB	BB	BB	BB	AA	BB	BB	BB	AA	BB	BB	BB	BB	BB	AA	BB	BB	BB	BB	BB	AB	AB	BB	BB	BB	BB	AB	BB	BB	BB	BB	BB	AB
EuBR03s3528234	AA	AA	AA	AB	BB	AA	AA	AA	AB	AA	BB	BB	AA	AA	AA	AA	AA	BB	AA	AA	AA	AA	AA	AB	AA	--	AA	BB	AA	AA	AA	AA	AA	BB	BB	--	AA	AA	AA	AA	AA	BB	AA	AB	AA	BB	AA	BB	AA
EuBR03s35553627	AA	AA	--	BB	BB	BB	AA	--	BB	BB	BB	BB	AA	BB	AA	BB	BB	BB	AA	AB	AB	BB	AB	BB	AA	AA	BB	BB	AA	BB	AA	--	BB	--	BB	BB	AA	AA	BB	BB	BB	BB	AA	BB	AA	BB	BB	BB	AA
EuBR03s36043360	AA	BB	AA	BB	BB	BB	BB	AA	AA	AA	BB	BB	AA	AB	BB	--	BB	BB	AA	AA	BB	BB	BB	BB	AA	AA	AA	AA	--	AA	AA	AB	AB	AA	AA	BB	AA	AA	AA	AA	AA	AA	AA	AA	BB	AA	AA	BB	AA
EuBR03s36196609	AA	AA	AA	AA	AA	AA	AA	AA	AA	AA	AB	AA	AA	AA	AA	AA	AA	AA	AA	AA	AA	AA	AA	AA	AA	AA	AA	AA	AA	AB	AA	AB	AB	AB	--	AB	AA	AA	AB	AB	AB	--	AA	AA	AA	--	AB	--	AA
EuBR03s3666061	AA	AA	AA	AB	AB	AB	AA	AA	--	--	AB	AB	AA	AA	AB	AB	AB	AB	AA	AA	--	AB	AB	AB	AA	AA	AA	AA	AB	AB	AB	AB	AB	AB	AB	AB	AA	AA	AB	AB	AB	AB	AA	AA	AA	AB	AB	AB	AA
EuBR03s3684976	BB	BB	BB	BB	BB	BB	AA	AA	BB	BB	BB	BB	AA	AA	BB	BB	BB	BB	AA	BB	BB	BB	BB	BB	AA	AA	AA	AA	BB	BB	AA	BB	AA	BB	BB	BB	AA	AA	BB	BB	BB	BB	AA	BB	AA	BB	BB	BB	AA
EuBR03s36936852	AA	AA	AA	BB	AB	AB	AA	AA	AA	AA	AA	AA	AA	AB	AA	--	--	AA	AA	AA	AA	AA	AA	AB	AA	AA	AA	BB	AB	--	AA	AA	BB	AA	BB	AA	AA	AA	AA	AB	BB	BB	AA	AA	AA	AA	BB	AA	AA
EuBR03s37049530	AA	AA	AA	AA	AA	AA	AA	AA	AA	AA	AB	AA	AA	AA	AA	AA	AA	AB	AA	AA	AA	AA	AA	AA	AA	AA	BB	--	AA	BB	AA	AB	AB	AB	AB	AB	AA	AA	AA	AB	AB	AB	AA	AA	AA	AA	AB	BB	AA
EuBR03s3711537	AA	AA	AA	AA	AA	AA	AA	AA	AA	AB	AA	AA	AA	AA	--	--	--	AA	AA	AA	AA	AA	--	AA	AA	AA	AA	AA	AB	--	AA	AA	AA	--	AB	AA	AA	AA	AA	AB	AA	--	AA	AA	AA	AB	AA	AA	AA
EuBR03s37229904	AA	AA	BB	--	BB	AA	AA	AA	AA	AA	BB	BB	AA	AA	AA	AA	BB	BB	AA	BB	AA	BB	BB	BB	AA	AA	BB	BB	BB	BB	AA	BB	AA	BB	BB	BB	AA	AA	BB	BB	BB	BB	AA	BB	AA	BB	BB	BB	AA
EuBR03s3743011	AA	AB	AB	AB	AB	AB	AA	--	AB	--	AB	AB	AA	AB	AA	AB	AB	AB	--	AA	BB	AB	AB	AB	AA	AA	AA	AA	AA	--	AA	AA	AA	AA	AA	AA	AA	AA	AA	AA	AA	AA	AA	AA	AA	AA	AA	AA	AA
EuBR03s3750824	AA	AA	AA	AA	AB	--	AA	AA	AA	AA	BB	BB	AA	AA	AA	AA	BB	AB	AA	AA	AA	AA	AB	BB	AA	AA	AA	AB	BB	BB	AA	BB	AA	BB	--	BB	AA	AA	AA	BB	BB	BB	AA	AA	AA	BB	BB	BB	AA
EuBR03s37699124	AA	--	AA	BB	BB	BB	AB	AA	BB	AB	BB	BB	AA	--	BB	BB	AB	BB	AB	AA	AA	BB	BB	BB	AA	AA	BB	AA	BB	BB	BB	BB	--	BB	BB	BB	AA	AB	BB	BB	BB	BB	AB	BB	AA	BB	BB	BB	AA
EuBR03s3780566	AA	AA	AA	AA	AA	AA	AA	AA	AA	AA	AA	AA	AA	AA	AA	AA	AA	AA	AA	AA	AA	AA	AA	AA	AA	AA	AA	AA	AA	AA	AA	AA	AA	AA	AA	AA	AA	AA	--	AA	AA	AA	AA	AA	AA	AA	AA	AA	AA
EuBR03s37875650	AB	AB	AB	BB	BB	BB	BB	BB	AB	BB	BB	AB	AB	AB	AB	AB	AB	--	AB	BB	AA	AB	BB	BB	BB	AB	AB	AB	--	BB	AB	BB	AB	BB	BB	AB	AB	AB	AB	AB	BB	BB	AB	BB	AB	BB	AB	BB	AB
EuBR03s38035443	AA	AA	AA	AA	BB	BB	AA	AA	AA	AA	AA	BB	AA	AA	BB	BB	AA	BB	AA	AA	AA	BB	AA	AB	BB	AA	BB	AA	BB	BB	BB	BB	AA	BB	BB	BB	AA	AA	BB	BB	AB	BB	AA	AA	AA	BB	BB	BB	AA
EuBR03s38127746	AA	AA	AA	--	AB	AA	--	AA	--	AB	AA	AA	AA	AA	AA	AA	AB	AA	AA	--	AB	AB	--	AB	AA	AA	AA	AA	AA	AA	AA	--	AA	--	AA	AA	AA	AA	AA	AA	AA	AA	AA	AA	AA	--	AA	AA	AA
EuBR03s38204136	AA	AA	AA	AA	AA	AA	AA	AA	AB	AA	AA	AB	AA	AA	AA	AA	AA	AA	AA	AA	--	AB	AA	--	AA	AA	AA	AA	AA	AB	BB	AA	AB	AB	AA	AA	AA	AA	AA	AA	AA	AA	AA	AA	AB	AA	AB	AB	AA
EuBR03s38409696	AA	AA	AA	AB	AB	AB	AB	--	AB	AB	AB	AB	AA	AA	AB	AB	AB	AB	--	AA	AB	AB	AB	AB	AA	AA	AB	AB	AB	AB	AB	--	--	AB	AB	AB	AA	AA	AB	AB	AB	AB	AA	AB	AA	AB	AB	AB	AA
EuBR03s38437597	AA	AA	AA	AB	AB	--	AA	AA	AA	AA	--	AA	AA	AA	AA	AA	AA	AA	AA	AA	AA	AA	AB	AA	AA	AA	AA	AA	AB	AA	AA	AA	AA	AA	--	AA	AA	AA	AA	AA	AB	AA	AA	AA	AA	AA	AA	AA	AA
EuBR03s38499407	AA	AA	AA	AA	AA	AA	AA	AA	AA	AA	AA	AA	AA	AA	AA	AA	AA	AA	AA	AA	AA	AA	AA	AA	AA	AA	AA	AA	AA	AA	AA	AA	AB	AB	AA	AA	AA	AA	AA	AA	AA	AA	AA	AA	AA	AA	AA	AA	AA
EuBR03s38970105	AA	AA	AA	AA	AA	AA	AA	AA	AA	AA	BB	AA	AA	AA	AA	AA	BB	AA	AA	AA	AA	AA	BB	AA	AA	AA	AA	AB	--	AB	AB	BB	AA	AB	AA	BB	AA	AA	AA	AB	AB	AB	AA	AA	--	--	AA	AB	AA
EuBR03s39209978	AA	AA	AA	AA	AA	AA	AA	AA	AA	AA	AA	AA	AA	AA	AA	AA	AA	AA	AA	AA	AA	AA	AA	AA	AA	AA	AA	AA	AA	AA	AA	AA	AA	AA	AA	AA	AA	AA	AA	AA	AA	AA	AA	AA	AA	AA	AA	AA	AA
EuBR03s3922677	AA	AA	AA	AB	AA	AA	AA	AA	AB	--	AB	AA	AA	AA	AB	AA	AB	AA	AA	AA	AA	AA	AA	AA	AA	AA	AA	--	AA	AA	AA	AA	AA	AB	AA	AB	AA	AA	AA	AA	AA	AB	AA	AA	AA	--	AA	AA	AA
EuBR03s39281764	AA	AA	AA	AA	AA	AA	AA	AA	AA	AA	AB	AB	AA	AA	AA	AA	AA	AA	AA	AA	AA	AA	AA	--	AA	AA	AA	AA	AA	AB	AA	AA	AA	AB	--	AB	AA	AA	AA	AA	AB	AB	AA	AA	AA	--	--	AB	AA
EuBR03s39287963	AA	BB	BB	AA	BB	AA	AA	AA	BB	AA	AA	AA	BB	AA	AA	BB	AA	AA	AA	AA	BB	BB	BB	AA	AA	AA	AA	AA	BB	AA	AA	AA	AA	AA	BB	AA	AA	AA	AA	AA	AA	AA	BB	AA	BB	AA	AA	AA	AA
EuBR03s39763591	AA	AA	AA	AA	AA	AA	AA	AA	AB	AA	--	AB	AA	AA	AA	AA	AA	AB	AA	AA	AA	AA	AA	AB	AA	AA	AA	AA	AB	AB	AA	AB	AA	AB	AB	AB	AA	AA	AA	AB	AB	AB	AA	AA	AA	AB	AA	AA	AA
EuBR03s39787627	AA	AA	AA	AA	AA	AB	AA	AA	AA	AA	AA	AB	AA	AA	--	AA	AA	--	AA	AA	AA	AA	AA	AA	AA	AA	AA	AA	AA	AA	AA	--	AA	AA	AA	AA	AA	AA	AA	AA	AA	AA	AA	AA	AA	AA	AA	AA	AA
EuBR03s3982876	AA	AA	--	AB	AB	AB	AA	AA	AB	AB	AB	AB	AA	AB	AA	--	AB	AB	AA	AA	AB	AB	AB	AB	AA	AA	AA	--	AB	AB	AA	--	AB	AB	AB	AB	AA	AA	AB	AB	AB	AB	AA	AA	AB	--	AB	AB	AA
EuBR03s40133094	--	AA	AB	AA	BB	BB	AA	AA	AB	--	--	AB	AA	AA	--	--	BB	BB	AA	AA	AA	AA	BB	BB	AA	AA	AA	AA	AB	--	AA	--	AA	AB	AB	--	AA	AA	AA	AA	--	AB	AA	AA	AA	BB	AA	AB	AA
EuBR03s40175967	AA	AA	AA	AA	--	AA	AA	AA	AA	AA	AA	--	AA	AA	AA	AA	AA	AB	AA	AA	BB	AA	AB	AB	AA	AA	AA	AA	AA	AA	AA	--	AB	AA	AA	AA	AA	AA	AB	AA	AA	AA	AA	AA	AA	AA	AB	AB	AA
EuBR03s4037088	AA	AA	AA	AA	AA	AA	AA	AA	AA	AA	AA	AA	AA	AA	AA	AA	AA	--	AA	AA	AA	AA	AA	AA	AA	AA	AA	AA	AB	AB	AA	AA	AA	AA	AB	--	AA	AA	AA	--	AB	AB	AA	AA	AA	AA	AB	--	AA
EuBR03s40504403	AA	AA	AA	AA	AA	BB	AA	AA	AA	AA	AA	AB	AA	AA	AA	AA	AB	AA	AA	AA	AA	AA	AA	AA	AA	AA	AA	AA	BB	BB	AA	AA	AA	BB	BB	--	AA	AA	AA	AB	BB	BB	AA	AA	AA	AB	BB	AB	AA
EuBR03s4120918	BB	BB	BB	BB	BB	BB	BB	BB	BB	BB	BB	BB	AA	BB	BB	BB	BB	BB	BB	BB	BB	BB	BB	BB	AA	AA	BB	BB	BB	BB	BB	BB	AB	BB	BB	BB	AA	AA	BB	BB	BB	BB	BB	BB	BB	BB	BB	BB	AA
EuBR03s4146824	AA	AA	AA	AA	AB	AB	AA	AA	AA	AA	AA	AA	AA	AA	--	AA	AA	AA	AA	AA	AA	AA	AA	AA	AA	AA	AA	BB	AA	--	AA	AA	AA	AA	--	AB	AA	--	AA	AB	BB	AB	AA	AA	AA	AB	AB	AA	AA
EuBR03s4147247	AB	AB	AB	--	AB	AB	AB	AB	AB	AB	AB	--	AB	AB	AB	AB	--	AB	AB	AB	BB	AB	AB	AB	AB	AB	AB	AB	AB	--	BB	AB	AB	AB	AB	BB	AB	AB	AB	BB	AB	AB	AB	AB	BB	AB	AB	AB	AB
EuBR03s41815881	AA	AA	AA	AA	AA	AA	AA	AA	AA	AA	--	AB	AA	AA	AA	AA	AA	AA	AA	AA	AA	AA	AA	AA	AA	AA	AA	AA	AA	AA	AA	AA	AA	AA	AA	BB	AA	AA	AA	--	--	AA	AA	AA	AA	AA	AA	AB	AA
EuBR03s42180786	AA	AA	AB	AA	--	--	AA	AA	AA	AB	--	--	AA	AB	AB	AA	AA	--	AA	AA	AB	AA	AB	AA	AA	AA	AB	AB	AA	--	AA	AB	--	AA	AB	AA	AA	AA	--	AA	AB	--	AA	AB	AA	--	--	AA	AA
EuBR03s4218580	AB	AB	AB	AB	AB	AB	AB	AB	AB	AB	AB	AB	AA	AB	AB	AB	AB	AB	AB	AB	AB	AB	AB	AB	AA	AA	AA	AA	AB	AB	AA	AB	--	AB	AB	AB	AA	AA	AA	AB	AB	AB	AA	AA	AB	AB	AB	AB	AA
EuBR03s42304393	AA	AA	AA	AA	AA	AB	AA	AA	AA	AA	AA	AB	AA	AA	--	AA	--	AA	AA	AA	AB	AA	AB	AA	AA	AA	AA	AA	AA	AB	AA	--	AA	AA	AB	AB	AA	AA	--	AB	AB	AB	AA	AA	AB	AB	AA	AB	AA
EuBR03s42363121	AA	AA	AA	BB	BB	--	AA	AA	AA	BB	BB	BB	AA	AA	AA	BB	AA	BB	AA	AA	AA	BB	BB	BB	AA	AA	AA	AB	BB	BB	AA	BB	BB	BB	BB	BB	AA	AA	AA	BB	BB	BB	AA	AA	AA	BB	BB	BB	AA
EuBR03s4249801	BB	--	--	BB	BB	BB	BB	AB	BB	BB	BB	BB	AB	BB	BB	BB	AB	BB	--	BB	AA	BB	AB	BB	BB	AB	BB	BB	BB	BB	AA	BB	BB	BB	BB	BB	AB	AB	BB	BB	BB	BB	AB	BB	AB	BB	BB	BB	BB
EuBR03s42522846	AA	AA	--	AB	AB	AB	AA	--	AA	AB	BB	--	AA	AB	AB	--	BB	--	AA	AA	AB	AB	--	AB	AA	AA	AA	AA	AA	AA	AA	AB	AA	AA	AA	AA	AA	AA	AA	AA	AB	AB	AA	--	AA	AB	AB	AB	AA
EuBR03s42526526	AA	AA	BB	BB	BB	BB	AA	AA	BB	--	--	BB	AA	AA	AA	BB	BB	BB	AA	BB	BB	BB	BB	BB	AA	AA	AA	AA	AB	--	AA	AB	AB	AB	--	AB	AA	AA	AA	--	AB	--	AA	AB	AA	BB	AB	BB	AA
EuBR03s42570447	AA	AA	AA	AA	AB	BB	AA	AA	--	AA	AA	BB	AA	AA	AA	AA	AA	AB	AA	AA	AA	AB	AB	AA	AA	AA	AB	AA	AB	AB	AA	AB	AB	AB	AA	AA	AA	AA	AB	--	AB	AB	AA	AA	AA	BB	AB	AB	AA
EuBR03s42866473	AA	AA	AA	AA	AA	AA	AA	AA	AA	AA	AA	AA	AA	AA	AA	AA	AA	AA	AA	AA	AA	AA	AA	AA	AA	AA	AA	AA	AA	AA	AA	AA	AA	AA	AA	AA	AA	AA	AA	AA	AA	AA	AA	AA	BB	AA	AB	--	AA
EuBR03s43053509	AA	AA	AA	AA	AA	AA	AA	AA	AA	AA	AA	AA	AA	AA	AA	AA	AA	AA	AA	AA	AA	AA	AA	AA	AA	AA	AA	AB	AB	AB	AA	AB	AA	AB	AB	AA	AA	AA	AB	AB	AA	AA	AA	AA	AA	AB	AA	AB	AA
EuBR03s43425252	AA	AA	BB	AA	--	AB	AA	AA	BB	AA	--	BB	AA	AB	AB	--	AB	AA	--	AA	BB	AB	--	BB	AA	AA	AA	AA	AA	AA	AA	AA	BB	AA	AA	AA	AA	AA	AA	AA	AA	AA	--	AA	AB	AA	BB	BB	AA
EuBR03s43777825	AA	AA	AA	AA	AB	--	AB	AA	AA	AA	AA	AA	AA	AA	AA	AA	AA	AA	AA	AA	AB	AA	--	AA	AA	AB	AB	AB	--	AB	AA	AA	AB	AA	AA	AA	AB	AB	AA	AB	AA	AB	AB	--	AB	AB	AA	AB	--
EuBR03s43800148	AA	AA	AA	AA	AB	AB	AA	AA	AA	AA	AA	AB	AA	AA	AA	AA	AB	AB	AA	AA	AA	AA	AB	AA	AA	AA	AA	AB	BB	AB	AB	AB	AA	AB	--	AA	AA	AA	AA	AB	AB	AB	AA	AA	AA	AB	AB	AB	AA
EuBR03s4392869	AA	AA	AA	AA	BB	BB	AA	AA	AA	AA	AA	AA	AA	AA	AA	AA	AA	AA	AA	AA	AA	AA	AA	AA	AA	AA	--	AA	AA	BB	AA	AB	BB	--	AA	BB	AA	AA	AA	BB	BB	BB	AA	AA	AA	BB	BB	AA	AA
EuBR03s44119322	AA	AA	AA	--	AA	AA	AA	AA	AA	AA	AA	--	AA	AA	AA	AA	AA	--	AA	AA	AA	AA	AA	AA	AA	AA	AA	AA	AB	AB	AA	AB	AA	AB	AA	AB	AA	AA	AA	AB	AA	AB	AA	AA	AA	AA	AB	AA	AA
EuBR03s4412784	AA	AA	AA	AA	AA	AA	AA	AA	AA	AA	AA	AA	AA	AA	AA	AA	AB	AB	AA	AA	AB	AA	AA	--	AA	AA	AA	AA	BB	BB	AA	AA	AA	--	AA	AA	AA	AA	AA	AB	--	AA	AA	AA	BB	AB	AB	BB	AA
EuBR03s44288652	AA	AA	AA	AB	--	AB	AA	AA	AB	AB	AB	AB	AA	AA	AA	--	AB	AB	AA	AA	AB	AA	AB	AB	AA	AA	AA	AA	AA	AA	AA	AA	AA	AA	AA	AA	AA	AA	AA	AA	AA	AA	AA	AA	AA	AA	AA	AA	AA
EuBR03s4445971	AA	AA	AB	AB	AB	AB	AA	AA	--	AB	AB	AB	AA	AA	AB	AB	AB	AB	AA	AB	--	AB	AB	AB	AA	AA	AB	AB	AB	AB	AB	AB	AB	AB	AB	AB	AB	AA	AB	AB	AB	AB	AB	AB	AA	AB	AB	AB	AA
EuBR03s44462090	AA	AB	AB	AB	AB	AB	AA	AB	AB	AB	AB	AB	AA	AB	AB	AA	AB	AB	AA	AA	AB	AB	AB	AB	AA	AA	AA	AA	AB	AB	AB	--	AB	AB	AB	--	AB	AA	AA	AB	AB	AB	AA	AB	AA	AB	AB	AB	AA
EuBR03s4470142	AA	AA	AA	AA	BB	AB	AA	AA	AA	BB	BB	AA	AA	AA	AB	BB	BB	BB	AA	AA	AA	AB	AB	AA	AA	AA	AA	AA	AA	AA	AA	AA	BB	AA	AB	AA	AA	AA	AA	BB	AA	AA	AA	AA	AA	--	AA	AA	AA
EuBR03s45407066	AA	AA	AA	BB	BB	AA	AA	AA	BB	AA	--	BB	AA	BB	BB	BB	BB	--	AA	AA	AA	BB	BB	BB	AA	AA	AA	AA	AA	AA	AA	BB	BB	BB	AA	BB	AA	AA	BB	--	BB	BB	AA	AA	AA	--	AA	BB	AA
EuBR03s45407603	AB	AA	BB	BB	BB	BB	BB	AA	BB	BB	BB	BB	AA	BB	BB	BB	BB	BB	AA	BB	BB	BB	BB	BB	--	AA	BB	BB	BB	BB	BB	AB	AB	BB	BB	--	--	AB	BB	BB	BB	BB	BB	BB	--	BB	BB	BB	--
EuBR03s45407645	AA	AA	AB	AB	AB	AB	AA	--	AB	AB	AB	AB	AA	--	--	AB	AB	AB	AA	AA	AA	AB	AB	AB	AA	AA	AB	AB	AB	AB	AB	AB	AB	AB	AB	AB	AB	AA	--	AB	AB	AB	AB	AB	AA	AB	AB	AB	AA
EuBR03s45648082	AA	AA	AA	BB	AB	--	AA	AA	AB	AA	BB	BB	AA	AA	AA	AA	AA	AA	AA	AA	AA	AB	AA	AA	AA	AA	--	BB	BB	BB	--	BB	AA	BB	BB	BB	AA	AA	AA	BB	BB	BB	AA	AA	AA	BB	BB	BB	AA
EuBR03s4595544	AA	AA	AA	AA	AA	AA	AA	AA	AA	AA	AA	AA	AA	AA	AA	AA	AA	AA	AA	AA	AA	AA	AA	AA	AA	AA	AA	AA	AA	AA	AA	AA	AA	AA	AA	--	AA	AA	AA	AA	AA	AA	AA	AA	AB	AA	AA	--	AA
EuBR03s46035743	AA	AA	AA	AA	AA	AA	AA	AA	AA	AA	BB	BB	AA	AA	AA	AA	BB	BB	AA	AA	AA	AA	AA	BB	AA	AA	AA	BB	BB	BB	BB	BB	BB	BB	BB	BB	AA	AA	BB	BB	BB	BB	AA	BB	AA	BB	BB	BB	AA
EuBR03s46380081	AA	BB	BB	BB	BB	BB	AA	BB	BB	BB	BB	BB	AA	BB	BB	BB	BB	BB	AA	BB	AA	BB	BB	BB	AA	AA	BB	AA	AA	BB	AA	BB	AB	BB	--	BB	AA	AA	BB	BB	BB	AA	AA	--	--	BB	BB	BB	AA
EuBR03s46448673	AA	AA	AA	--	BB	BB	AA	AA	BB	AB	BB	BB	AA	AA	AA	AA	--	--	AA	AA	AA	AB	AB	BB	AA	AA	AA	BB	BB	BB	AA	AA	BB	AA	AA	BB	AA	AA	AA	BB	BB	BB	AA	AA	AA	BB	BB	BB	AA
EuBR03s46494261	--	AA	--	AB	AB	AB	AA	AA	AB	AB	--	--	AA	AA	--	AA	AB	AA	AA	AA	AB	AB	AB	AB	AA	AA	AA	AA	AB	AB	--	--	AA	--	AA	AA	AA	AA	AB	AB	AB	AB	AA	AB	AA	AB	AB	AB	AA
EuBR03s46530872	AA	AA	AA	AA	AA	AA	AA	AA	AA	AA	AA	AA	AA	AA	AA	AA	AA	AA	AA	AA	AA	AB	AA	AA	AA	AA	AA	AB	--	--	AA	--	AA	AA	AA	AA	AA	AA	AA	AA	AA	AA	AA	AA	AA	AA	AA	AA	AA
EuBR03s46621051	AA	AA	AA	AB	AB	AB	AA	AA	--	AB	--	AB	AA	AA	AA	--	AB	AB	AA	AA	AA	--	AA	AB	AA	AA	AA	AA	AA	AA	AA	AA	AA	AA	AA	AA	AA	AA	AA	AA	AA	AA	AA	AA	AA	AA	AA	AA	AA
EuBR03s4664402	AA	AA	AA	BB	BB	AB	AA	AA	AB	BB	BB	BB	AA	--	AA	AA	BB	BB	AA	AA	AA	AB	BB	--	AA	AA	BB	BB	BB	BB	BB	BB	BB	BB	BB	BB	AA	AA	BB	BB	BB	BB	AA	BB	AA	BB	BB	BB	AA
EuBR03s46656892	AA	AA	AA	AA	AA	BB	AA	AA	AA	AA	BB	--	AA	AA	AA	AB	AA	BB	AA	AA	AA	BB	AA	AA	AA	AA	AA	BB	AB	BB	AA	AA	AA	AB	--	AA	AA	AA	AA	AA	BB	BB	AA	AA	AA	AA	AB	BB	AA
EuBR03s46756853	AA	AA	AA	BB	BB	BB	AA	AA	BB	--	BB	BB	AA	--	BB	AA	BB	BB	AA	AA	AA	AA	BB	BB	AA	AA	AA	AB	BB	BB	AA	BB	AB	BB	BB	BB	AA	AA	AA	BB	BB	BB	AA	AA	AA	BB	BB	BB	AA
EuBR03s4686970	AA	AA	AB	--	BB	BB	AB	AA	AB	AA	--	--	AA	AA	BB	BB	BB	BB	AA	AA	AA	AA	BB	BB	AA	AA	AA	AA	AA	AA	AA	AA	AA	AB	AA	--	AA	AA	AA	AA	AA	AA	AA	AA	AA	AB	--	AB	AA
EuBR03s4704359	AA	AA	BB	BB	BB	BB	AA	AA	BB	BB	BB	BB	AA	BB	AA	AA	BB	BB	AA	BB	BB	BB	BB	BB	AA	AA	AA	BB	BB	BB	AB	AA	BB	BB	BB	BB	AA	AA	AA	BB	BB	BB	AA	BB	BB	BB	BB	AB	AA
EuBR03s47159	AA	AA	AA	AB	AA	AA	AA	AA	--	AA	AB	AB	AA	AA	AA	AA	--	AB	AA	AA	AA	AB	AA	AB	AA	AA	AA	AA	AB	AB	AA	AA	AA	--	AA	AB	AA	AA	AA	AA	--	AB	AA	AA	AA	AB	AA	AA	AA
EuBR03s47452205	AA	AA	AA	AA	AA	AA	AA	AA	AA	AA	AA	AA	AA	AA	AA	AA	AA	AA	AA	AA	AA	AA	AA	AA	AA	AA	AA	AA	AA	AA	AA	AA	AA	--	AA	AA	AA	AA	AA	AB	AA	AA	AA	AB	AA	AA	AA	AB	AA
EuBR03s47561019	AA	AA	AA	AA	BB	AA	AA	AA	BB	AA	AB	BB	AA	AA	AA	--	BB	BB	AA	AA	AA	AA	AA	AA	AA	AA	AA	--	AA	BB	AA	AA	AA	BB	AA	AB	AA	AA	AA	BB	BB	BB	AA	BB	AA	BB	BB	BB	AA
EuBR03s47598487	AA	--	BB	--	--	--	AB	AA	BB	AB	BB	BB	AA	AB	BB	BB	--	BB	BB	--	BB	AB	BB	BB	AA	AA	AA	AB	AA	AB	AA	AA	--	AA	AA	--	AA	AA	AA	--	--	BB	AA	AA	BB	--	AB	BB	AA
EuBR03s47605375	AA	AA	AA	BB	BB	BB	AA	AA	AA	AA	AA	BB	AA	AA	BB	AA	BB	BB	AA	AA	AA	AA	AA	BB	AA	AA	AA	AA	BB	BB	BB	BB	AA	AA	BB	BB	AA	AA	BB	BB	BB	AA	AA	AA	AA	--	BB	BB	AA
EuBR03s47980940	AA	AA	AA	BB	BB	BB	AA	BB	BB	BB	BB	AA	AA	BB	BB	BB	BB	BB	AA	AB	BB	BB	BB	BB	AA	AA	--	AA	AB	AB	AB	AA	AA	--	AA	--	AA	AA	AA	BB	AA	AA	AA	AA	BB	--	--	BB	AA
EuBR03s48500649	AA	AA	AA	AA	AA	AA	AA	AA	AA	AA	AA	AA	AA	AA	AA	AA	AB	AB	AA	AA	AA	AB	AA	--	AA	AA	AA	AA	AB	AB	AA	AB	--	AB	AB	AA	AA	AA	AA	--	AB	AB	AA	AA	AB	AB	--	--	AA
EuBR03s48521929	AA	AA	AA	AA	AA	AA	AA	AA	AA	AA	AA	AA	AA	AA	AA	AA	AA	AA	AA	AA	AA	AA	AA	AA	AA	AA	AA	AA	AA	AA	AA	AA	AA	AA	AA	AA	AA	AB	AA	AA	AA	AA	AA	AA	AA	AA	AA	AA	AA
EuBR03s48662136	AA	AA	AA	BB	BB	AA	AA	BB	BB	BB	BB	BB	AA	BB	AA	BB	BB	BB	AA	BB	AA	BB	BB	BB	AA	AA	BB	BB	BB	BB	AB	AA	AA	BB	BB	BB	BB	--	BB	BB	BB	BB	AA	BB	AA	BB	BB	BB	AA
EuBR03s48665495	AA	AA	AA	AA	AA	AA	AA	AA	AA	AA	AA	AA	AA	AA	AA	AA	AA	AA	AA	AA	AA	AA	AA	AA	AA	AA	AA	AA	AA	AA	AA	AA	AA	AA	AA	AA	AA	AA	--	AA	AA	AA	AA	AA	AA	AA	AA	AA	AA
EuBR03s48693744	AA	AA	AB	AB	AB	AB	AA	AA	AB	AB	AB	AB	AA	AA	--	AB	AB	AB	AA	AA	AA	AB	AB	BB	AA	AA	AA	AA	AB	AB	AA	AB	AB	AB	AB	--	AA	AA	AA	--	AB	AB	AA	AA	AA	AB	AB	AB	AA
EuBR03s4885403	AA	AA	AA	AA	AA	AA	AA	AA	AA	AA	AA	AA	AA	AA	AA	AA	AA	AA	AA	AA	AA	AA	AA	AA	AA	AA	AA	AA	AA	AA	AA	AA	AA	AA	AA	AA	AA	AA	AA	AA	AA	AA	AA	AA	AA	AA	AA	AA	AA
EuBR03s48995185	AA	AA	AA	--	AA	AB	AA	AA	AA	AB	AA	AA	AA	AA	AA	AA	AA	AA	AA	AA	AA	AA	AA	AA	AA	AA	AA	AA	AA	AA	AA	--	AA	AA	AA	AB	AA	AA	AA	--	AA	AA	AA	AA	AA	--	--	AA	AA
EuBR03s4913964	AA	AA	AA	AA	AA	AA	AA	AA	AA	AA	AA	AA	AA	AA	AA	AA	AA	AB	AA	AA	AA	AA	AA	AA	AA	AA	AA	AA	AA	AA	AA	AA	AA	AA	AA	AA	AA	AA	AA	AA	AA	AA	AA	AA	AB	AA	AA	AB	AA
EuBR03s49321494	AA	AB	AB	AB	AB	AB	AB	AA	AB	AB	AB	AB	AA	AB	AB	AB	AB	AB	AB	AB	AB	AB	AB	AB	AA	AA	AA	AB	AB	AB	AA	AB	AB	AB	AB	AB	AA	AA	--	--	AB	AB	AA	AA	AA	AB	AB	AB	AA
EuBR03s49357063	AA	BB	AA	BB	AA	BB	AA	AA	AA	BB	AA	BB	AA	AA	AA	AA	AA	AA	AA	AA	BB	AA	AA	BB	AA	AA	AA	AA	BB	AA	AA	AA	AA	AA	AA	AA	AA	AA	AB	--	AA	AB	AA	BB	AA	BB	--	BB	AA
EuBR03s49448041	AA	AA	AA	AB	AB	BB	AA	AA	AB	AA	BB	BB	AA	AA	AA	--	AB	AA	AA	AB	AA	AA	AB	AB	AA	AA	AB	--	BB	BB	AA	AA	AB	BB	BB	BB	AA	AA	--	AA	BB	BB	AA	AA	AA	BB	BB	BB	AA
EuBR03s49585024	AA	AA	AA	--	AA	AB	AA	AA	AA	AA	AB	AB	AA	AA	AA	AB	AA	AB	AA	AA	AB	AB	AB	AB	AA	AA	AA	AA	AB	AB	AB	--	AB	AB	AA	AB	AA	AA	AA	AB	--	AB	AA	AA	AB	AB	AB	AB	AA
EuBR03s4963121	BB	AA	AA	BB	BB	--	AA	AA	BB	BB	AB	BB	AA	AB	AB	BB	AB	BB	AA	AA	BB	--	AA	AB	AA	AA	AA	BB	AB	--	AA	BB	AB	BB	BB	AA	AA	AA	AA	BB	BB	AB	AA	BB	AA	BB	BB	AB	AA
EuBR03s49696578	AA	AA	AA	BB	BB	AA	AA	AA	BB	AA	BB	AA	AA	AA	AA	AA	BB	AA	AA	AA	AA	AA	AA	AA	AA	AA	BB	BB	BB	BB	AA	BB	BB	BB	BB	BB	AA	AA	BB	BB	BB	BB	AA	AA	AA	BB	BB	BB	AA
EuBR03s49926707	AA	--	BB	AA	BB	BB	AB	AA	BB	BB	BB	BB	AA	BB	--	--	BB	BB	AA	BB	BB	BB	BB	BB	AA	AA	--	AB	BB	BB	BB	--	AA	BB	--	BB	AA	AA	AB	BB	BB	BB	AA	--	BB	BB	BB	BB	AA
EuBR03s5018882	AA	AA	AA	AB	AB	AB	AA	AA	AA	AB	AB	AB	AA	AA	AB	AB	AB	AB	AA	AA	AA	AB	AB	AB	AA	AA	AB	AB	AB	AB	AB	AB	AB	AB	AB	AB	AA	AA	AB	AB	AB	AB	AA	AB	AB	AB	AB	AB	AA
EuBR03s50210155	BB	AA	BB	BB	BB	BB	AA	AA	BB	BB	BB	BB	AA	BB	BB	BB	BB	BB	AA	AA	BB	BB	BB	BB	AA	AA	AB	AA	BB	BB	AB	BB	BB	BB	AA	AA	AA	AA	BB	BB	BB	BB	AA	AA	BB	BB	AA	BB	AA
EuBR03s5052259	AA	AA	BB	BB	BB	BB	AA	AA	BB	BB	BB	BB	AA	AA	BB	BB	BB	BB	AA	BB	AA	BB	BB	BB	AA	AA	AA	AA	BB	BB	AA	BB	BB	BB	BB	BB	AA	AA	BB	BB	BB	BB	AA	AA	AA	BB	BB	BB	AA
EuBR03s5071337	AA	AA	--	AB	AB	AA	AA	AA	AA	AA	--	AB	AA	AA	AA	AA	AA	--	AA	AA	AA	AB	AA	AA	AA	AA	AA	AA	AA	AA	AA	AA	AA	AA	AA	AA	AA	AA	AA	AA	AA	AA	AA	AA	AA	AA	AA	AA	AA
EuBR03s50829846	AA	AA	AA	--	AB	AA	AA	AA	AA	AA	AB	--	AA	AA	AA	AA	AA	AB	AA	AA	AA	AA	AA	AA	AA	AA	AA	AB	--	--	AA	AB	AA	AA	AB	AB	AA	AA	AB	AA	AB	AB	AA	AA	AA	--	AB	AA	AA
EuBR03s50879742	AA	AA	AA	AB	AB	AB	AA	AB	AA	AA	AA	AA	AB	AA	AB	AA	AA	AA	AA	AA	AA	AB	AA	AA	AB	AA	AA	AA	AA	AA	AA	AA	AA	AA	AB	AB	AB	AA	AB	AB	AB	AA	AA	AA	AB	AA	AA	AA	AA
EuBR03s50888963	AA	AA	AA	AB	AB	AB	AA	--	AA	AA	AA	AA	AA	AA	AB	AA	AA	AA	AA	AA	AA	AB	AA	AA	AA	AA	AA	AA	AA	AA	AA	AA	AA	AA	AB	AB	--	AA	AB	AB	AB	AA	AA	AA	AB	AA	AA	AA	AA
EuBR03s50928841	AA	--	--	AB	AB	AB	AB	--	AB	AB	AB	AB	AB	AB	--	AA	AB	AB	AB	AA	AB	AB	AB	AB	AA	--	AA	AA	BB	--	AA	AB	AB	AB	BB	AB	AA	AA	AB	BB	AB	BB	AA	AB	AB	AB	AB	AB	AB
EuBR03s512563	AA	AB	AA	AB	AB	AB	AA	AA	AB	AB	AB	AB	AA	AB	AB	AB	AB	AB	AB	AA	AB	AB	AB	AB	AA	AA	AA	AA	AA	AA	AA	AA	AA	AA	AA	AA	AA	AA	AA	AA	AA	AA	AA	AA	AA	AA	AA	AA	AA
EuBR03s5126242	AA	AA	AA	BB	BB	BB	AA	AA	BB	BB	BB	BB	AA	AA	BB	AB	BB	BB	AA	--	BB	BB	BB	BB	AA	AA	AA	AA	BB	BB	BB	BB	AA	BB	BB	BB	AA	AA	BB	BB	BB	BB	AA	BB	BB	BB	BB	BB	AA
EuBR03s51385348	AA	AA	AA	AA	AA	AA	AA	AA	AA	AA	AA	AA	AA	AA	AA	AA	AA	AA	AA	AA	AA	AA	AA	AA	AA	AA	AA	AA	AA	AA	AA	AA	AA	AA	AA	AA	AA	AA	AA	AA	AA	AA	AA	AA	AA	AA	AA	AA	AA
EuBR03s51389837	AA	AA	AA	AB	AB	AA	AA	AA	AA	AA	--	--	AA	AA	AA	AA	AA	AB	AA	AA	AA	AA	AA	AA	AA	AA	AB	AA	AB	AA	AA	AB	AA	AA	AB	AB	AA	AA	AA	--	AB	--	AA	AA	AA	BB	--	AB	AA
EuBR03s51529723	AA	--	--	AB	AB	AB	AA	AA	--	--	AB	AB	AA	--	AA	--	AB	AB	AA	AA	--	AB	AB	AB	AA	AA	AA	AA	AA	AA	AA	AA	AA	AA	AA	AA	AA	AA	AA	AA	AA	AB	AA	AA	AA	AB	AB	AB	AA
EuBR03s51887600	AA	AB	BB	BB	BB	BB	AA	AB	BB	BB	BB	BB	AA	BB	BB	BB	BB	BB	AA	BB	BB	BB	BB	BB	--	--	BB	BB	BB	BB	AB	AB	--	BB	BB	BB	AB	AB	BB	BB	BB	BB	AB	AB	BB	BB	BB	BB	AA
EuBR03s52419714	AA	AA	AA	AA	AA	AA	AA	AA	AA	AA	AA	AA	AA	AA	AA	AA	AB	AA	AA	AA	AA	--	AA	AA	AA	AA	AA	BB	BB	BB	--	AB	AB	BB	AA	--	AA	AA	AA	--	--	BB	AA	--	AA	BB	BB	AA	AA
EuBR03s527084	AA	AA	AA	AA	AA	AB	AA	AA	AA	AA	AA	AA	AA	AA	AA	AA	--	AB	AA	AA	AA	AB	AB	BB	AA	AA	AA	BB	BB	BB	AA	AA	AA	--	AA	AB	AA	AA	AA	AA	AB	BB	AA	AA	AA	AA	BB	AA	AA
EuBR03s52763307	AA	AA	AA	AB	AB	AA	AA	AA	AB	AB	AB	AB	AA	AA	AB	AA	AA	AA	AA	AA	AA	AB	AB	AB	AA	AA	AA	AA	--	AB	--	AB	AA	AA	AA	AA	AA	AA	--	AA	--	AA	AA	AA	--	AB	AB	AA	AA
EuBR03s52907813	AA	AA	AA	AB	AA	AA	AA	AA	AB	AA	AB	AB	AA	AA	AA	AA	AB	AA	AA	AA	AA	AB	AB	AA	AA	AA	AA	AB	AA	AB	AA	AB	AB	AA	AA	AA	AA	AA	AA	AB	AB	AB	AA	AA	AA	AB	AB	AB	AA
EuBR03s53013121	AA	AA	AA	AA	AA	AA	AA	AA	AA	AA	AA	AA	AA	AA	AA	AA	AA	AA	AA	AA	AA	AA	AA	AA	AA	AA	BB	AA	BB	AB	AA	BB	BB	BB	BB	--	AA	AA	AA	AB	BB	AB	AA	AA	AA	AB	AB	--	AA
EuBR03s53044663	AB	AB	AB	AB	AB	AB	AB	AB	AB	AB	AB	AB	AB	AB	AB	AB	AB	AB	AB	AB	AA	AB	AB	AB	AB	AB	AB	AB	AA	AB	AB	AB	AB	AB	AB	AB	AB	AB	AB	AB	AB	AB	AB	AB	AB	AB	AB	AB	AB
EuBR03s53046229	AA	AA	AA	AA	AA	AA	AA	AA	AA	AA	AA	AA	AA	AA	AA	AA	AA	AA	AA	AA	AA	AA	AA	AA	AA	AA	AA	AA	AB	AB	AA	AB	AA	AB	AA	--	AA	AA	AA	AB	AB	AB	AA	AA	AA	AB	AB	AB	AA
EuBR03s53070031	AA	AA	BB	BB	BB	BB	AA	AA	BB	BB	BB	BB	AA	AA	BB	AA	AA	BB	AA	AA	BB	BB	BB	BB	AA	AA	BB	AA	BB	BB	AA	BB	BB	BB	--	BB	AA	AA	AA	BB	BB	BB	AA	AB	--	BB	BB	BB	AA
EuBR03s53162315	AA	AA	AA	AA	--	AB	AA	AA	AB	AB	--	AB	AA	AA	AA	AA	AB	BB	AA	AA	AA	AB	AB	AA	AA	AA	AA	AA	AA	AA	AA	AA	AA	AB	AA	AB	AA	AA	AA	AA	AA	AA	AA	AA	AA	AB	--	AB	AA
EuBR03s53432596	AA	AA	AA	AA	AA	AA	AA	AA	AA	AA	AA	AA	AA	AA	AA	AB	BB	AA	AA	AA	BB	AA	BB	AA	AA	AA	--	BB	BB	BB	AA	BB	BB	BB	AA	AA	AA	AA	AB	AB	--	BB	BB	--	AA	BB	BB	BB	AA
EuBR03s53651750	AA	AA	AA	AA	AA	AA	AA	AA	AA	AA	AA	AA	AA	AA	AA	AA	AA	AA	AA	AA	--	AA	AA	AA	AA	AA	AA	AA	BB	AA	--	AA	AA	AA	AA	AA	AA	AA	AA	AA	AA	--	AA	AA	--	AA	AA	AA	AA
EuBR03s53862438	AA	AA	AA	BB	BB	BB	AA	AA	BB	BB	AA	AA	AA	AA	BB	BB	BB	BB	AA	AA	AA	AA	AA	BB	AA	AA	AA	BB	BB	AA	AA	BB	BB	BB	AA	BB	AA	AA	BB	BB	BB	BB	AA	AA	BB	BB	BB	BB	AA
EuBR03s53910924	AB	AB	AB	AB	AB	AB	AB	AB	AB	AB	AB	AB	AB	AB	AB	AB	AB	AB	AB	AB	AB	AB	AB	AB	AA	AA	AB	AB	AB	AB	AB	AB	AB	AB	AB	AB	AA	--	AB	AB	AB	AB	AB	AB	AB	AB	AB	AB	AA
EuBR03s53998992	AA	AB	AB	AB	AB	--	--	--	AB	AB	AB	AB	AA	--	AB	AB	AB	--	--	AB	AB	AB	--	AB	AA	AA	AA	AA	AB	--	AA	AA	--	AA	AA	AA	AA	AA	AA	--	AA	AB	AA	AA	AA	--	AB	AB	AA
EuBR03s54061096	AA	AA	AA	AB	AA	AB	AA	AA	--	AA	AB	AB	AA	--	AB	AB	AB	AB	AA	AA	BB	AA	AB	AB	AA	AA	AA	AA	AB	AA	AA	AA	AA	AA	AA	AA	AA	AA	AA	AA	AA	AA	AA	AA	AB	--	AA	AB	AA
EuBR03s54138004	AA	AA	AA	BB	AA	BB	AA	AA	AA	AA	BB	--	AA	BB	AA	AA	AA	AB	AA	AA	AA	BB	AA	BB	AA	AA	AA	--	BB	AA	AB	AA	BB	BB	AA	BB	AA	AA	AA	BB	BB	BB	AA	--	BB	BB	BB	BB	AA
EuBR03s54402764	AA	AA	AA	AA	AA	AA	AA	AA	AA	AA	AA	AA	AA	AA	AA	AA	AA	AA	AA	AA	AA	AA	AA	AA	AA	AA	AA	--	AA	AA	AA	--	AA	AA	AA	--	AA	AA	AB	AA	--	AA	AA	AA	AA	AA	AA	AB	AA
EuBR03s54717225	AA	AA	AA	AB	AA	AA	AA	AA	AA	AA	AA	AA	AA	BB	AA	AA	AA	AA	AA	AA	AA	AA	BB	AA	AA	AA	BB	BB	BB	BB	BB	BB	BB	BB	BB	BB	AA	AA	BB	BB	BB	BB	AA	AA	AA	BB	BB	BB	AA
EuBR03s55070616	AA	AA	AA	BB	BB	BB	AA	AA	BB	AB	BB	BB	AA	AA	--	BB	AB	BB	AA	AA	AA	AB	BB	AA	AA	AA	AB	AA	BB	AA	--	AA	AA	AA	BB	AB	AA	AA	BB	AB	AA	AA	AA	AA	AA	BB	AA	BB	AA
EuBR03s55140030	AB	AB	AB	AB	AB	AB	AB	AB	AB	AB	AB	AB	AB	AB	AB	AB	AB	AB	AB	AB	AA	AB	AB	AB	AB	AB	AB	AB	AB	AB	AB	AB	AB	AB	AB	AB	AB	AB	AB	AB	AB	AB	AB	AB	AB	AB	AB	AB	AB
EuBR03s55195620	AA	BB	BB	BB	BB	BB	BB	AA	BB	BB	BB	BB	AA	BB	BB	BB	BB	BB	BB	AA	BB	BB	BB	BB	AA	AA	AB	BB	AA	BB	AA	BB	AA	BB	AA	BB	AA	AB	AA	AA	BB	BB	AA	AA	BB	BB	BB	BB	AA
EuBR03s55501148	AA	AA	AA	AB	AA	AB	AA	AA	AB	--	--	AB	AA	AA	AA	--	AA	AB	AA	--	AA	BB	AB	AB	AA	AA	AB	AA	AB	AB	--	AB	--	--	AA	AB	AA	AA	AB	AB	AB	AB	AA	--	AB	AB	AB	AB	AA
EuBR03s55683837	AA	BB	BB	BB	BB	BB	AB	AA	BB	BB	BB	BB	BB	AB	AB	BB	BB	BB	BB	AA	BB	AA	--	BB	AA	AA	AA	AA	AA	AA	AA	AA	AB	AA	AA	BB	AB	AA	AA	BB	AA	AA	AA	AA	BB	AA	BB	BB	AA
EuBR03s56050401	BB	--	BB	BB	BB	BB	BB	BB	BB	BB	BB	BB	AA	BB	BB	BB	BB	BB	BB	BB	BB	BB	BB	BB	AA	AA	BB	BB	--	BB	AA	BB	--	BB	BB	BB	AA	AB	BB	BB	BB	BB	AB	AB	AB	BB	BB	BB	AA
EuBR03s56245385	AA	AA	AA	AA	--	AA	AA	AA	AA	AA	--	AA	AA	AA	AA	AA	AA	--	AA	AA	AA	AA	AA	AA	AA	AA	AA	AA	AB	AA	AA	AB	AB	AB	AA	--	AA	AA	--	AB	AB	AA	AA	AA	AA	AB	AB	--	AA
EuBR03s56547149	AA	AA	BB	AB	AA	--	AA	AA	AB	AA	BB	AB	AA	AA	AA	AB	AA	--	AA	AA	BB	AB	AB	--	AA	--	AA	--	BB	--	BB	BB	AA	AA	AA	AB	AA	AA	AA	AB	AB	BB	AA	AA	AA	AB	--	AB	AA
EuBR03s56600389	AA	AA	AA	BB	BB	BB	AA	AA	BB	BB	AA	AA	AA	AA	AA	AA	BB	AA	AA	AA	AA	BB	AA	AA	AA	AA	BB	--	AA	AA	AA	AA	AA	AA	BB	BB	AA	AA	BB	BB	--	BB	AA	AA	AA	BB	AA	BB	AA
EuBR03s56643359	AB	AA	AA	AB	AB	AB	AA	AB	AA	AA	AA	AB	--	AA	AA	AB	AB	AB	AA	AB	AA	AB	AB	AB	AB	AA	AB	AA	AA	AB	AA	AA	AA	--	AB	AB	AA	AA	AB	AB	AB	AA	AA	AB	AA	AB	AA	AA	AA
EuBR03s56803633	AA	AA	AA	AA	AB	AA	AA	AA	AA	AA	AA	AA	AA	AA	AA	AA	AB	AA	AA	AA	AA	AA	AA	AA	AA	AA	AA	AA	AA	AA	AA	AA	AA	AA	AA	AA	AA	AA	AA	AB	AA	AA	AA	AA	AA	AA	AB	AA	AA
EuBR03s56803684	AA	AA	AA	BB	BB	BB	BB	AA	AA	BB	BB	AA	AA	AA	AA	AA	BB	AA	AA	AA	AA	AA	AA	AA	AA	AA	BB	BB	BB	BB	AA	BB	BB	AA	BB	BB	AA	AA	BB	BB	BB	BB	AA	AA	AA	BB	BB	BB	AA
EuBR03s57070177	AA	AA	AA	BB	AA	BB	AA	AA	BB	AA	BB	BB	AA	BB	BB	BB	BB	BB	AA	AA	BB	BB	BB	BB	AA	AA	AA	--	AA	--	AA	AB	AA	--	BB	AB	--	AA	AA	AA	BB	BB	AA	AB	AB	BB	BB	BB	AA
EuBR03s57230287	AA	AA	--	AA	AA	AB	AA	AA	AA	AA	AA	AB	AA	AA	AA	AA	AA	AA	AA	AA	AA	AA	--	AA	AA	AA	AA	AA	AB	AA	AA	AA	AA	AA	AA	--	AA	AA	AA	AB	AA	AA	AA	AA	AA	AB	AA	AA	AA
EuBR03s57531380	AB	--	AB	BB	BB	AB	AB	AA	AB	AA	AB	BB	AA	--	BB	BB	BB	BB	AA	AB	--	BB	BB	BB	AA	AA	AA	AA	AA	AA	AA	AA	AA	AB	--	AB	AA	AA	AB	AB	--	AB	AA	AA	AB	AA	AB	AB	AA
EuBR03s5758590	AB	AB	AB	AB	AB	AB	AB	AB	AB	AB	AB	AB	AB	AB	AB	AB	AB	AB	AB	AB	AB	AB	AB	AB	AA	AA	AA	AB	AB	AB	AA	AB	--	AB	AB	AB	AA	AA	AA	AB	AB	AB	AA	AA	AB	AB	AB	AB	AA
EuBR03s57601989	AA	AA	BB	BB	BB	BB	BB	AA	BB	BB	BB	BB	AA	BB	BB	BB	BB	BB	AA	AA	BB	BB	BB	BB	AA	AA	AA	--	BB	BB	BB	BB	AA	AB	AB	BB	AA	AA	--	BB	BB	BB	AA	AA	BB	BB	BB	BB	AA
EuBR03s57608948	AA	AA	AA	AA	AA	AA	AA	AA	AA	AA	AA	AB	AA	AA	AA	AA	AA	AA	AA	AA	AA	AA	AA	AA	AA	AA	AA	AA	AA	AB	AA	AA	AB	AA	AB	AA	AA	AA	AA	AA	AB	AA	AA	AA	AA	AB	AB	AB	AA
EuBR03s57653207	AA	AA	AA	AA	AA	AA	AA	AA	AA	AA	--	AA	AA	AA	--	AA	AA	--	AA	AA	AA	AA	AB	AB	AA	AA	AA	AA	AA	AA	AA	--	AA	--	AA	AA	AA	AA	AA	--	AB	AA	AA	--	AA	AA	AA	AB	AA
EuBR03s57655205	AA	AA	BB	BB	BB	BB	AB	AA	AB	BB	AB	BB	AA	--	AB	AA	BB	BB	AA	AB	BB	AA	--	AB	AA	AA	AA	AA	AB	AB	--	AA	AA	AA	AA	AA	--	AA	AA	--	--	--	AA	AA	--	AA	AA	AA	AA
EuBR03s57673941	AA	AA	AA	BB	AA	AA	AA	AA	--	AA	AA	AB	AA	AA	--	AA	AA	AA	AA	AA	AA	AA	AA	BB	AA	AA	AA	AA	BB	BB	AA	AA	AA	AB	AA	AA	AA	AA	AA	AA	BB	AA	AA	AA	AA	BB	AA	BB	AA
EuBR03s58160459	AA	AA	AA	AA	AA	AB	AA	AA	AA	AA	AB	AA	AA	AA	AB	AA	AA	AB	AA	AA	AA	AB	AA	AA	AA	AA	AA	AA	AA	AA	AA	AA	AA	AA	AA	AA	AA	AA	AA	AA	AA	AA	AA	AA	AA	AA	AA	--	AA
EuBR03s58398957	AA	AA	AA	BB	BB	BB	AA	AA	BB	BB	BB	BB	AA	AA	AA	BB	BB	BB	AA	AA	BB	AA	BB	BB	AA	AA	AA	--	BB	BB	AA	BB	BB	BB	BB	BB	AA	AA	AB	BB	BB	BB	AA	AA	AA	BB	BB	BB	AA
EuBR03s58643182	--	AB	AB	BB	AB	--	AA	AB	--	BB	BB	AB	AA	AB	AB	AB	BB	BB	AA	BB	BB	BB	--	BB	AA	AA	AA	AA	--	--	AA	AA	AA	BB	AA	--	AA	AA	AB	BB	--	BB	AA	--	AA	AB	AB	AA	AA
EuBR03s59087047	AA	AA	AA	AB	AA	AA	AA	AA	AA	BB	AB	BB	AA	AA	AA	AA	AB	AA	AA	AA	AA	AB	AB	--	AA	AA	--	AB	BB	BB	BB	BB	BB	BB	BB	--	AA	AA	--	BB	BB	BB	AA	BB	BB	BB	BB	BB	AA
EuBR03s59335996	AA	AA	AA	AA	AA	AA	AA	AA	AA	AA	AA	AA	AA	AA	AA	--	AA	AA	AA	AA	AA	AA	AA	AA	AA	AA	AA	AB	AA	AA	AA	AA	--	AA	--	AA	AA	AA	AA	AA	AA	AA	AA	AA	AA	AA	AB	AA	AA
EuBR03s59840573	AA	AA	AA	AB	--	AB	AA	AA	AA	AA	AA	--	AA	AA	AA	AA	AB	AB	AA	AA	AA	AA	AA	AB	AA	AA	AA	AA	AA	--	AA	AA	AA	--	AB	AB	AA	AA	AB	AB	AB	AA	AA	AA	AA	AA	AA	AA	AA
EuBR03s59845159	AA	AA	AA	AB	AA	AA	AA	AA	AA	AA	AB	AA	AA	AA	AA	AB	AB	AA	AA	AA	AA	AA	AB	AB	AA	AA	AB	AB	AB	AB	--	AB	AB	AB	--	AB	AA	AA	AA	AB	AB	AB	AA	AB	AB	AB	AB	AB	AA
EuBR03s59960892	BB	AA	AA	BB	BB	--	AA	BB	BB	--	BB	BB	AA	AA	BB	BB	BB	BB	AA	BB	BB	AA	BB	BB	AA	AA	AA	--	AB	AB	AB	AB	AB	--	AA	AB	AA	AA	AA	AB	BB	BB	AA	--	AB	AB	--	BB	AA
EuBR03s60228289	AB	AB	AB	AB	AB	AB	AB	AB	AB	AB	AB	AB	AB	AB	AB	AB	AB	AB	AB	AB	AB	AB	AB	AB	AA	AA	--	AA	AA	AB	--	AB	AB	AB	AB	AB	AA	AA	AB	AB	AB	AB	AA	AB	AB	AB	AB	AB	AA
EuBR03s60465227	AA	AA	AA	AA	AA	AA	AA	AA	AA	AA	AA	AA	AA	AA	AA	AA	AA	AA	AA	AA	AA	AA	AA	AA	AA	AA	AA	AA	AA	AA	AB	AB	AB	AB	AA	AA	AA	AA	AA	AA	BB	AA	AA	AA	AA	AB	AA	AB	AA
EuBR03s60486644	AA	AA	AA	BB	AA	BB	AA	AA	AA	AA	AA	AA	AA	AA	AA	AA	BB	--	AA	AA	BB	AA	BB	AA	AA	AA	AB	AA	BB	BB	AB	BB	BB	BB	BB	AB	AA	AA	BB	BB	BB	BB	AA	--	BB	BB	BB	BB	AA
EuBR03s60578861	AA	AA	AA	AA	AA	AA	AA	AA	AA	AA	AA	AA	AA	AA	AA	AA	AA	AA	AA	AA	AA	AA	AA	AA	AA	AA	AA	--	BB	BB	AA	BB	BB	BB	BB	BB	AA	AA	--	BB	BB	BB	AA	AA	--	BB	BB	BB	AA
EuBR03s6082568	AA	AA	AA	AA	AA	BB	AA	AA	AA	BB	BB	AB	AA	AA	AA	AA	AA	BB	AA	AA	AA	AA	AA	BB	AA	AA	BB	AA	--	BB	AA	AB	AA	AA	AA	BB	AA	AA	BB	BB	AB	AB	AA	AA	AA	BB	AB	BB	AA
EuBR03s61120006	AA	AA	AA	AA	BB	BB	AA	AA	BB	AA	BB	AA	AA	AA	AA	AA	AA	AA	AA	AA	AA	AA	BB	BB	AA	AA	AA	BB	BB	AA	AA	AA	AA	BB	BB	BB	AA	AA	BB	AB	BB	BB	AA	AA	AA	AA	BB	BB	AA
EuBR03s61357674	AA	AA	AA	AA	AA	BB	AA	AA	AA	AA	AA	AA	AA	AA	AA	BB	AA	AB	AA	AA	AA	BB	BB	BB	AA	AA	BB	AB	BB	BB	AA	AA	BB	BB	BB	AA	AA	AA	BB	BB	BB	BB	AA	AA	AA	BB	BB	BB	AA
EuBR03s61556182	AA	AA	AA	AB	AB	AB	--	AA	AB	AB	AB	AB	AA	AA	AA	AA	--	AB	AA	AA	AA	AB	AB	AB	AA	AA	--	--	--	AB	--	--	AB	AB	AA	AB	AA	AA	--	AB	AB	AB	AA	--	AA	AB	AB	AB	AA
EuBR03s61605721	AA	AA	AA	BB	BB	BB	AA	AA	BB	BB	--	BB	AA	AA	AA	AB	AA	--	AA	AA	AA	AA	--	--	AA	AA	AA	AA	--	--	AA	AA	AB	--	AA	AB	AA	AA	AA	BB	AA	AB	AA	AA	AA	AA	BB	AA	AA
EuBR03s61667567	AA	AA	AB	BB	BB	BB	--	AB	--	BB	BB	BB	AA	AB	BB	BB	BB	BB	AA	--	BB	BB	BB	BB	AA	AA	AA	AA	AB	AA	--	--	AA	--	AA	AA	AA	AA	AA	AB	AA	AB	AA	AA	AA	AB	AB	AB	AA
EuBR03s62106130	AA	AA	AA	--	BB	AA	AA	AA	BB	AA	BB	--	AA	AA	AA	AB	AA	AA	AA	AA	AA	--	AB	BB	AA	AA	AA	AA	BB	BB	AA	BB	AA	BB	AA	BB	AA	AA	AA	BB	AA	BB	AA	AA	AA	--	BB	AA	AA
EuBR03s62132866	AA	AB	--	AA	AA	AA	AA	AA	AA	AA	AA	AA	AA	AA	AA	BB	AA	AB	AB	AB	BB	AA	AB	--	AA	AA	AA	AA	AB	AB	AB	AA	AA	AA	AA	AA	AA	AA	AA	AA	AA	AA	AA	AA	AB	AB	AA	AB	AA
EuBR03s62206219	AA	AA	AA	AA	AA	AA	AA	AA	AA	AA	AA	AA	AA	AA	AA	AA	AA	AA	AA	AA	AA	AA	AA	AA	AA	AA	AA	BB	AA	AA	AA	BB	AA	AA	AA	--	AA	AA	AA	AA	AA	BB	AA	AA	AA	AA	AA	BB	AA
EuBR03s62399002	AA	AA	AA	AB	AA	AA	AA	AA	AB	--	AB	AB	AA	AA	AA	AA	AB	AB	AA	AA	AB	AB	--	AB	AA	AA	--	--	AA	AA	--	AB	AB	AB	AB	AB	AA	AB	--	AB	AB	AA	AA	AA	AB	AB	AB	AB	AA
EuBR03s62425823	AB	--	AA	BB	BB	BB	AB	AB	AB	AA	BB	BB	AA	AB	AA	AA	BB	BB	AA	--	AA	BB	BB	AB	AA	AA	--	AA	AA	AA	AB	--	AA	AB	AA	AB	AA	AA	AA	--	AA	AB	AA	--	--	--	AB	BB	AA
EuBR03s62425977	AA	--	AB	AB	--	AB	--	AA	AB	AB	AB	AB	AA	--	AB	AB	--	AB	AB	AB	--	--	AB	AB	AA	AA	AA	AA	AB	AA	AA	AA	AA	AA	AA	AA	AA	AA	AA	AA	AA	AA	AA	AA	AA	AA	AA	AA	AA
EuBR03s62444629	AB	AB	AB	AB	AB	AB	--	AB	AB	AB	AB	AB	AA	AB	AB	AB	AB	AB	AB	AB	AB	AB	AB	AB	AA	AA	AA	AB	AB	AB	AA	AB	AB	AB	AB	AB	AA	AA	AB	AB	AB	AB	AA	AA	AB	AB	AB	AB	AA
EuBR03s62494546	AA	AA	--	BB	AA	BB	--	AA	--	AA	BB	BB	AA	AA	AA	AB	BB	BB	AA	AA	--	BB	AB	BB	AA	AA	--	AB	BB	AB	AB	AB	BB	BB	BB	BB	AA	AA	--	BB	BB	BB	AA	AA	AA	BB	BB	BB	AA
EuBR03s62541926	AA	AA	AA	AA	AA	AA	AA	AA	AA	AA	BB	AA	AA	AA	AA	AA	AA	AA	AA	AA	AB	AA	AA	AA	AA	AA	AA	AA	AB	AA	AA	AA	AA	AA	AA	AA	AA	AA	AA	AA	AA	AA	AA	AA	BB	AA	AA	AB	AA
EuBR03s62640684	AB	--	AB	--	BB	BB	AA	AB	BB	BB	BB	BB	AA	AB	AB	AA	BB	BB	AA	BB	BB	AB	BB	--	AA	AA	AA	AA	AB	AB	AA	AB	AA	--	AA	--	AB	AA	AB	AB	AB	BB	AA	AB	BB	BB	BB	BB	AA
EuBR03s62690041	AA	AA	AA	AA	AA	AA	AA	AA	AA	AA	AA	AA	AA	AA	AA	AA	AA	AA	AA	AA	AA	AA	AA	--	AA	AA	AA	AB	AA	--	AA	AB	--	AA	AA	AA	AA	AA	AA	--	AA	AA	AA	--	AA	AA	AB	AA	AA
EuBR03s62776048	AA	AA	AA	AB	--	--	AA	AA	AB	AA	AB	AB	AA	AA	AA	--	--	AB	AA	AA	AA	AA	--	AB	AA	AA	--	AA	AB	AB	AA	AB	AB	AB	AB	AB	AA	AA	AA	AA	AB	AB	AA	AA	AA	AB	AB	AB	AA
EuBR03s63224179	AA	--	AA	--	AA	BB	AA	AA	AA	BB	BB	--	AA	AA	BB	AA	BB	AA	AA	AA	BB	BB	AA	AA	AA	AA	AA	AA	AA	--	AA	AA	AA	AA	AA	AA	AA	AA	AA	AB	AB	AA	AA	AA	AA	--	AA	AA	AA
EuBR03s6326020	AA	AA	AA	--	AA	AA	AA	AA	AA	AA	--	AA	AA	AA	AA	AA	AA	AA	AA	AA	AA	AA	AA	AA	AA	AA	AB	AA	AA	AA	AA	AA	AA	AA	AA	AB	AA	AA	--	AA	AB	AB	AA	AA	AA	AB	AB	--	AA
EuBR03s63556072	AA	AA	AA	AA	AB	AB	AA	AA	--	AA	BB	BB	AA	AA	AA	--	AB	BB	AA	AA	AA	AA	BB	AA	AA	AA	AA	BB	BB	BB	AA	AA	AA	BB	BB	BB	AA	AA	AA	BB	BB	BB	AA	AA	AA	BB	BB	BB	AA
EuBR03s63711526	AA	AA	AA	AA	AA	AB	AA	AA	AA	AA	AB	AA	AA	AA	AA	AA	AA	AB	AA	AA	AA	AA	AA	AB	AA	AA	AB	--	AB	--	AA	AB	AA	AB	--	AB	AA	AA	AB	AB	AA	AA	AA	AA	AA	AB	AA	--	AA
EuBR03s63961466	AA	AA	AA	BB	BB	BB	AA	AA	BB	AA	BB	BB	AA	AB	AA	BB	BB	BB	AA	AA	BB	BB	BB	BB	AA	AA	AA	AA	BB	BB	AA	BB	BB	BB	BB	BB	AA	AA	AA	BB	BB	BB	AA	BB	AA	BB	BB	BB	AA
EuBR03s64100442	AA	AA	AA	AA	AA	AB	AA	AA	AA	AA	AB	AB	AA	AA	--	AA	AA	AA	AA	AA	AA	--	AA	AA	AA	AA	AA	AA	AB	AB	AA	AA	AA	AA	AA	AA	AA	AA	AA	AA	AA	AA	AA	AA	AA	AA	AA	AA	AA
EuBR03s64325521	AA	AA	AA	AB	AB	AB	AA	AA	AA	AA	AA	AB	AA	AA	--	AB	AB	AB	AA	AA	AB	AB	AB	AB	AA	AA	AA	AA	AB	AA	AA	--	--	AB	--	AA	AA	AA	AA	AB	AB	AB	AA	--	AA	AB	AB	AB	AA
EuBR03s64676478	AA	AA	AA	AA	AA	AA	AA	AA	BB	BB	BB	BB	AA	AA	AA	BB	AA	BB	AA	BB	AA	BB	AA	AB	AA	AA	AA	AA	AA	AA	AB	BB	AB	BB	AA	AA	AA	AA	AA	BB	BB	BB	AA	BB	AA	BB	BB	BB	AA
EuBR03s65284093	AA	AA	AA	AA	AA	AA	AA	AA	AA	AA	AA	AA	AA	AA	AA	AA	AA	AA	AA	AA	AA	AA	AA	AA	AA	AA	AA	AA	--	AB	AA	AA	AA	AA	--	AB	AA	AA	AA	AB	AB	AA	AA	AA	AA	AB	AB	AA	AA
EuBR03s65345377	AA	AA	AA	AB	--	--	AA	AA	AA	AA	AA	AA	AA	AA	AA	BB	BB	BB	AA	AA	AA	AA	AB	--	AA	AA	BB	BB	BB	BB	BB	BB	BB	BB	--	BB	AA	AB	BB	BB	BB	BB	AA	BB	BB	BB	BB	BB	AA
EuBR03s6597661	AA	AA	AA	AA	AA	AB	AA	AA	AA	AA	AA	AA	AA	AA	AA	AA	--	AB	AA	AA	AB	AA	AA	AB	AA	AA	AA	AA	AA	AA	AA	AA	AB	AB	AA	AA	AA	AA	AA	AA	AA	AA	AA	AA	AB	--	AA	AB	AA
EuBR03s6633899	AA	AA	AA	BB	BB	BB	AA	BB	AA	BB	BB	BB	AA	AA	AA	AA	BB	AA	AA	AA	AA	BB	AA	BB	AA	AA	AA	AA	BB	BB	AA	AA	BB	--	BB	BB	AA	AA	BB	BB	BB	AB	AA	AA	AA	BB	BB	BB	AA
EuBR03s66569935	AA	AA	AA	BB	BB	BB	AA	AA	AA	AA	BB	AA	AA	AA	AA	AB	AA	BB	AA	AA	BB	BB	--	BB	AA	AA	AB	AB	AA	BB	AA	BB	BB	BB	BB	BB	AA	AA	BB	BB	BB	BB	AA	AA	AA	BB	BB	BB	AA
EuBR03s66642216	AA	AA	AA	AA	BB	AA	--	AA	BB	BB	BB	--	AA	AA	AA	AA	AB	AA	AA	AA	AA	BB	--	BB	AA	AA	AA	BB	BB	BB	BB	BB	AA	AA	AA	BB	AA	AA	AA	BB	AA	AA	AA	AA	AA	BB	BB	BB	AA
EuBR03s67158771	BB	BB	BB	BB	BB	BB	BB	BB	BB	BB	BB	BB	AA	BB	BB	BB	BB	BB	BB	BB	BB	BB	BB	BB	AA	AA	BB	BB	BB	BB	BB	BB	AA	BB	AA	BB	AA	AA	BB	BB	BB	BB	BB	AA	AB	BB	BB	BB	AA
EuBR03s67257371	AA	AA	BB	BB	BB	BB	AA	BB	BB	BB	BB	BB	AA	BB	AA	BB	BB	BB	BB	AA	BB	BB	BB	BB	AA	AA	AA	AA	AB	AB	AA	AB	AA	--	AB	AB	AA	AA	AA	BB	BB	BB	AA	AA	BB	BB	BB	BB	AA
EuBR03s67564006	AA	AA	AA	AA	BB	BB	AA	AA	BB	AA	BB	BB	AA	AA	AA	AA	AA	BB	AA	AA	BB	BB	BB	BB	AA	AA	--	BB	BB	BB	AA	BB	--	BB	BB	BB	AA	AA	--	BB	BB	BB	AA	AA	AA	BB	BB	BB	AA
EuBR03s6782782	AA	AA	AA	--	AA	AA	AA	AB	AA	AB	AA	AA	AA	AA	AA	AA	AA	--	AA	AA	AA	AA	AA	BB	AA	AA	AA	AA	AA	AA	AA	AA	AA	AA	BB	--	AA	AA	AA	--	AB	BB	AA	AA	AA	AA	BB	AA	AA
EuBR03s68223382	AA	AA	AA	BB	AA	BB	AA	AA	AA	AA	AB	AA	AA	AA	AA	BB	AA	BB	AA	AA	AA	--	--	BB	AA	AA	AB	AA	BB	BB	AA	BB	AA	AA	AA	BB	AA	AA	AA	--	BB	BB	AA	AA	AA	BB	BB	BB	AA
EuBR03s68315428	AA	AA	AA	AA	AA	BB	AA	AA	AA	AA	AA	AA	AA	AA	AA	BB	AA	AA	AA	AA	AA	AA	--	AA	AA	AA	AA	AA	BB	BB	AA	AA	AA	AA	AA	AA	AA	AA	AA	BB	AA	BB	--	--	AA	AA	BB	AA	AA
EuBR03s6880372	AA	AA	AA	AA	AA	AA	AA	AA	AA	AA	AA	BB	AA	AA	AA	AA	AA	BB	AA	AA	AA	AA	AA	BB	AA	AA	BB	BB	BB	AA	AA	AA	BB	BB	BB	AA	AA	AA	AA	BB	AA	AA	AA	AA	AA	BB	AA	AA	AA
EuBR03s69207177	AA	AA	AA	BB	BB	BB	AA	AA	BB	--	--	BB	AA	BB	AA	--	BB	BB	AA	AA	--	BB	BB	BB	AA	AA	--	BB	BB	BB	AB	BB	BB	BB	BB	BB	--	AA	BB	BB	BB	BB	AA	--	--	BB	BB	BB	AA
EuBR03s69898254	AA	AA	AA	BB	BB	BB	AA	AA	BB	BB	BB	BB	AA	AB	AA	AB	AA	BB	AA	AA	AA	BB	BB	BB	AA	AA	BB	BB	BB	BB	AA	BB	BB	BB	BB	BB	AA	AA	BB	BB	BB	BB	AA	BB	AA	BB	BB	BB	AA
EuBR03s69935624	AA	AA	AA	AA	AA	AA	AA	AA	AA	AA	AB	AB	AA	AA	AB	AB	AA	AB	AA	AA	AB	AA	AB	AB	AA	AA	AA	AA	AB	AA	AA	AA	AA	AA	AA	AA	AA	AA	AA	AA	AA	AA	AA	AA	AA	AB	--	AA	AA
EuBR03s70320339	AA	AA	AA	AB	BB	--	AA	--	AA	BB	BB	AB	AA	AA	BB	BB	BB	BB	AA	AA	AA	BB	BB	AB	AA	AA	AA	AA	AA	AA	AA	AA	AA	AA	AA	AA	AA	AA	AA	AA	AA	AA	AA	AA	AA	AA	AA	--	AA
EuBR03s70477522	AA	AA	AA	AA	AA	AA	AA	AA	AA	AA	AA	AA	AA	AA	AA	AA	AA	AA	AA	AA	AA	AA	AA	AA	AA	AA	AA	--	AA	AA	AA	AA	AB	AA	AA	AA	AA	AA	AA	AA	AA	AA	AA	AA	AA	AA	AA	AA	AA
EuBR03s70491349	AA	AA	AB	AB	AB	AB	AA	AA	AB	AB	AB	AB	AA	AA	AB	AB	AB	AB	AB	AB	--	AB	AB	AB	AA	AA	--	AB	AB	AB	AA	AB	AB	AB	AB	AB	AA	AA	AB	AB	AB	AB	AA	AB	AB	AB	AB	AB	AA
EuBR03s70497369	AA	AA	AB	AA	AB	AB	AA	AA	AB	AB	AB	AB	AA	AA	AB	--	AB	AA	AA	AA	AB	AB	AB	--	AA	AA	AA	AB	AB	--	AA	AB	AB	AB	--	--	AA	AA	AA	AB	AA	AB	AA	AA	AB	AB	--	AB	AA
EuBR03s70668740	AB	AB	AB	AB	AB	AB	AB	AB	AB	AB	AB	AB	AB	AB	AB	AB	AB	AB	AB	AB	AA	AB	AB	AB	AB	AB	AB	AB	AA	AB	AB	AB	AB	AB	AB	AB	AB	AB	AB	AB	AB	AB	AB	AB	AB	AB	AB	AB	AB
EuBR03s70758297	AA	AA	AA	AA	AA	AA	AA	AA	AA	AA	--	AB	AA	AA	AA	AA	BB	AB	AA	AA	AA	--	AA	AB	AA	AA	AA	AA	AB	BB	AA	AB	--	BB	AA	AA	AA	AA	AA	AB	AA	AB	AA	AB	AA	--	AB	AB	AA
EuBR03s70770696	AA	AA	AA	AA	--	--	AA	AA	AA	AA	AA	AB	AA	AA	AB	AA	AA	AB	AA	AA	AA	AA	AA	AA	AA	AA	AA	AA	AA	AA	AA	AA	AA	AA	AA	AA	AA	AA	AA	AA	AA	AA	AA	AA	AA	AA	AA	--	AA
EuBR03s70835784	AA	AA	AA	AA	AA	AA	AA	AA	AA	AA	AA	AA	AA	AA	AA	AA	AA	AA	AA	AA	AA	AA	AA	AA	AA	AA	BB	AA	BB	AA	AA	AB	AA	AA	AA	AA	AA	AA	AA	AA	BB	AA	AA	AA	AA	AA	BB	AA	AA
EuBR03s71151743	AB	AA	BB	BB	BB	BB	BB	AA	BB	BB	BB	BB	AA	AA	AA	BB	BB	BB	AA	BB	--	BB	BB	BB	AA	AA	AA	AA	AB	BB	BB	AA	AA	BB	AA	AA	AA	AA	AA	BB	AB	BB	AA	AA	AA	BB	AA	--	AA
EuBR03s71232013	BB	BB	BB	BB	BB	BB	BB	BB	BB	BB	BB	BB	AA	BB	BB	BB	BB	BB	BB	BB	BB	BB	BB	BB	BB	BB	BB	BB	BB	BB	BB	BB	BB	BB	BB	BB	BB	BB	BB	BB	BB	BB	BB	BB	BB	BB	BB	BB	AA
EuBR03s71407252	AA	AA	AA	AB	AA	AA	AA	AA	AA	AB	AA	AA	AA	AA	AA	AB	AA	AB	AA	AA	AB	AA	AA	AB	AA	AA	AB	AA	AB	AB	AB	AB	AB	AB	AB	AB	AA	AA	--	AB	AB	AB	AA	AB	AA	AB	AB	AB	AA
EuBR03s71416183	--	AB	AB	AB	AB	AB	AB	AB	AB	AB	AB	AB	AA	AB	AB	AB	AB	AB	--	AB	AB	AB	AB	AB	AA	AA	AA	AB	AB	AB	AA	AB	--	AB	AB	AB	AA	AA	AB	AB	AB	AB	AA	AA	AB	AB	AB	AB	AA
EuBR03s71441701	AA	AA	AA	AB	AB	AB	AA	AA	AB	--	AB	AB	AA	AA	AB	AA	AB	AB	AA	AA	AA	AB	AB	AB	AA	AA	AA	AA	AB	AB	AB	AB	AB	AB	AB	AB	AA	AA	AB	AB	AB	AB	AA	AA	AB	AB	AB	AB	AA
EuBR03s71484994	AA	AA	AA	AA	AB	AB	AA	AA	AA	AA	AB	AB	AA	AA	AB	AA	AB	AB	AB	AA	AB	AB	AB	AB	--	--	AA	AA	AB	AA	AB	AB	AB	AB	AB	AA	AA	--	AB	AB	AB	AB	AB	AB	AB	AB	AB	AB	AB
EuBR03s71495301	AA	AA	AA	AA	--	AB	AA	AA	AB	AB	AB	AB	AA	AA	--	AB	AB	AB	AA	AA	AB	AA	AB	AB	AA	AA	AA	AB	AB	--	--	AB	--	AB	AA	AB	AA	AA	AA	AB	--	AB	AA	--	AB	AB	AB	AB	AA
EuBR03s71528473	AB	AA	AA	BB	BB	BB	AB	AA	BB	BB	BB	BB	AA	AA	BB	AA	BB	BB	AA	AA	AA	BB	BB	BB	AA	AA	AB	AB	--	BB	BB	BB	BB	BB	BB	BB	AB	AA	AA	BB	BB	AA	AA	AA	BB	BB	BB	BB	AA
EuBR03s71534010	AA	AA	AA	AA	AA	BB	AA	AA	BB	AA	BB	BB	AA	AA	AA	AA	AA	AA	AA	AA	--	AA	BB	BB	AA	AA	AA	AB	BB	BB	AA	BB	AA	BB	AB	BB	AA	AA	AA	--	--	BB	AA	AA	BB	BB	BB	BB	AA
EuBR03s71565035	AA	AA	AA	AA	AA	AA	AA	AA	AA	AA	AA	AA	AA	AA	AA	AA	AA	AA	AA	AA	AA	AA	AA	AA	AA	AA	AA	AA	--	AA	AA	AB	AB	AB	AA	AA	AA	AA	AA	AA	AA	AA	AA	AA	AA	AB	AA	AB	AA
EuBR03s71909341	AA	AA	AB	AA	AA	AA	AA	AA	AA	AA	BB	BB	AA	AA	AA	AB	AA	BB	AA	AA	AA	--	AB	AA	AA	AA	BB	BB	BB	AA	AA	BB	AA	AA	BB	AA	AA	AA	AA	BB	AA	BB	AA	AA	AA	AB	BB	AB	AA
EuBR03s71945552	BB	AA	BB	BB	AA	BB	AA	AA	BB	BB	BB	BB	AA	AA	AA	BB	AA	BB	AA	AA	BB	BB	BB	BB	AA	AA	AA	AA	BB	AA	AB	BB	AA	AA	AA	AB	AA	AA	AA	AA	AA	BB	AA	AA	BB	AA	BB	BB	AA
EuBR03s72142067	AA	AA	AA	BB	BB	BB	AB	AA	BB	BB	BB	BB	AA	--	AB	BB	BB	BB	AA	--	BB	AB	BB	BB	AA	AA	AA	AB	AB	AB	--	AB	AB	AB	AB	AB	AA	AA	AB	AB	AB	AB	--	--	--	BB	AB	BB	AA
EuBR03s72232294	AA	AA	AA	AA	BB	BB	AA	AA	AA	AA	AA	BB	AA	AA	AA	AA	BB	BB	AA	AA	AA	AA	AA	BB	AA	AA	AA	AA	BB	AA	AA	BB	AA	BB	BB	AA	AA	AA	AA	BB	BB	BB	AA	AA	AA	--	BB	BB	AA
EuBR03s72774068	AA	AA	AA	BB	--	BB	AA	AA	BB	--	BB	BB	AA	AA	BB	BB	BB	BB	AA	AA	--	AB	BB	BB	AA	AA	AA	AA	BB	AA	AA	AA	AA	--	AA	AA	AA	AA	AA	AA	AA	AA	AA	AA	BB	BB	AB	BB	AA
EuBR03s72785324	AA	AA	AA	BB	BB	BB	AA	AA	BB	BB	BB	BB	AA	AA	AA	AA	BB	BB	AA	AA	AA	BB	BB	BB	AA	AA	AA	AB	BB	BB	AA	BB	BB	BB	BB	BB	AA	AA	AA	BB	BB	BB	AA	AA	AA	BB	BB	--	AA
EuBR03s73594880	AA	AA	AA	BB	AB	AB	AA	AA	AB	AA	AA	AA	AA	AA	AA	AA	--	AB	AA	AA	AA	AB	AA	AA	AA	AA	AA	AA	AB	AB	AA	AA	--	--	AA	AA	AA	AA	AA	AA	AA	AB	AA	AA	AA	AB	AB	--	AA
EuBR03s73915874	AA	AA	BB	BB	BB	BB	AA	AA	BB	BB	BB	BB	AA	AA	BB	BB	AA	BB	AA	AA	AA	BB	BB	BB	AA	AA	AA	AA	BB	BB	AA	AB	AB	AB	AA	BB	AA	AA	AA	AB	BB	BB	AA	AA	AA	BB	BB	BB	AA
EuBR03s7404240	AA	AA	AA	BB	AA	BB	AA	AA	AA	AA	--	AA	AA	AA	AA	BB	AA	AA	AA	AA	AA	BB	AA	AA	AA	AA	AA	BB	AA	BB	BB	AA	AA	AA	BB	BB	AA	AA	--	AA	BB	BB	AA	AA	AA	BB	BB	AA	AA
EuBR03s74053773	AA	AA	AA	BB	--	--	BB	AA	AA	AA	BB	BB	AA	AA	AA	AA	--	BB	AA	AA	AA	--	BB	BB	AA	AA	AA	AA	BB	BB	AA	BB	AA	BB	BB	BB	AA	AA	BB	BB	BB	BB	AA	BB	AA	BB	BB	BB	AA
EuBR03s74131841	AA	AA	BB	BB	--	BB	AA	AA	--	BB	BB	BB	AA	AA	AA	BB	BB	BB	AA	--	--	BB	BB	BB	AA	AA	AA	--	AB	BB	AB	BB	BB	--	BB	--	AB	AA	AA	--	BB	BB	AA	AA	BB	BB	BB	BB	AA
EuBR03s74245823	AA	AA	AA	AB	AB	AB	AA	AA	AA	AA	AB	AB	AA	AA	AA	AA	AA	AB	AA	AA	AA	AA	AB	AB	AA	AA	AA	AA	AA	AA	AA	AA	AA	AB	AB	AB	AA	AA	AB	AA	AA	AB	AA	--	AA	AB	AA	AB	AA
EuBR03s74482890	AA	AA	AA	--	AA	AA	AA	AA	AA	AA	AA	AA	AA	AA	AA	AA	AA	AA	AA	AA	AA	AA	--	AA	AA	AA	AA	AB	AA	--	AB	AB	--	AB	AB	AB	AA	AA	AA	AB	AB	AB	AA	AA	AA	AB	AB	AB	AA
EuBR03s74495063	AA	AA	AA	AA	AA	AA	AA	AA	AB	AB	AA	AA	AA	AA	AA	AA	AA	AA	AA	AA	AB	AA	AB	AA	AA	AA	AA	AB	AA	AA	AA	AA	AA	--	AB	AA	AA	AA	AA	AA	AA	AA	AA	AA	AA	AA	AB	AA	AA
EuBR03s74547971	AA	AA	AA	AA	AA	BB	AA	AA	AA	AA	BB	BB	AA	AA	BB	--	AA	BB	AA	AA	AA	--	BB	--	AA	AA	BB	AA	BB	BB	AB	--	--	BB	BB	BB	BB	AA	BB	BB	BB	BB	AA	AA	AA	BB	BB	BB	AA
EuBR03s74548463	AA	AA	AA	AB	AB	AB	AA	AB	AA	AA	AB	--	AA	AB	AB	AA	AA	AB	AB	--	AA	AB	AB	AB	AA	AA	AB	AB	AB	AB	AB	AB	AB	AB	AB	AB	AA	AA	AA	AB	AB	AB	AA	AB	AB	AB	AA	AB	AA
EuBR03s7460594	AA	AA	AA	BB	BB	BB	BB	AA	BB	BB	BB	BB	AA	AA	AA	BB	AA	BB	AA	BB	BB	AA	BB	BB	AA	AA	AA	BB	BB	BB	AB	BB	AA	AA	BB	--	AA	AA	AA	BB	BB	BB	AA	BB	BB	BB	BB	AB	AA
EuBR03s74675393	AB	AB	AB	BB	BB	BB	AB	BB	AB	--	BB	BB	AB	AB	BB	AB	BB	BB	BB	AB	AA	BB	AB	BB	AB	AB	AB	AB	AA	AB	AB	AB	BB	BB	BB	BB	AB	AB	BB	BB	BB	BB	AB	BB	--	AB	AB	AB	AB
EuBR03s74812223	AB	AB	AB	AB	AB	AB	AB	AB	AB	AB	AB	AB	AB	AB	AB	AB	AB	AB	AB	AB	AA	AB	AB	AB	AB	AB	AB	AB	AA	AB	AB	AB	AB	AB	AB	AB	AB	AB	AB	AB	AB	AB	AB	AB	AB	AB	AB	AB	AB
EuBR03s74937764	AA	AA	BB	BB	BB	BB	AA	AA	BB	BB	BB	BB	AA	AA	BB	BB	BB	BB	BB	BB	BB	BB	BB	BB	AA	AA	AA	AA	--	BB	BB	AB	BB	BB	AA	BB	AA	AA	AA	BB	BB	BB	AA	AB	AB	--	AB	BB	AA
EuBR03s7520846	BB	AB	AB	BB	BB	BB	BB	AB	AB	BB	BB	--	AB	AB	BB	BB	AB	BB	AB	--	AA	AB	AB	--	AB	AB	AB	AB	--	AB	AB	BB	AB	BB	BB	AB	AB	AB	BB	BB	BB	BB	AB	--	AB	BB	BB	BB	AB
EuBR03s75305113	AB	AA	AB	AB	AB	AB	AA	AA	AB	AB	--	--	AA	AA	AB	AA	AB	BB	AA	AA	AA	BB	BB	AB	AA	AA	AA	AB	AA	--	AA	AA	AA	AB	--	--	AA	AA	AB	AA	AB	AA	AA	--	AB	AA	AB	AA	AA
EuBR03s75307230	AB	AB	AB	BB	BB	BB	AB	BB	BB	BB	BB	BB	AB	--	BB	AB	BB	BB	AB	BB	AA	BB	BB	BB	AB	AB	BB	--	AA	BB	--	BB	BB	BB	BB	BB	AB	AB	BB	BB	BB	BB	AB	--	BB	BB	BB	BB	AB
EuBR03s7538497	AA	AA	AA	AB	AA	AA	AA	AA	AA	AA	AA	AB	AA	AA	AA	AA	--	AA	AA	AA	AB	AB	AB	AB	AA	AA	AA	--	AB	AB	AA	AA	AB	--	--	--	AA	AA	AA	AB	AB	AA	AA	AA	AB	AA	AA	AA	AA
EuBR03s75523762	AA	AA	AA	BB	BB	BB	AA	AA	AA	AA	AB	AA	AA	AA	AA	AA	AA	AA	AA	AA	AA	AA	AA	AB	AA	AA	AB	AA	BB	AA	AA	BB	AA	BB	BB	AA	AA	AA	--	BB	BB	BB	AA	AA	AA	BB	BB	BB	AA
EuBR03s75529720	AA	AA	AA	AA	AA	AA	AA	AA	AA	AA	AA	AA	AA	AA	AA	AA	AA	AA	AA	AA	AB	AA	AA	AA	--	AA	AA	AA	AB	AA	AA	AA	AA	AA	AA	AA	AA	AA	AA	AA	AA	AA	AA	AA	AA	AA	AA	AA	AA
EuBR03s75583060	AA	AA	AA	AB	AA	AA	AA	AA	AA	--	AB	BB	AA	AA	AA	AA	AA	BB	AA	AA	AA	AB	AA	AA	AA	AA	BB	AA	BB	BB	AA	BB	BB	BB	BB	BB	AA	AA	BB	AB	BB	BB	AA	BB	BB	BB	BB	BB	AA
EuBR03s75596929	AA	AA	AA	--	AB	AB	AA	AA	AB	AB	AB	--	AA	AA	--	BB	BB	BB	AA	AA	AB	AB	BB	--	AA	AA	AA	AA	AA	AA	AA	AA	AA	AA	AA	AA	AA	AA	AA	AA	AA	AA	AA	AA	AA	AA	AA	AA	AA
EuBR03s75906816	AB	--	BB	BB	BB	BB	AB	BB	BB	BB	BB	BB	AB	BB	BB	BB	BB	BB	BB	BB	AA	BB	BB	BB	AB	AB	BB	BB	AA	BB	BB	BB	BB	BB	BB	BB	AB	--	BB	BB	BB	BB	AB	BB	AB	BB	BB	BB	AB
EuBR03s75995817	AA	BB	AA	BB	BB	BB	BB	BB	BB	BB	BB	BB	BB	BB	BB	BB	BB	BB	BB	BB	BB	AA	BB	BB	AA	AA	AA	BB	AB	AA	AA	BB	AB	BB	BB	AA	AA	AB	BB	BB	BB	BB	--	BB	AA	BB	AA	BB	AA
EuBR03s76109630	AA	AA	AB	AB	AB	AB	AB	--	AB	AB	AB	AB	AA	AB	AB	AB	AB	AB	--	AB	AB	AB	AB	AB	AA	AA	AB	AB	AB	AB	AB	AB	AB	AB	AB	AB	AA	AA	AB	AB	AB	AB	AA	AA	AB	AB	AB	AB	AA
EuBR03s76112092	AA	--	BB	BB	BB	BB	AA	AB	BB	--	BB	BB	AA	BB	BB	BB	BB	BB	AA	--	BB	BB	BB	--	AA	AA	AA	AA	BB	AB	AA	BB	AA	AB	AB	BB	AB	AB	AB	--	--	BB	AA	AB	BB	BB	BB	BB	AA
EuBR03s76179960	AA	AA	AA	AA	AA	AB	AA	AA	AA	AA	AA	AA	AA	AA	AA	AA	AA	AA	AA	AA	BB	AA	AA	AA	AA	AA	AA	AA	BB	AA	AA	AB	AB	AA	--	AB	AA	AA	AA	AB	AB	AB	AA	AA	AA	AA	AA	AA	AA
EuBR03s76246604	BB	AA	BB	BB	BB	BB	BB	BB	BB	BB	BB	BB	AA	BB	BB	BB	--	BB	AA	BB	BB	BB	BB	--	AA	AA	BB	BB	BB	BB	AA	BB	BB	BB	BB	BB	BB	AA	BB	BB	BB	AA	BB	AA	AA	BB	BB	BB	AA
EuBR03s76354202	AA	AA	AA	AA	AA	AA	AA	AA	AB	AA	AA	AA	AA	AA	AA	AA	AA	AB	AA	AA	AB	AA	AA	AA	AA	AA	AA	AA	AA	AB	AA	AA	AB	AB	AA	AB	AA	AA	AA	AA	AA	AB	AA	AA	AB	AB	AB	AB	AA
EuBR03s76391163	AA	AA	AA	AA	AB	--	AA	AA	AA	AA	AA	--	AA	AA	AA	AA	AA	AA	AA	AA	AA	--	AA	AA	AA	AA	AA	AA	AA	AA	AA	AA	AA	AA	AA	AA	AA	AA	AA	AA	AA	AA	AA	AA	AA	AA	--	AA	AA
EuBR03s77290605	AB	AB	AB	AB	AB	AB	AB	AB	AB	AB	AB	AB	--	AB	AB	AB	AB	--	AB	AB	AB	AB	AB	AB	AA	AA	--	AB	AB	AB	AB	AB	AB	AB	AB	AB	AB	--	AB	AB	AB	AB	AA	AB	AB	AB	AB	AB	AA
EuBR03s77302756	AA	AA	AA	--	AB	AA	AA	AA	BB	BB	BB	BB	AA	AA	AA	AA	AB	--	AA	AA	BB	BB	BB	BB	AA	AA	AA	AA	--	AA	AA	AA	AB	AB	--	AA	AA	AA	AA	AA	AB	AB	AA	AA	BB	AB	AA	BB	AA
EuBR03s77392158	AA	AA	AA	BB	BB	AA	AA	BB	BB	BB	BB	BB	AA	BB	BB	BB	BB	BB	AA	AA	AA	BB	BB	AA	AA	AA	AA	AB	--	--	--	BB	BB	BB	AA	BB	AA	AA	BB	AB	BB	BB	AA	AA	BB	BB	AA	AA	AA
EuBR03s77534695	AA	BB	BB	BB	BB	BB	AA	BB	BB	BB	BB	BB	AA	BB	BB	BB	BB	BB	AA	BB	BB	BB	BB	BB	AA	AA	AA	AA	AA	BB	AA	BB	BB	BB	BB	AA	AA	AA	BB	BB	BB	BB	AA	AA	BB	BB	BB	BB	AA
EuBR03s77590327	AA	AA	AA	AB	AB	AB	AA	AA	--	AA	AB	AB	AA	AA	AB	--	AB	AB	AA	AA	AA	AB	AB	AB	AA	AA	AA	AB	AB	AB	AA	AB	AB	AB	AB	AB	AA	AA	AB	AB	AB	AB	AA	--	AB	AB	--	AB	AA
EuBR03s7771088	AA	AA	AB	AA	AB	AB	AA	AA	AA	AA	AB	AB	AA	--	--	AB	AA	AB	AA	AA	AB	AB	AA	AB	AA	AA	AA	AA	AA	AA	AA	AA	AA	AA	AA	AA	AA	AA	AA	AA	AB	AA	AA	AA	AA	AB	AA	AB	AA
EuBR03s77770666	AA	AA	AA	AA	AA	AB	AA	AA	AA	AA	AA	AA	AA	AA	--	AB	--	--	AA	AA	AA	--	--	AB	AA	AA	AA	AA	AA	AA	AA	--	AA	AB	AA	AA	AA	AA	AA	AB	--	AA	AA	AA	AA	--	AB	AA	AA
EuBR03s77835817	AB	AB	--	AB	AB	AB	--	AA	AB	AB	AB	AB	AA	--	AB	--	AB	AB	--	AB	AB	AB	AB	AB	AA	AA	AA	AA	AB	AA	AB	AA	AA	AA	AA	AA	AA	AA	AA	AA	AA	AB	AA	AA	AA	AB	AA	--	AA
EuBR03s77962968	AB	AB	AB	BB	BB	BB	AB	AA	BB	BB	BB	BB	AA	BB	BB	BB	BB	BB	AA	BB	AB	BB	BB	BB	AA	AA	BB	BB	BB	BB	--	BB	BB	BB	BB	BB	AA	AA	BB	AA	BB	BB	AA	AA	AA	BB	BB	BB	AA
EuBR03s78089703	AA	AA	AA	AB	AB	AA	AA	AA	AA	AA	AA	AB	AA	AA	AA	AA	--	AB	AA	AA	AA	AA	--	--	AA	AA	AA	AA	AA	AB	AA	AA	AA	AB	AB	--	AA	AA	AA	AB	--	AA	AA	AA	AA	AB	AA	AA	AA
EuBR03s78344056	AA	AA	AA	AA	AA	--	AA	AA	--	--	AA	AA	AA	AA	AA	AA	AA	AA	AA	AA	AA	--	AA	AA	AA	AA	AA	AA	AA	AA	AA	AA	AA	AA	AA	AA	AA	AA	AA	AA	AA	AA	AA	AA	AA	AA	AA	AA	AA
EuBR03s78848131	AA	AA	AA	AB	--	AA	AA	AA	AA	--	--	--	AA	AA	AA	--	--	AA	AA	--	--	AA	--	--	AA	AA	AA	AA	AB	AA	AA	AB	AA	AA	AA	AA	AA	AA	AA	AA	AB	AA	AA	AA	AA	--	AA	AA	AA
EuBR03s78861059	AA	--	AB	BB	BB	BB	AB	BB	BB	AA	BB	BB	AA	AA	AB	BB	BB	BB	--	--	BB	AB	BB	BB	AA	AA	AA	BB	BB	BB	AA	AA	AA	AB	AB	AB	AA	AA	--	BB	AB	BB	AA	AB	AA	BB	BB	AB	AA
EuBR03s78910908	--	--	AB	BB	BB	BB	AA	AA	BB	BB	BB	BB	AA	BB	AB	AB	BB	BB	AB	--	AB	BB	BB	BB	AA	AA	BB	BB	BB	BB	AB	BB	AB	--	BB	AB	--	AB	BB	BB	BB	BB	AA	BB	--	BB	BB	BB	AA
EuBR03s79279575	AA	AA	AA	AA	AA	AA	AA	AA	AA	AA	AA	AA	AA	AA	AA	AA	AA	AA	AA	AA	AA	AA	AA	AA	AA	AA	AA	AA	AA	AB	AA	AA	AA	AA	AA	BB	AA	AA	AA	--	AB	BB	AA	AA	AA	BB	AA	BB	AA
EuBR03s79471485	AA	AA	AA	AA	AA	AB	AA	AA	AA	AA	AA	AB	AA	AA	AA	AB	AB	AB	AA	AA	AB	AA	AA	AB	AA	AA	AA	AA	AB	AB	AA	AB	AA	AB	AB	AB	AA	AA	AA	AB	AA	AB	AA	AA	AA	AB	AA	AB	AA
EuBR03s79508550	AA	AA	AA	AA	BB	AA	AA	AA	BB	AA	BB	AA	AA	AA	AA	BB	BB	BB	AA	--	AA	AA	BB	AA	AA	AA	AA	AA	AA	BB	AA	AA	--	BB	BB	--	AA	AA	AA	BB	AA	AA	AA	AA	AA	BB	BB	BB	AA
EuBR03s79552786	AA	AA	AB	AB	BB	AB	AA	AA	AB	AB	BB	AB	AA	AB	--	AA	--	AB	AA	AA	AA	--	--	AB	AA	AA	AA	AA	AB	BB	AA	AA	AA	AB	AB	--	AA	AA	AA	AB	AA	--	AA	AA	AA	BB	AB	--	AA
EuBR03s7955300	AA	AA	AA	AA	AA	AA	AA	AA	AA	AA	BB	AA	AA	AA	AA	AA	AA	AA	AA	AA	AA	BB	BB	AA	AA	AA	AA	AA	AA	BB	AA	AA	AA	BB	AA	AA	AA	AA	AA	AA	BB	BB	AA	AA	AA	BB	BB	AA	AA
EuBR03s79847266	AA	AA	AA	--	--	AB	AA	AA	--	AB	AB	AB	AA	AA	AA	AB	AB	AB	AA	AA	--	--	AB	AB	AA	AA	AA	AA	AB	AB	AA	--	AA	AB	--	AA	AA	AA	--	AB	AB	AB	AA	AA	AA	AB	AB	AB	AA
EuBR03s79897659	AA	AA	AA	AA	AA	AA	AA	AA	AA	AA	AA	AA	AA	AA	AA	AA	AA	AB	AA	AA	AA	AA	AA	AB	AA	AA	AA	AB	AA	AA	AA	AA	AA	AB	AA	AA	AA	AA	AA	AA	--	AB	AA	AB	AA	AB	--	AB	AA
EuBR03s7994479	AA	AA	AA	AA	AA	AA	AA	AA	AA	AA	--	AA	AA	AA	AA	AA	AA	AA	AA	AA	AA	AA	AA	--	AA	AA	AA	AB	AB	AB	AA	AB	AA	AB	AB	AB	AA	AA	AA	AB	AA	AB	AA	AA	AA	AA	AB	AB	AA
EuBR03s8203570	AA	AA	AB	BB	BB	AB	AA	AA	BB	BB	BB	BB	AA	AA	AB	BB	BB	BB	AA	AA	--	BB	BB	BB	AA	AA	AA	BB	BB	BB	AB	AB	--	AA	BB	BB	AA	AA	BB	BB	BB	BB	AA	AA	--	BB	BB	BB	AA
EuBR03s8229710	AA	AA	AA	--	AA	AB	AA	AA	AA	AA	AB	AB	AA	AA	--	AA	--	AB	AA	AA	--	AB	AA	AA	AA	AA	AB	AA	AB	AA	--	--	AA	AA	AA	--	AA	AA	AA	AA	AB	AB	AA	--	AA	AB	AB	AB	AA
EuBR03s8409136	AA	AA	AA	AA	AA	--	AA	AA	AA	AA	AB	--	AA	AA	AA	AA	AA	--	AA	AA	AA	AA	AA	AB	AA	AA	AA	AA	AB	AB	AA	--	--	AB	AB	AB	AA	AA	AB	--	AB	AB	AA	AA	AA	AB	AB	AB	AA
EuBR03s8513199	AA	AA	AA	AB	AA	AB	AA	AA	AA	--	AB	AB	AA	AA	AB	AB	AB	AA	AA	AA	AB	AB	AB	AA	AA	AA	AA	AA	AA	AA	AA	AA	AA	AA	AA	AA	AA	AA	AA	AA	AB	AA	AA	AA	AA	AB	AA	AB	AA
EuBR03s8759140	AA	AA	AA	BB	BB	BB	AA	AA	AA	BB	BB	BB	AA	AA	--	AA	BB	BB	AA	AA	AA	BB	BB	BB	AA	AA	AB	AB	BB	BB	AB	BB	AA	AA	AB	BB	AA	AA	AA	BB	BB	AB	AA	AA	AA	--	BB	BB	AA
EuBR03s8990102	AA	AA	AA	AA	AA	AA	AA	AA	AA	AA	AA	AA	AA	AA	AA	AA	AA	AA	AA	AA	AA	AA	AA	AA	AA	AA	AA	AA	AA	AB	AA	AA	AA	AA	AA	AA	AA	AA	AA	AA	AA	--	AA	AA	AA	AA	AB	AA	AA
EuBR03s9116848	AA	AA	AA	AA	AA	--	AA	AA	AA	AA	--	AB	AA	AA	AA	AA	AA	AA	AA	AA	AA	AA	AA	AA	AA	AA	AA	AA	AB	AB	AA	AA	AA	AA	AB	AA	AA	AA	AB	--	--	AB	AA	AA	AA	AB	AB	AB	AA
EuBR03s9599102	AB	AB	AB	AB	BB	AB	AA	AA	AA	--	BB	AB	AA	AA	AB	BB	AB	AB	AA	AB	AA	AA	AB	AB	AA	AA	AB	AB	AB	AA	AA	AB	AA	AB	AA	AA	AA	AA	AA	AA	--	AB	AA	AB	AA	AB	AB	AB	AA
EuBR03s9972622	AA	AA	BB	BB	BB	BB	AA	AA	BB	BB	BB	BB	AA	AA	BB	BB	BB	BB	AA	AA	BB	BB	BB	BB	AA	AA	AA	BB	BB	BB	BB	BB	--	BB	BB	BB	AA	AA	AB	BB	BB	BB	AA	BB	BB	BB	BB	BB	AA
EuBR04s10483093	AA	AA	AA	AB	AB	AB	AA	AA	--	AB	AB	AB	AA	--	AA	AA	--	AB	AA	AA	AA	AA	AA	--	AA	AA	AB	AB	AB	AB	AA	--	AA	AB	AB	AB	AB	AA	AB	AB	AB	AB	AB	AB	AA	AB	AB	AB	AA
EuBR04s10606014	AA	AA	BB	BB	BB	BB	BB	AA	BB	BB	BB	BB	AA	BB	BB	AA	BB	BB	BB	BB	AA	BB	BB	BB	BB	AB	BB	BB	BB	BB	BB	BB	BB	BB	BB	BB	--	AB	BB	BB	BB	BB	BB	BB	--	BB	BB	BB	AB
EuBR04s10627872	AA	AA	AA	AA	AA	AA	AA	AA	AA	AA	AA	AA	AA	AA	AA	AA	AA	AA	AA	AA	AA	AA	AA	AA	AA	AA	AA	AA	BB	BB	AA	AA	BB	BB	BB	BB	AA	AA	AA	AA	BB	BB	AA	AA	AA	AA	AA	BB	AA
EuBR04s10996193	AA	AA	AA	BB	AA	BB	AA	AA	AA	AA	BB	BB	AA	AA	AA	--	AB	BB	AA	AA	--	AA	AA	BB	AA	AA	AA	--	BB	BB	AA	AA	AB	BB	BB	--	AA	AA	AA	BB	AA	BB	AA	AA	AA	BB	AA	BB	AA
EuBR04s11066343	AA	AA	AA	AA	AA	AA	AA	AA	AA	AA	AA	BB	AA	AA	AA	AB	AA	AA	AA	AA	AA	AA	AB	AA	AA	AA	AA	AA	BB	AA	AA	AA	AA	AA	AA	AA	AA	AA	AA	AA	AA	AA	AA	AA	--	BB	AA	--	AA
EuBR04s11389962	AA	AA	AA	AB	AB	AA	AA	AA	AB	AB	AA	AA	AA	AA	AA	AB	AA	--	AA	AA	AA	AB	AB	AB	AA	AA	AA	AA	AA	AB	--	--	AA	AA	AA	AA	AA	AA	AA	AB	AB	AB	AA	AA	AA	AB	AA	AA	AA
EuBR04s11397612	--	BB	BB	BB	BB	BB	AB	--	BB	BB	BB	BB	AA	AB	BB	BB	BB	BB	AA	BB	BB	BB	BB	BB	AA	AA	AA	--	AB	--	AB	AB	AB	--	AB	AB	AA	AA	AA	AB	--	AB	AA	--	AB	AB	AB	AB	AA
EuBR04s11421232	AA	AA	AA	AA	AA	AA	AA	AA	AA	AA	AA	AA	AA	AA	AA	AA	--	AA	AA	AA	AA	AA	AA	AA	AA	AA	AA	AA	AA	AA	AA	--	AA	AA	AA	AA	AA	AA	AA	AA	AA	AA	AA	AA	AA	AA	AA	AA	AA
EuBR04s11446593	AA	AA	AA	AA	AA	AA	AA	AA	AA	AA	AA	AA	AA	AA	AA	AA	AA	AA	AA	AA	AA	AA	AA	AA	AA	AA	AA	--	AA	AA	--	AA	AA	AA	AA	AA	AA	AA	AA	AA	AA	AA	AA	AA	AA	AA	--	AA	AA
EuBR04s11515474	AA	AA	AA	AB	--	AB	AA	AA	AA	AA	AB	--	AA	AA	AA	AA	AA	AA	AA	AA	AA	AB	AA	AA	AA	AA	AA	AA	--	AA	AA	AA	AA	AA	AA	AA	AA	AA	AA	AA	AA	AA	AA	AA	--	AA	AA	AB	AA
EuBR04s11530837	AA	AA	AA	BB	BB	BB	AA	AA	BB	BB	BB	BB	AA	BB	BB	BB	BB	BB	AA	BB	AA	AA	BB	BB	AA	AA	AA	BB	AA	BB	BB	BB	BB	BB	BB	BB	AA	AA	AB	BB	BB	BB	AA	AA	AA	AA	BB	BB	AA
EuBR04s1171873	AB	AB	AB	AB	AB	AB	AB	AB	AB	AB	AB	AB	AB	AB	AB	BB	AB	AB	AB	AB	AB	AB	AB	AB	AA	AA	AB	AB	AB	AB	AB	AB	AB	BB	AB	AB	--	AA	AB	AB	AB	AB	AA	AB	AB	AB	AB	AB	AA
EuBR04s11753214	AB	AB	AB	BB	BB	BB	AB	AB	AB	AB	--	BB	AB	AB	AB	BB	BB	AB	AB	AB	AB	--	BB	AB	AB	AB	AB	AB	BB	AB	AB	AB	AB	AB	AB	AB	AB	AB	--	AB	--	AB	AB	AB	BB	BB	AB	BB	AB
EuBR04s11774514	AA	AA	AA	BB	BB	BB	AA	AA	BB	AA	BB	BB	AA	AA	AA	AA	BB	BB	AA	AA	AA	AA	AA	BB	AA	AA	BB	BB	BB	BB	AA	BB	BB	BB	BB	BB	AA	AA	BB	BB	BB	BB	AA	BB	AA	BB	BB	BB	AA
EuBR04s11845481	--	AB	--	BB	BB	BB	BB	AB	BB	BB	BB	BB	--	BB	BB	BB	BB	BB	AB	BB	BB	BB	BB	BB	AB	AA	AB	AB	BB	BB	BB	BB	BB	BB	--	BB	AA	AA	AB	BB	BB	BB	AB	AA	BB	BB	BB	BB	AA
EuBR04s11867916	AA	AA	AA	AB	AB	AB	AA	AA	AB	AB	AB	AB	AA	AA	AA	AB	AB	AB	AA	AA	AA	AB	AB	AB	AA	AA	--	AA	AB	AB	AB	AB	AB	AB	AB	AB	AA	AA	AA	AB	AB	AB	AA	--	AB	AB	AB	AB	AA
EuBR04s12888267	AA	AA	AA	AA	--	AB	AA	AA	AB	AA	AB	AB	AA	AA	AA	AA	AA	AA	AA	AA	AA	AA	AA	AA	AA	AA	AA	AA	AB	AB	AA	AB	AA	--	--	--	AA	AA	--	AB	AA	AB	AA	AA	AA	AB	AB	AA	AA
EuBR04s13709280	AA	AA	AA	AA	AA	AA	AA	AA	AA	AA	AA	AA	AA	AA	AA	AA	--	BB	AA	AA	AA	AA	BB	--	AA	AA	BB	BB	BB	--	AA	BB	--	BB	--	AA	AA	AA	AA	AA	BB	AA	AA	AA	BB	BB	BB	BB	AA
EuBR04s13837754	AA	AA	AA	AB	AA	AA	AA	AA	AA	AA	AB	--	AA	AA	AA	AA	BB	AA	AA	AA	AA	AA	AB	AA	AA	AA	AB	--	BB	--	AA	AA	AA	BB	AB	--	AA	AA	AA	AB	BB	BB	AA	AA	AA	BB	AB	BB	AA
EuBR04s14061658	AA	AA	AA	AA	AA	AA	AA	AA	AA	AA	AA	AA	AA	AA	AA	AA	AA	--	AA	AA	AA	AA	--	AA	AA	AA	AA	AA	AA	AA	AA	AA	--	--	--	AB	AA	AA	AA	AB	AB	--	AA	AA	--	AA	AA	AA	AA
EuBR04s14404775	AA	AA	AA	AA	AA	AA	AA	AA	BB	AA	AA	AA	AA	AA	AA	AA	AA	AA	AA	AA	AA	AA	AA	AA	AA	AA	AA	AA	BB	--	AA	--	--	BB	BB	BB	AA	AA	BB	BB	BB	BB	AA	BB	AA	BB	BB	BB	AA
EuBR04s14607596	AA	AA	AA	AB	AB	AB	AA	AA	AB	AB	AA	--	AA	--	--	AA	--	AA	AA	AA	--	--	--	--	AA	AA	AA	AA	AA	--	AA	AA	AA	AA	AA	BB	AA	AA	AA	--	BB	--	AA	AA	--	BB	AB	BB	AA
EuBR04s14841586	AA	AB	AA	BB	BB	BB	AB	--	BB	BB	BB	BB	AA	AB	--	BB	BB	BB	--	AA	BB	BB	BB	BB	AA	AA	AA	AA	AB	AA	AB	AB	AA	AB	AA	AA	AA	AA	AA	AA	--	BB	AA	AA	AB	AA	AA	BB	AA
EuBR04s14946089	AA	AA	AA	AA	AA	AA	AA	AA	AA	AA	AA	AA	AA	AA	AA	AA	AA	AA	AA	AA	AA	AA	AA	AA	AA	AA	BB	BB	AA	BB	AA	AA	AB	AA	AA	AA	AA	AA	AA	AA	AA	BB	AA	AA	AA	BB	BB	AA	AA
EuBR04s15444365	AA	AA	AA	AB	AB	AA	AA	AA	AA	AA	AB	--	AA	AA	AA	AA	AB	AB	AA	AA	AA	AA	AA	AB	AA	AA	AA	AA	--	AA	AA	AA	AA	AA	AA	AA	AA	AA	AA	AA	AA	AB	AA	AA	AA	AA	AA	--	AA
EuBR04s15795560	AA	AA	AA	AB	AB	AB	AB	AA	--	AB	--	AB	AA	--	AA	AA	AB	AB	AA	AA	AB	AB	AB	AB	AA	AA	AA	AA	AA	AB	AA	AB	AB	AA	AB	AA	AA	AA	--	AB	AB	AB	AA	--	AB	AB	AB	AB	AA
EuBR04s15838607	AA	--	BB	BB	BB	BB	AA	AB	BB	AB	BB	BB	AA	AA	BB	BB	BB	BB	AB	BB	AB	BB	BB	BB	AA	--	BB	BB	BB	BB	BB	BB	BB	BB	BB	BB	--	--	--	BB	BB	BB	AB	BB	AA	BB	BB	BB	AA
EuBR04s15873754	AA	AA	AA	BB	AA	BB	AA	AA	AA	AA	AA	AB	AA	AA	BB	AA	BB	BB	AA	AA	AA	AA	BB	BB	AA	AA	BB	BB	BB	BB	BB	BB	BB	BB	BB	AA	AA	AA	AA	BB	AA	BB	AA	AA	BB	BB	BB	BB	AA
EuBR04s16093924	--	--	BB	AB	BB	BB	--	AA	AA	BB	AA	AB	--	AA	AA	--	BB	BB	AA	BB	--	AA	BB	AB	AA	AA	AA	AA	--	AB	AB	AA	AA	BB	AA	AA	--	--	AA	AB	BB	BB	AA	AB	BB	BB	AA	AA	AA
EuBR04s16106238	AB	AA	AB	AB	AA	AB	AA	AA	AB	AB	BB	BB	AA	AB	AB	BB	BB	AB	AA	AA	--	--	--	AB	AA	AA	AA	AA	--	AA	AA	AA	AA	AA	AA	AA	AA	AA	AA	AA	--	AA	AA	AA	AA	AB	AA	--	AA
EuBR04s16166771	AA	AA	AA	AA	--	AB	AA	AA	AA	AA	AA	--	AA	AA	AA	AA	AA	AA	AA	AA	AA	--	AA	AA	AA	AA	AA	AB	AA	AB	AA	AB	--	AB	AB	AB	AA	AA	AA	AA	AB	AB	AA	AA	AA	AB	AA	AA	AA
EuBR04s16227464	AA	AA	AA	BB	BB	--	AA	AA	BB	BB	BB	BB	AA	AA	AA	AA	AB	BB	AA	AA	BB	AA	BB	BB	AA	AA	AA	BB	BB	BB	BB	BB	BB	BB	AA	AA	AA	AA	--	AB	BB	BB	AA	AA	--	BB	BB	BB	AA
EuBR04s16323381	AA	AA	AA	AA	AA	AA	AA	AA	AA	AA	AA	AA	AA	AA	AA	--	AA	AA	AA	AA	AB	AA	AA	AA	AA	AA	AA	AA	AB	AA	AA	AA	AA	AB	AA	AA	AA	AA	AA	AA	AA	AA	AA	AA	AA	AA	AA	AA	AA
EuBR04s16329322	AA	AA	AA	AA	AA	AA	AA	AA	AA	AA	AA	AA	AA	AA	AA	AA	AA	AA	AA	AA	AA	AA	AA	AA	AA	AA	AB	--	AB	AB	AA	AB	AA	--	AA	AA	AA	AA	AA	AB	AB	AB	AA	AA	AA	AA	AA	AA	AA
EuBR04s16339516	AB	AA	AA	AB	--	AB	AB	--	AB	AB	AB	BB	AA	AB	AB	AB	BB	AB	AA	--	BB	--	BB	AB	AA	AA	AA	AA	BB	AA	AA	AA	AA	AA	AA	AA	AA	AA	AA	AA	--	AA	AA	AB	--	--	--	--	AA
EuBR04s16436178	AA	AB	--	BB	AB	AB	AA	AA	--	AA	--	--	AA	AA	AB	AB	BB	BB	AB	AA	AB	AB	BB	BB	AA	AA	AA	AA	--	AA	AB	AA	AB	--	AA	AA	AA	AA	AA	AA	AA	AA	AA	AA	BB	AA	AB	AB	AA
EuBR04s16691579	AA	AA	AA	AA	AA	AA	AA	AA	AA	AA	--	AB	AA	AA	AA	AA	AA	AA	AA	AA	AA	AA	AA	AA	AA	AA	AA	AA	--	AA	AA	--	AA	AA	AA	--	AA	AA	AA	AA	AA	AA	AA	AA	AA	AA	AA	AA	AA
EuBR04s16765662	AA	AA	AA	AA	AA	AA	AA	AA	AA	AA	AA	AA	AA	AA	AA	AA	AA	AA	AA	AA	AA	--	AA	AA	AA	AA	AA	AA	AA	AA	AA	AA	AA	AA	AA	AA	AA	AA	AA	AA	AA	AA	AA	AA	AA	AA	AA	AA	AA
EuBR04s17279795	AA	AA	AA	AA	AA	AA	AA	AA	AA	AA	AA	AA	AA	AA	AA	AA	AA	AA	AA	AA	AA	AA	AA	AA	AA	AA	AA	AA	AA	AA	AB	AA	AA	AA	AA	AA	AA	AA	AA	AA	AA	AA	AA	AA	AA	AA	AA	AA	AA
EuBR04s17324763	AA	AA	--	AA	AB	AB	AA	AA	AA	AB	AA	AA	AA	AB	AA	AA	--	AA	AA	AB	--	AB	AB	AB	AA	AA	AA	AB	AA	--	AA	AA	AA	AA	AA	AA	AA	AA	AA	AB	--	AB	AA	AB	AA	AA	AB	AB	AA
EuBR04s17503270	AA	AA	AA	BB	BB	BB	AA	AA	AB	BB	AB	BB	AA	AA	BB	BB	BB	BB	AA	AA	AA	BB	BB	BB	AA	AA	AA	AA	BB	AA	AA	AA	AA	AA	--	BB	AA	AA	--	BB	BB	AA	AA	AA	AB	BB	--	AA	AA
EuBR04s17599678	AA	AA	AA	AB	AA	AB	AA	AA	AA	AA	AB	AB	AA	AA	AA	AA	AA	AB	AA	AA	AA	--	AA	AB	AA	AA	AA	AB	AB	AA	AB	AB	AA	AA	AA	AB	AA	AA	AA	AA	AB	AB	AA	AB	AA	AB	AB	AB	AA
EuBR04s17602726	AA	AA	AA	--	AB	AB	AA	AA	--	AB	AB	AB	AA	AA	--	AB	--	--	AA	AA	--	AB	AB	AB	AA	AA	AA	AA	AB	AA	AA	AA	AA	AA	AA	--	AA	AA	AA	AA	AB	AA	AA	AA	AA	AA	AA	AA	AA
EuBR04s17829837	AA	AA	AA	AA	AA	BB	AA	AA	AB	AB	BB	AB	AA	AA	--	AA	--	AA	AA	AA	AB	BB	BB	BB	AA	AA	AA	AA	AA	AA	AA	AA	AA	AA	AA	AA	AA	AA	AA	AA	AA	AA	AA	AA	AA	AB	AA	--	AA
EuBR04s1793105	AA	--	AA	AB	BB	BB	AA	AB	BB	AB	BB	BB	AA	AA	--	--	BB	BB	--	AA	--	BB	BB	BB	AA	AB	BB	BB	BB	BB	BB	BB	BB	BB	BB	BB	AA	AA	BB	BB	BB	BB	AA	AA	AA	BB	BB	BB	AA
EuBR04s18031300	AA	AA	AA	BB	BB	AA	AA	AA	BB	BB	AB	BB	AA	AA	AA	AA	AA	BB	AA	AA	AA	AA	AA	BB	AA	AA	AA	AA	BB	BB	AA	BB	AA	BB	BB	BB	AA	AA	BB	BB	BB	BB	AA	AA	AA	BB	AA	AA	AA
EuBR04s18229682	AA	AA	AA	AB	AA	AA	AA	AA	AA	AA	AA	AB	AA	AA	AA	AA	BB	BB	AA	AA	AA	AA	AA	--	AA	AA	BB	BB	AB	AB	AB	BB	BB	BB	AB	AB	AA	AA	AB	AB	AB	AB	AA	AA	AA	AB	BB	AB	AA
EuBR04s18376320	AA	AA	AA	AA	AA	--	AA	AA	AA	AA	AA	AA	AA	AA	AA	AA	--	AA	AA	AA	AA	--	AA	AA	AA	AA	--	AA	AA	AA	AA	AA	--	AA	AA	AA	AA	AA	AA	AA	AA	AA	AA	AA	AA	AA	AA	AA	AA
EuBR04s1842358	AA	AA	AA	AA	AA	AA	AA	AA	AA	AA	AA	AA	AA	AA	AA	AA	AA	AA	AA	AA	AA	AA	AA	AA	AA	AA	AA	AA	AA	AA	AA	AA	AA	AA	AA	AA	AA	AA	AA	AA	AA	AB	AA	AA	AA	AA	AA	AA	AA
EuBR04s18465	AA	AA	AA	BB	BB	BB	AA	AA	BB	BB	BB	BB	AA	BB	AA	BB	BB	BB	AA	BB	AA	BB	BB	BB	AA	AA	AA	AA	BB	BB	AA	BB	BB	BB	BB	BB	AA	AA	BB	BB	BB	BB	AA	AB	AA	BB	BB	BB	AA
EuBR04s18599806	AA	AA	AA	AA	AA	AA	AA	AA	AA	AA	AA	AA	AA	AA	AA	AA	--	--	AA	AA	AA	AA	--	AA	AA	AA	AA	AA	AA	--	AA	AA	AA	AA	AA	AA	AA	AA	AA	AA	AA	AA	AA	AA	AA	AA	--	AA	AA
EuBR04s18750093	AA	--	AA	AA	--	BB	AA	AA	--	BB	AB	BB	AA	AA	AA	--	BB	BB	AA	--	AA	AA	--	BB	AA	AA	AA	AA	AA	AA	AA	AA	AA	AA	AA	AA	AA	AA	AA	AA	AB	AA	AA	AA	--	--	AA	AA	AA
EuBR04s18751579	--	AA	AA	AB	AB	AB	AA	AA	AB	AB	AB	AB	AA	AA	--	--	AB	AB	AA	AA	--	AB	AB	AB	AA	AA	AA	AA	AB	AA	AA	AA	AA	AA	AA	AA	AA	AA	AA	--	AB	AA	AA	AA	AA	AA	--	AB	AA
EuBR04s18911103	AA	AA	AA	AA	AA	AB	AA	AA	AA	--	--	AA	AA	AA	AA	AB	AA	AB	AA	AA	AA	AA	AA	AA	AA	AA	AA	AB	AB	AA	AA	AB	AB	AA	AA	AB	AA	AA	AA	--	AA	AA	AA	AA	AA	AA	AA	AB	AA
EuBR04s18921543	AA	AA	--	AB	AB	AB	AA	AA	AB	AB	AB	AB	AA	AA	AA	AA	AB	AB	AA	AA	--	AA	AB	AB	AA	AA	AA	AA	AB	AB	AA	AB	AB	AB	AB	AB	AA	AA	AA	AB	AB	AB	AA	AA	AB	AB	AA	AB	AA
EuBR04s18938478	AA	AA	AA	AA	AA	AA	AA	AA	AA	AA	AA	AA	AA	AA	AA	AA	AA	AA	AA	AA	AA	AA	AA	AA	AA	AA	AA	AA	AA	AA	AA	AA	AA	AA	AA	AA	AA	AA	AA	AA	AA	AA	AA	AA	AA	AA	AA	AA	AA
EuBR04s19247281	AA	AA	AA	BB	AB	--	AA	AA	AB	AA	AB	BB	AA	AA	AA	AA	BB	BB	AA	AA	AA	AB	--	BB	AA	AA	AA	BB	BB	BB	AA	BB	BB	BB	BB	BB	AA	AA	BB	BB	BB	BB	AA	AA	AA	BB	BB	BB	AA
EuBR04s19304516	AA	AA	AA	AA	--	AA	AA	AA	AA	AB	AA	AA	AA	AA	AA	AA	--	AA	AA	AA	AA	--	--	AB	AA	AA	AA	AA	AA	--	AA	AA	AA	AA	AA	AB	AA	AA	AA	AB	AB	AB	AA	AA	AA	--	AB	--	AA
EuBR04s19371954	AA	AB	AB	BB	BB	BB	AB	AA	BB	BB	BB	BB	AA	AA	--	--	BB	BB	AB	AA	--	--	BB	BB	AA	AA	AA	--	AB	AA	AB	AA	--	AA	AB	AA	AA	AA	AA	AB	AB	--	AA	AA	--	--	AB	--	AA
EuBR04s19386722	AA	AA	AA	AA	AA	AA	AA	AA	AA	AA	AB	AA	AA	AA	AA	AA	AA	AA	AA	AA	AA	AA	AA	--	AA	AA	AA	AA	AA	AA	AA	AA	AA	AA	AA	AA	AA	AA	--	AA	AA	--	AA	AA	AA	AA	AA	AA	AA
EuBR04s1970713	AA	--	AB	AB	AB	AB	--	--	AB	AB	AB	AB	--	AB	AB	AB	AB	AB	AB	AB	AB	AB	AB	AB	AA	AA	AA	AA	AA	AA	AA	AA	AA	AA	AA	AA	AA	AA	AA	AB	AA	--	AA	AA	AA	AA	AA	AA	AA
EuBR04s19708485	AA	AA	AA	AA	AA	AA	AA	AA	AB	AA	AA	AA	AA	AA	AA	AA	AA	AB	AA	AA	AA	AA	AB	AA	AA	AA	AB	AA	AB	AB	AB	AA	AA	AA	AA	AA	AA	AA	AB	AB	AA	AB	AA	AA	AA	AB	AB	AB	AA
EuBR04s20442099	AA	AA	AA	AA	AA	AA	AA	AA	AA	AA	AA	AA	AA	AA	AA	AA	AA	AA	AA	AA	AA	AA	AA	AA	AA	AA	AA	AA	AB	--	AA	AB	AB	AA	AA	--	AA	AA	--	AA	AB	AB	AA	AA	AB	AB	--	AB	AA
EuBR04s20445192	AA	--	--	BB	BB	BB	AA	--	BB	BB	BB	BB	AA	BB	BB	AA	BB	BB	AA	AA	BB	BB	BB	BB	AA	AA	AA	AB	AB	AB	AA	AB	--	AB	AA	AB	AA	AA	AB	AB	AB	AB	AA	AB	--	BB	AB	AB	AA
EuBR04s20574294	AA	AA	AA	AA	AA	AA	AA	AA	AA	AA	AA	AA	AA	AA	AA	AA	AA	AA	AA	AA	AA	AA	AA	AA	AA	AA	AA	AA	--	AB	AA	--	AB	AB	AB	AA	AA	AA	AA	--	AB	AB	AA	AA	AA	--	--	AB	AA
EuBR04s21031340	AA	AA	AA	AA	--	AB	AA	AA	AA	AA	AA	AA	AA	AA	AA	AA	AA	BB	AA	AA	AA	AA	AA	BB	AA	AA	AA	--	BB	AA	AA	BB	BB	--	--	--	AA	AA	AA	--	AA	AA	AA	AA	AA	BB	--	AA	AA
EuBR04s21235898	AA	AA	AB	AB	--	AB	AA	AA	AA	AA	AB	AB	AA	--	AA	AB	AB	AB	AA	AA	AB	AB	AB	AB	AA	AA	AA	AA	--	AA	AA	AA	AB	AB	AA	AB	AA	AA	AA	AA	AA	AA	AA	AA	AB	AB	AB	AB	AA
EuBR04s21427834	AA	AA	AA	AB	AB	AB	AA	AA	--	AA	AB	--	AA	AA	--	AB	BB	BB	AA	AA	AB	--	BB	AB	AA	AA	AA	AA	AA	AA	AA	AA	AA	AA	AA	AA	AA	AA	AA	AA	AA	AA	AA	AA	AA	AA	AA	AA	AA
EuBR04s21501002	AA	--	AB	AB	AB	--	AA	AA	AA	AA	AB	--	AA	AB	--	AB	AB	--	AA	AA	AB	--	AB	AB	AA	AB	AA	AA	AB	AA	AB	AA	AA	AA	AA	AA	AA	AA	AA	AA	AA	AA	AA	AA	AB	AA	AA	--	AA
EuBR04s21891511	AA	AA	AA	AA	AA	AA	--	AA	AA	AA	AA	BB	AA	AA	AA	AA	AA	AA	AA	AA	AA	AA	AA	AA	AA	AA	AA	BB	AB	BB	AA	BB	AB	BB	BB	BB	AA	AA	BB	BB	BB	BB	AA	--	AA	BB	BB	AA	AA
EuBR04s22181480	AA	AA	AA	BB	AA	BB	AA	BB	BB	BB	BB	BB	AA	AA	--	BB	BB	AA	AA	AA	AA	BB	AA	BB	AA	AA	AA	AA	AA	--	AA	BB	BB	AA	AA	AA	AA	AA	AA	--	AA	AA	BB	BB	BB	BB	AA	BB	AA
EuBR04s22253142	AA	AA	AA	--	AA	AB	AA	AA	AA	AA	AA	AA	AA	AA	AA	AA	--	AB	AA	AA	AA	AA	--	AB	AA	AA	AA	AB	--	AB	AA	AA	AB	AB	AB	AB	AA	AA	AA	AB	--	AB	AA	AA	AA	AA	AA	AB	AA
EuBR04s22281682	AA	AA	AA	AA	AB	AA	AA	AA	AA	AA	AA	AA	AA	AA	AA	--	--	AB	AA	AA	AA	AA	AA	AA	AA	AA	AA	--	--	AB	AA	AA	AA	--	AA	AA	AA	AA	AA	AA	AA	AA	AA	AA	AA	AA	--	AA	AA
EuBR04s22399041	AA	AB	--	BB	AB	BB	AA	--	--	BB	BB	--	AA	AA	AA	AB	AB	AB	--	AB	BB	AB	BB	BB	AA	AA	AA	AA	AA	AA	AA	AA	AA	AA	AA	AA	AA	AA	AA	AB	AA	AB	AA	AA	AA	AA	--	--	AA
EuBR04s225616	AA	AA	AA	AB	AB	AB	AA	AA	AA	AA	AA	AA	AA	AA	AA	AA	AA	AA	AA	AA	AA	--	AA	AA	AA	AA	AA	AA	AB	AA	AA	AA	AA	AA	AA	AA	AA	AA	AA	AA	AA	AA	AA	AA	AA	AA	AA	AA	AA
EuBR04s22753763	AA	AA	AA	AA	AA	AA	AA	AA	AA	AA	AA	AA	AA	AA	AA	AA	AA	AA	AA	AA	AA	AA	AA	AA	AA	AA	AA	AA	AA	AA	AA	AA	AA	--	AA	--	AA	AA	AA	AB	--	AA	AA	AA	AA	AA	AA	AA	AA
EuBR04s22816400	--	AB	AB	AB	AB	AB	AB	--	AB	AB	AB	AB	AB	--	AB	AB	AB	AB	AB	AB	AB	AB	AB	AB	AA	AA	AB	AB	AB	AB	AA	AB	AB	AB	AB	AB	AA	AA	AB	AB	AB	AB	AA	--	AA	AB	AB	AB	AA
EuBR04s2293597	AA	AA	AA	AA	AA	AA	AA	AA	AA	AA	AA	AA	AA	AA	AA	AA	AA	AA	AA	AA	AA	AA	AA	AA	AA	AA	AA	AA	BB	AA	BB	BB	AA	AA	BB	BB	AA	AA	AA	BB	BB	BB	AA	AA	AA	BB	BB	BB	--
EuBR04s22954289	AA	AA	AA	BB	AB	BB	AA	AA	BB	BB	BB	BB	AA	AA	AA	AA	BB	BB	AA	AA	AA	BB	AA	BB	AA	AA	AA	AA	AA	BB	AA	AA	BB	AA	AA	AA	AA	AA	AA	AA	AA	BB	AA	AA	AA	AA	AA	AA	AA
EuBR04s23394093	AA	AA	BB	AA	BB	--	AA	AA	BB	AA	BB	BB	AA	--	BB	BB	BB	BB	AA	AA	BB	BB	BB	BB	AA	AA	AA	AA	AA	AA	--	AB	--	BB	AA	--	AA	AA	AA	BB	--	BB	AA	AA	AB	BB	BB	AB	AA
EuBR04s23967056	AA	AA	AA	AA	BB	AA	AA	AA	AA	AA	AB	AA	AA	AA	AA	AA	AA	AA	AA	AA	AA	AA	BB	BB	AA	AA	AA	AA	AA	BB	AA	BB	AB	BB	AA	BB	AA	AA	AA	BB	BB	BB	AA	AA	AA	BB	BB	BB	AA
EuBR04s24057838	AA	AA	AA	AB	--	AB	AA	AA	AA	AA	AB	AB	AA	AA	AA	AB	AB	AB	AA	AA	AA	AA	AB	AB	AA	AA	AA	AA	AB	AA	AA	AB	AA	AB	AB	AB	AA	AA	AA	AB	AB	AA	AA	--	AB	AB	--	AB	AA
EuBR04s24139314	AB	AB	AB	AB	AB	AB	AB	AB	AB	AB	AB	AB	AB	AB	AB	AB	AB	AB	AB	AB	AB	AB	AB	AB	AB	AB	AB	AB	AB	AB	AB	AB	AB	AB	AB	AB	AB	AB	AB	AB	AB	AB	AB	AB	AB	AB	AB	AB	AB
EuBR04s24251293	--	AA	AB	AA	AB	--	AA	AA	AB	AB	AB	AB	AA	AB	AB	AB	AB	AB	--	AA	AB	--	--	AB	AA	AA	AA	AA	AA	AA	AA	AA	AA	AA	AA	AA	AA	AA	AA	AA	AA	AA	AA	AA	AA	AA	AA	AB	AA
EuBR04s2439027	AA	AA	AA	BB	BB	AA	AA	AA	AB	AA	AB	BB	AA	AA	AB	AA	AA	--	AA	AA	--	AA	AA	BB	AA	AA	AA	AA	--	AB	AA	AA	AA	--	--	BB	AA	AA	--	AA	BB	BB	AA	AA	AA	AB	AA	AB	AA
EuBR04s24393441	AA	AA	AA	BB	AA	BB	AA	AA	AA	AA	BB	AA	AA	AA	AB	--	AA	BB	AA	AA	BB	AA	BB	AA	AA	AA	AA	AA	AA	AA	AA	AA	AA	AA	AA	AA	AA	AA	AA	AA	AB	AA	AA	AA	AB	AB	AA	AB	AA
EuBR04s24468179	AA	AA	AA	AB	AA	AB	AA	AA	AA	AB	AA	AB	AA	AA	AA	AA	AA	AA	AA	AA	AA	AA	AA	AA	AA	AA	AA	AA	AA	AA	AA	AA	AA	AA	AA	AA	AA	AA	AA	AA	AA	AA	AA	AA	AA	AA	AA	AA	AA
EuBR04s25017733	AA	AA	AA	BB	BB	BB	AA	AA	BB	BB	BB	BB	AA	AA	AA	AA	BB	BB	AA	AA	AA	BB	AA	BB	AA	AA	AA	BB	BB	BB	AB	BB	AB	BB	AA	BB	AA	AA	BB	BB	BB	BB	AA	AA	AA	BB	BB	BB	AA
EuBR04s25457654	AB	AB	AB	AB	AB	AB	AB	AA	AB	AB	AA	AB	AA	AB	AB	AB	AB	AB	AB	AA	AB	AB	AB	AB	AA	AA	AA	AA	AB	AA	AA	--	--	AB	AA	--	AA	AA	AA	AA	AB	--	AA	AA	AB	--	--	AB	AA
EuBR04s25462794	AA	AA	AA	AB	AB	AB	--	AA	--	AA	AB	AB	AA	AA	AA	--	AB	AB	AA	AA	--	--	AB	AB	AA	AA	AA	AA	AB	AA	AA	AA	--	--	AA	AB	AA	AA	AA	AA	AA	AA	AA	AA	--	AB	AA	--	AA
EuBR04s25697050	AA	AA	AA	AA	AA	--	AA	AA	AA	AA	AA	AB	AA	AA	AA	--	AA	AA	AA	AA	AA	AA	AA	AB	AA	AA	AA	AA	AB	AB	AA	AB	AB	AB	AB	AA	AA	AA	--	AA	AB	AA	AA	AA	AA	--	AB	AB	AA
EuBR04s25771929	AA	AA	AA	AB	AA	AB	AA	AA	AB	AB	AA	AB	AA	AA	AA	AA	AA	AB	AA	AA	AA	AA	--	AB	AA	AA	AA	AA	AB	AB	AA	AA	AA	AB	AB	AB	AA	AA	AA	--	AA	AB	AA	AA	AA	AB	AB	AB	AA
EuBR04s26268653	AA	AA	--	AA	--	AB	AA	AA	AB	AA	AB	AA	AA	AA	AA	AA	AA	AA	AA	AA	AA	AA	AA	AA	AA	AA	AA	AB	AB	AB	AA	AA	AA	AA	AA	AB	AA	AA	AB	AA	BB	AB	AA	AB	AA	AB	AB	--	AA
EuBR04s2724932	AA	AA	AA	--	AA	AA	AA	AA	AA	AA	AA	AA	AA	AA	AA	AA	AA	AB	AA	AA	AA	AA	AA	AA	AA	AA	AB	AB	--	BB	AA	AB	AB	AB	AA	AB	AA	AA	--	--	AA	AB	AA	AA	AA	AB	AB	AA	AA
EuBR04s27291469	AA	AA	AA	AA	AA	AA	AA	AA	AA	AA	AA	AA	AA	AA	AA	AA	AA	AA	AA	AA	AA	AA	AA	AA	AA	AA	AA	AA	BB	BB	BB	BB	AA	BB	BB	AA	AA	AA	BB	BB	BB	BB	AA	AA	AA	AA	BB	AA	AA
EuBR04s27718355	AA	AA	AA	AB	AA	AA	AA	AA	AA	AA	AA	AA	AA	AA	AA	AA	AA	AA	AA	AA	AA	AA	AA	AA	AA	AA	AB	AA	AA	AA	AA	AA	AA	AA	AA	AA	AA	AA	AA	BB	AA	AA	AA	AA	AA	AA	AA	AA	AA
EuBR04s280510	--	--	AB	AB	AB	AB	AA	AA	AB	AB	AB	AB	AA	--	AA	AB	AB	AB	AA	AB	AB	AB	AB	AB	AA	AA	AB	--	AB	AB	AB	AB	AB	AB	AB	AB	AA	AA	AB	AB	AB	AB	AA	AA	AB	AB	AB	AB	AA
EuBR04s2837173	AA	AA	AA	AB	AB	AB	AA	AA	AA	AA	AB	AB	AA	AA	AB	AA	AB	AB	AA	AA	AB	AB	AB	AB	AA	AA	AA	AB	AB	--	AB	AB	AB	AB	AB	AB	AA	AA	AA	AB	AB	AB	AA	AA	AB	AB	AA	AB	AA
EuBR04s28566809	AA	AA	AA	AA	AA	AA	AA	AA	AA	AA	AA	AA	AA	AA	AA	AA	AA	AA	AA	AA	AA	AA	AA	AA	AA	AA	AA	AA	AA	AA	AA	AA	AA	AA	AA	AA	AA	AA	AA	AA	AA	AA	AA	AA	AA	AA	AA	AA	AA
EuBR04s28601908	AA	BB	BB	BB	AA	BB	AA	AA	BB	BB	BB	BB	AA	BB	BB	BB	BB	BB	AA	AB	BB	BB	BB	BB	AA	AA	BB	BB	BB	BB	BB	BB	BB	AA	BB	BB	--	--	BB	BB	BB	BB	AA	BB	AA	BB	BB	BB	AA
EuBR04s29106370	AA	AA	AA	AB	AA	BB	AA	AA	AA	AA	BB	BB	AA	AA	AA	AA	AA	BB	AA	AA	AA	AA	BB	BB	AA	AA	BB	AA	AA	BB	BB	AA	AA	BB	BB	BB	--	AA	AA	AA	BB	BB	AA	AA	AA	BB	BB	BB	AA
EuBR04s29291674	AA	AA	AA	BB	BB	BB	AA	AA	AA	BB	BB	AA	AA	AA	AA	BB	BB	BB	AA	AA	AA	BB	BB	BB	AA	AA	--	BB	BB	BB	AA	BB	AB	BB	BB	BB	AA	AA	BB	BB	BB	BB	--	BB	AA	BB	BB	BB	AA
EuBR04s29701723	AA	AA	AA	AA	AA	AA	AA	AA	AA	AA	AA	AA	AA	AA	AA	AA	AA	AA	AA	AA	AA	AA	AA	AA	AA	AA	AA	AA	AA	AA	AA	AA	AA	AA	AA	AA	AA	AA	AA	AA	AA	AA	AA	AA	AA	AA	AA	AA	AA
EuBR04s29722211	AA	AA	AA	AA	AA	AA	AA	AA	--	--	AA	--	AA	AA	AA	AA	AA	AA	AA	AA	AA	AA	AA	AA	AA	AA	AA	AB	--	AA	AA	AA	AA	AA	AA	AA	AA	AA	AA	AB	AA	AA	AA	AA	AA	AA	AA	AA	AA
EuBR04s29729395	AA	AA	AA	AA	AA	AA	AA	AA	AA	AA	AA	AA	AA	AA	AA	AA	AA	AA	AA	AA	AA	AA	AA	AA	AA	AA	AA	AA	AA	--	AA	AA	AA	AA	AA	AA	AA	AA	AA	AB	AA	AA	AA	AA	AA	AA	AA	AA	AA
EuBR04s29974554	AA	AA	AA	BB	BB	BB	AA	AA	BB	BB	BB	BB	AA	AA	BB	BB	BB	BB	AA	BB	BB	AA	BB	BB	AA	AA	AA	BB	--	BB	BB	AB	BB	BB	AB	BB	AA	AA	BB	AB	BB	BB	AA	BB	BB	BB	AA	BB	AA
EuBR04s30148469	AA	AA	AA	AB	AA	AB	AA	AA	--	AA	AB	AB	AA	AA	AA	AA	AB	AA	AA	AA	AA	AA	AB	--	AA	AA	AA	AA	AB	AA	AA	AA	--	AB	AA	AA	AA	AA	AA	AB	AB	AB	AA	AA	AA	AB	--	AB	AA
EuBR04s30204571	AA	AA	AA	BB	AA	BB	AA	AA	BB	AA	BB	BB	AA	AA	AA	AA	BB	BB	AA	AA	AA	AA	BB	BB	AA	AA	AA	AA	BB	BB	AA	AA	AA	BB	BB	BB	AA	AA	AA	BB	BB	BB	AA	AA	--	BB	BB	BB	AA
EuBR04s30291922	AA	AA	AA	AA	AA	AA	AA	AA	AA	BB	AA	AA	AA	AA	AA	AA	AA	BB	AA	AA	AA	AA	AA	BB	AA	AA	AA	AA	BB	BB	AA	AA	BB	BB	BB	BB	AA	AA	AA	BB	AA	BB	AA	AA	AA	AA	BB	BB	AA
EuBR04s3043889	AA	AA	AA	AA	--	AA	AA	AA	AA	AA	BB	--	AA	AA	--	AA	BB	BB	AA	AA	--	BB	BB	BB	AA	AA	AA	AB	BB	AA	AA	BB	BB	BB	AB	AB	AA	AA	AB	--	AB	--	AA	AA	BB	BB	AA	BB	AA
EuBR04s30445894	BB	AA	AA	BB	BB	BB	AA	AA	BB	BB	BB	BB	AA	BB	BB	AA	BB	BB	AA	BB	BB	BB	BB	BB	AA	AA	AA	AA	--	AA	AA	AA	AA	--	AA	AA	AA	AA	AA	BB	BB	BB	AA	AA	BB	AA	AA	BB	AA
EuBR04s30939916	AA	AA	AA	AA	AA	AA	AA	AA	AB	AA	AB	AB	AA	AA	AA	AA	AA	AB	AA	AA	AB	AA	AA	AB	AA	--	AA	--	AB	AB	AB	AB	AB	AB	AB	AB	AA	AA	AA	AB	AB	AB	AB	--	AB	AB	AB	AB	AA
EuBR04s30968695	AA	AA	AA	BB	BB	BB	AA	AA	AA	BB	BB	BB	AA	BB	AA	AA	BB	BB	AA	AA	AA	BB	BB	BB	AA	AA	AA	AA	BB	BB	AA	AA	AA	BB	BB	BB	AA	AA	AA	BB	BB	BB	AA	AA	AA	BB	BB	BB	AA
EuBR04s31088994	AA	AA	AA	AB	AB	AB	AA	AA	AA	--	AB	AB	AA	AA	AA	--	AB	AB	AA	AA	AA	AB	AB	AB	AA	AA	AB	AB	AB	AB	AB	AB	AB	AB	AB	AB	AA	AA	AB	AB	AB	AB	AA	AB	AB	AB	AB	AB	AA
EuBR04s31371179	AA	AA	AA	--	AA	AA	AA	AA	AA	AA	AA	AA	AA	AA	AA	AA	AA	AA	AA	AA	AA	AA	AA	AA	AA	AA	AA	AA	AA	AB	AA	AA	AA	AA	AA	--	AA	AA	AA	AA	AA	AA	AA	AA	AA	AA	AA	AA	AA
EuBR04s31705352	AB	AA	AA	AA	AA	AA	AB	AA	AA	AA	AA	AB	AA	AB	AA	AB	AB	AA	AA	AB	AB	AB	AB	AA	AA	AA	AB	AA	AB	AB	AB	AA	AA	AB	AA	AA	AA	AB	AA	AA	AA	AA	AA	AB	AA	AB	AA	AA	AA
EuBR04s31887972	AA	AA	AB	AB	AB	AB	AA	AB	AB	AB	AB	AB	AA	AB	AB	AB	AB	AB	AA	AA	AB	AB	AB	AB	AA	AA	AA	--	AB	AB	AA	--	AB	AB	AA	AB	AA	AA	AB	AB	AB	AB	AA	AA	AB	AB	AB	AB	AA
EuBR04s32038867	AA	AA	AB	BB	--	BB	AA	AA	AB	AA	--	BB	AA	AA	AA	AB	BB	AB	AA	AA	--	AB	AB	AB	AA	AA	AA	AA	BB	AA	AA	AA	AA	AB	AA	AB	AA	AA	AA	--	AA	AA	AA	AA	BB	AB	AA	BB	AA
EuBR04s32082670	AB	AB	AB	AB	AB	AB	AB	AB	AB	AB	AB	AB	AA	AB	AB	AB	AB	AB	AB	AB	AB	AB	AB	AB	AA	AA	AA	AB	AB	AB	AB	AB	AB	AB	AB	AB	AA	AA	AA	AB	AB	AB	AA	AB	AB	AB	AB	AB	AA
EuBR04s32247096	AA	AA	AA	AA	AA	AA	AA	AA	AA	AA	AA	AA	AA	AA	AA	AA	AA	AA	AA	AA	AA	AA	AA	AA	AA	AA	AA	AA	AB	AB	AA	AB	AA	AA	AA	AA	AA	AA	AA	AB	AB	AA	AA	AA	AA	AB	AB	AA	AA
EuBR04s32413164	AA	AA	AA	BB	BB	BB	AA	AA	AA	AA	BB	BB	AA	AA	AA	BB	BB	BB	AA	AA	BB	BB	BB	BB	AA	AA	AA	AA	BB	BB	AA	AA	AA	AA	AA	BB	AA	AA	AA	BB	AA	BB	AA	AA	AA	BB	AA	BB	AA
EuBR04s32413447	AA	AA	AA	AA	--	AB	AA	AB	AA	AB	AB	AB	AA	AA	AA	AA	AA	AB	AA	AA	AA	AA	AA	--	AA	AA	AA	AB	AA	AB	AB	AA	--	AB	AB	AB	AA	AA	AA	AB	AB	BB	AA	AA	AA	AB	AB	AB	AA
EuBR04s32494937	AA	AA	AA	AA	AA	AA	AA	AA	AA	AA	AA	AA	AA	AA	AA	AA	AA	AA	AA	AA	AA	AA	--	AA	AA	AA	AA	--	AA	AA	AA	AA	--	--	AB	AA	AA	AA	--	AA	AA	AA	AA	AA	AA	AA	AA	AA	AA
EuBR04s32525795	AA	AA	AA	AA	--	AA	AA	AA	AA	AA	AA	AB	AA	AA	AA	AA	AA	AA	AA	AA	AA	AA	AA	AA	AA	AA	AA	AA	AA	AA	AA	AA	AA	--	AB	AA	AA	AA	AA	AA	AA	AA	AA	AA	AA	AA	AA	AA	AA
EuBR04s32603911	--	--	AB	AB	AB	AB	AB	--	AB	AB	AB	AB	AA	AB	AB	AB	AB	AB	--	AB	AB	AB	AB	AB	AB	AA	AB	--	AB	AB	AB	AB	AB	AB	AB	AB	AB	--	--	AB	AB	AB	--	AB	AB	AB	AB	AB	AA
EuBR04s32630038	AA	AA	AA	AB	AA	--	AA	AA	AA	AB	--	AA	AA	AA	AA	AA	AA	AA	AA	AA	AA	--	AA	AA	AA	AA	AA	AA	AA	AA	--	AA	AB	AA	--	--	AA	AA	AB	AA	AA	AA	AA	AA	AA	AA	AA	AB	AA
EuBR04s32659809	AA	AA	AA	BB	BB	BB	AA	AA	AA	AA	--	BB	AA	AA	AA	BB	BB	AA	AA	AA	BB	AA	BB	AB	AA	AA	AA	AA	BB	BB	AA	AA	AA	BB	--	AB	AA	AA	AA	--	BB	BB	AA	AA	AA	BB	BB	BB	AA
EuBR04s32773792	AA	AA	AA	AA	AA	AA	AA	AA	AA	AA	AA	AA	AA	AA	AA	AA	AA	AB	AA	AA	AA	AA	AA	AA	AA	AA	AA	AA	AA	AA	AA	AA	AA	AA	AA	AA	AA	AA	AA	AA	AA	AA	AA	AA	AA	AA	AA	AA	AA
EuBR04s33243812	AA	AA	AA	AA	AA	AA	AA	AA	--	--	AA	AA	AA	AA	AB	AA	--	AA	AA	AA	AA	AA	--	AA	AA	AA	AA	AA	AA	AA	AA	AA	--	AA	AA	AA	AA	AA	AB	AA	AA	AA	AA	AA	AA	AA	AA	AB	AA
EuBR04s33341129	AA	--	AB	--	AB	AB	AA	AA	--	--	AB	AB	AA	--	AA	--	AB	AB	--	AA	AB	AB	AB	AB	AA	AA	AA	AA	AB	AA	--	AA	AA	AA	AA	AB	AA	AA	AB	AB	AB	AA	AA	AA	AB	AA	AA	AA	AA
EuBR04s3360635	AA	AA	BB	BB	BB	BB	AA	BB	BB	BB	BB	BB	AA	AA	AA	BB	BB	BB	AA	AA	BB	BB	BB	BB	AA	AA	BB	BB	BB	BB	BB	BB	--	BB	BB	BB	AA	AA	BB	BB	BB	BB	BB	BB	AB	BB	BB	BB	AA
EuBR04s33687887	AA	AA	AB	AB	AA	AB	--	AA	AB	--	AB	AB	AA	AB	AB	AA	AB	AB	AA	AA	AB	AB	AB	AB	AA	AA	AA	AB	AB	AB	AB	AA	AA	AB	AB	AB	--	AA	AB	AB	AB	AB	AA	AB	AA	AB	AB	AB	AA
EuBR04s33735712	AB	AB	AB	AB	AB	AB	AB	AB	AB	AB	AB	--	AB	AB	AB	AB	AB	AB	AB	AB	AB	AB	AB	AB	AA	AA	--	AB	AB	AA	AA	AB	AA	AA	AA	AB	AB	AA	AB	--	AB	AA	AA	AB	--	AA	AA	AA	AA
EuBR04s33740210	AB	--	AB	AB	AB	BB	AA	--	AB	AB	AB	AB	--	--	AB	AB	AB	--	AB	AB	AB	AB	AB	BB	AA	AA	AA	--	--	--	AA	AA	--	--	--	--	AA	AA	AA	AB	AB	AB	AA	--	--	AB	BB	BB	AA
EuBR04s33760097	AA	AA	AB	--	AB	AB	AA	AA	AB	AB	AB	AB	AA	AB	AA	--	AB	AB	AA	AB	AA	AB	AB	AB	AB	AA	AB	AB	AB	AB	AB	AB	AB	AB	AB	AB	AA	--	--	AB	AB	AB	AA	AB	AB	AB	AB	AB	AA
EuBR04s33805562	AA	AA	AA	BB	BB	BB	AA	AA	BB	BB	BB	BB	AA	BB	AB	AB	BB	BB	AA	BB	AA	AA	AA	BB	AA	AA	BB	BB	BB	BB	AB	BB	BB	BB	BB	BB	AA	AA	AA	BB	BB	BB	AA	AA	AA	BB	BB	BB	AA
EuBR04s34076969	AA	AA	AA	AA	AB	AB	AA	AA	AA	AA	AA	AB	AA	AA	AA	AA	AA	AA	AA	AA	AA	AA	AA	AA	AA	AA	--	AA	AA	AA	AA	AA	AA	AA	--	AA	AA	AA	AA	AA	AA	AA	AA	AA	AA	AA	AA	AB	AA
EuBR04s34272910	AA	AA	AA	AA	AA	AA	AA	AA	AA	AA	AA	--	AA	AA	AA	AA	AA	BB	AA	AA	AA	--	AA	AA	AA	AA	AA	AB	AB	AB	AB	AB	AB	--	AB	AA	AA	AA	AA	AB	AA	AB	AA	--	AB	AB	AA	AB	AA
EuBR04s34329670	AA	AA	AA	BB	AA	AA	AA	AA	AA	AA	BB	--	AA	AA	AA	AA	BB	AB	AA	AA	AA	BB	AB	AB	AA	AA	AA	AA	AA	AB	AA	AA	AA	BB	AB	AA	AA	AA	AA	AB	AA	AB	AA	AA	AA	AA	BB	AB	AA
EuBR04s34402916	AA	AA	AA	AA	AA	--	AA	AA	AA	AA	AA	--	AA	AA	AA	--	AA	AB	AA	AA	AA	--	--	--	AA	AA	AA	AB	AB	AB	AA	AB	--	AB	AB	AB	AA	AA	AB	AB	AB	AB	AA	AA	AB	AB	AB	AB	AA
EuBR04s34776040	AA	AA	AA	--	BB	AA	AA	AA	AA	AA	AA	--	AA	AA	BB	AA	AA	--	AA	AA	AA	AA	--	AA	AA	AA	AA	AA	AA	BB	--	AA	AA	AA	AA	AA	AA	AA	AB	AA	BB	BB	AA	AA	AA	AA	BB	BB	AA
EuBR04s34852220	AA	AA	AA	AA	AA	AA	AA	AA	AA	AA	AA	AA	AA	AA	AA	AA	AA	AA	AA	AA	AA	AA	AA	AA	AA	AA	AA	AA	AA	AA	AA	AA	AA	AA	AA	AA	AA	AA	AA	AA	AA	AA	AA	AA	AA	AA	AA	AA	AA
EuBR04s35016103	AB	AB	BB	BB	BB	BB	AB	--	BB	BB	BB	BB	--	BB	--	BB	BB	BB	AB	AB	BB	BB	BB	BB	AA	--	BB	BB	BB	BB	AB	--	BB	BB	BB	BB	--	AB	BB	BB	BB	BB	--	BB	AB	BB	BB	BB	AA
EuBR04s35093558	AA	AA	BB	BB	BB	BB	BB	--	AA	BB	BB	BB	AA	AA	AA	BB	BB	BB	AA	BB	AA	BB	BB	BB	AB	AA	AB	AB	AB	AB	AB	AB	AA	AB	AB	--	AA	AB	AB	AA	AB	AB	AB	AA	AB	AA	AB	BB	AA
EuBR04s35108869	AA	AA	AA	BB	BB	BB	AA	AA	AA	AA	AA	AA	AA	AA	AA	AA	AA	BB	AA	AA	AA	AA	AA	AA	AB	AA	AA	BB	BB	BB	AA	AA	AA	BB	BB	BB	AA	AA	BB	BB	BB	BB	AA	BB	BB	BB	BB	BB	AA
EuBR04s35184263	AA	BB	BB	BB	BB	BB	AA	AA	BB	BB	BB	BB	AA	--	AA	--	BB	BB	--	--	AB	--	BB	BB	AA	AA	AA	AA	--	AB	AA	AB	AA	AB	AA	AA	AA	AA	AA	AB	AB	AB	AA	AA	BB	AB	AB	BB	AA
EuBR04s35280020	AA	AA	AA	AA	AA	AA	AA	AA	BB	AA	AA	AB	AA	AA	--	AA	BB	BB	AA	AA	BB	AA	BB	BB	AA	AA	AA	BB	BB	BB	BB	BB	BB	BB	BB	BB	AA	BB	AA	BB	BB	BB	BB	AA	BB	BB	BB	BB	AA
EuBR04s35343793	--	AA	BB	BB	BB	AB	AA	AA	--	BB	BB	--	AA	AA	--	AB	BB	AB	AB	AB	AA	BB	BB	BB	AA	AA	AA	--	AA	AB	--	AA	--	BB	AB	--	AA	AA	AA	--	AB	BB	AA	--	BB	--	BB	AB	AA
EuBR04s35460604	AA	AA	AA	AA	AA	AA	AA	AA	--	AB	AA	BB	AA	AA	AB	BB	AA	AB	AA	AA	AA	AA	AB	--	AA	AA	AA	AA	AB	--	AA	AB	--	--	AA	AB	AA	AA	AA	AB	AA	AB	AA	AB	AB	AB	--	AB	AA
EuBR04s35461389	AA	AA	AA	AA	AA	AA	AA	AA	AA	AA	AA	AA	AA	AA	AA	AA	AA	--	AA	AA	AA	AA	--	AB	AA	AA	AA	AA	AB	--	AA	AB	AA	AA	AA	AA	AA	AA	AA	AA	AB	AA	AA	AA	AA	AA	AA	AA	AA
EuBR04s3546467	AA	AA	AA	AB	AA	AA	AA	AA	AA	AA	AA	AA	AA	AA	AA	AA	AA	AA	AA	AA	AB	AB	AA	AA	AA	AA	AA	AA	BB	AA	AA	AA	AB	AA	AA	AB	AA	AA	AA	AB	--	--	AA	BB	BB	BB	AA	BB	AA
EuBR04s35496631	AA	AA	AA	AA	AA	AA	AA	AA	AA	AA	AA	AA	AA	AA	AA	AA	AA	AA	AA	AA	AB	AA	AA	AA	AA	AA	AA	AA	AB	AA	AA	AA	AA	AA	AA	AA	AA	AA	AA	AA	AA	AA	AA	AA	AA	AA	AA	AA	AA
EuBR04s35508706	AA	AA	AA	AA	AA	AA	AA	AA	AA	AA	AA	AA	AA	AA	AA	AA	AA	AA	AA	AA	AA	AA	AA	AA	AA	AA	AA	AA	AA	AA	AA	AA	--	--	AB	AA	AA	AA	AA	AA	--	AA	AA	AA	AA	AA	AA	AA	AA
EuBR04s35661270	AA	AA	AA	AA	AA	AA	AA	AA	AB	AA	AA	AA	AA	AA	AA	AA	AA	AA	AA	AA	AA	AA	AA	AA	AA	AA	AA	AA	AA	AA	AA	AA	AA	AA	AA	AA	AA	AA	AA	AA	AA	AA	AA	AA	AA	AA	AA	AA	AA
EuBR04s35779604	AB	AB	AB	AB	AA	AB	AB	AA	AA	AB	AA	BB	AB	AB	AB	AB	--	AB	AB	AB	AA	AB	BB	AB	AA	AB	AB	AB	AA	AB	AB	AA	AA	--	AB	AA	AB	AB	AB	AA	AB	AA	AA	AB	AA	AB	AB	AB	AB
EuBR04s35791350	AA	AA	AB	AB	AB	AB	AA	--	AB	AB	AB	AB	AA	AB	AB	--	AB	AB	AA	--	AB	AB	AB	AB	AA	AA	AA	AA	AB	AB	AA	--	AB	AB	AA	AB	AA	AA	--	AB	AB	AB	AA	--	AB	AB	AB	AB	AA
EuBR04s35866208	AA	AA	AA	AA	AA	AA	AA	AA	AA	AA	AA	AA	AA	AA	AA	AA	AA	AA	AA	AA	AA	AA	AA	AA	AA	AA	AA	AA	AB	AA	AA	AA	AA	AA	--	AA	AA	AA	AA	AA	AB	AA	AA	AA	AA	AA	AA	BB	AA
EuBR04s36137663	AA	AA	BB	AA	AA	AB	AA	AA	AA	AA	AA	AA	AA	AA	AA	AA	AA	BB	AA	AA	AA	AA	AA	BB	AA	AA	AA	AA	AA	AA	AA	AA	AA	AA	BB	BB	AA	AA	AA	--	--	AA	AA	AA	BB	AA	BB	BB	AA
EuBR04s36160246	AA	AA	AA	AB	AA	AA	AA	AA	--	--	AB	BB	AA	AA	AA	AA	AB	BB	AA	AA	AB	AB	AB	--	AA	AA	AA	AA	AA	--	AA	AA	AA	AA	--	--	AA	AA	AA	--	AB	AB	AA	AA	AB	AB	--	--	AA
EuBR04s36200929	AA	AA	AA	AA	AA	AA	AA	AA	AA	AA	AA	AB	AA	AA	AA	AA	AA	AA	AA	AA	AA	AA	AA	AA	AA	AA	AA	AA	AB	AA	AA	AA	AA	AA	AA	AA	AA	AA	AA	AA	AA	--	AA	AA	AA	AA	AA	AB	AA
EuBR04s36255816	AA	AA	AA	BB	BB	--	AA	AA	AA	AA	BB	BB	AA	AA	AA	--	AA	AA	AA	AA	--	BB	AA	AA	AA	AA	AA	AA	BB	AA	AA	BB	AA	AA	AA	AA	AA	AA	AA	AA	AA	BB	AA	AA	AA	AA	BB	BB	AA
EuBR04s36327515	AA	AA	AA	AA	AA	AA	AA	AA	--	--	AA	AA	AA	AA	AA	AA	AB	AA	AA	AA	AA	AA	AA	AA	AA	AA	AA	AA	AA	AA	AA	--	AA	--	AA	AA	AA	AA	AB	AA	AA	--	AA	AA	AA	AA	AA	AB	AA
EuBR04s36331161	AA	AA	BB	BB	BB	AA	AA	AA	BB	AA	BB	BB	AA	BB	BB	BB	BB	BB	BB	AA	BB	BB	BB	BB	AA	AA	BB	BB	BB	BB	BB	BB	BB	BB	BB	BB	AA	AA	BB	BB	BB	BB	AA	BB	BB	BB	BB	BB	AA
EuBR04s36375769	BB	BB	BB	BB	BB	BB	AA	AA	BB	BB	BB	BB	AA	BB	BB	BB	BB	BB	BB	BB	BB	BB	BB	BB	AA	AA	AA	AB	--	BB	AB	AB	AB	AB	AB	BB	AA	AA	AA	AA	--	BB	BB	AB	AB	AB	BB	BB	AA
EuBR04s36640726	AA	AA	AA	AB	BB	BB	AA	AA	AA	AA	BB	BB	AA	AA	AA	BB	BB	BB	AA	AA	AA	BB	BB	BB	AA	AA	BB	BB	BB	BB	BB	BB	BB	BB	BB	BB	AA	AA	BB	BB	BB	BB	AA	AA	BB	BB	BB	BB	AA
EuBR04s36752635	AA	AA	AA	BB	BB	BB	AA	AA	AA	AA	BB	BB	AA	AA	BB	BB	BB	BB	AA	AA	AA	BB	BB	BB	AA	AA	BB	BB	BB	BB	BB	BB	AA	BB	BB	BB	AA	AA	BB	BB	BB	BB	AA	BB	BB	BB	AA	BB	AA
EuBR04s36755624	AA	AA	AA	AA	AB	AA	AA	AA	AA	AA	AA	AA	AA	AA	AA	AA	AB	AA	AA	AA	AB	AA	AA	AA	AA	AA	AA	AB	AB	AA	AA	AB	AA	AB	AB	AA	AA	AA	AA	AB	AA	AA	AA	AB	AA	AB	AA	AB	AA
EuBR04s36794337	AA	AA	AA	AA	AA	AA	AA	AA	AA	AA	AA	AB	AA	AA	AA	AA	AA	AA	AA	AA	AA	AA	AA	AA	AA	AA	AA	AA	BB	AA	AA	AA	AA	AA	AA	AA	AA	AA	AA	AA	AA	AA	AA	AA	AA	AA	AA	AA	AA
EuBR04s36878657	AA	AA	AA	AB	AB	AB	AA	AA	AB	AB	AB	AB	AA	AA	--	AA	AB	--	AA	AB	AA	AB	AB	AB	AA	AA	AB	AB	AB	AB	--	AB	AB	AB	AB	AB	AA	AA	AB	AB	AB	AB	AA	AA	--	AB	AB	AB	AA
EuBR04s36971824	AA	AA	AA	--	AA	--	AA	AA	AA	AA	AA	AA	AA	AA	AA	AA	AA	--	AA	AA	AA	AA	AA	--	AA	AA	AA	--	BB	BB	AA	AB	AA	BB	--	--	AA	AA	--	BB	BB	BB	AA	AA	AA	BB	BB	BB	AA
EuBR04s37021636	AA	AA	AA	AA	AA	AA	AA	AA	AA	AA	AA	AA	AA	AA	AA	AA	AA	AA	AA	AA	AA	AA	AA	AA	AA	AA	AA	AA	AA	AA	AA	AB	AA	AA	AA	AA	AA	AA	AA	AA	AA	AA	AA	AA	AB	AA	AA	AB	AA
EuBR04s37060850	AA	AA	AA	BB	BB	BB	AA	AA	AA	AA	BB	BB	AA	AA	AA	BB	BB	BB	AA	AA	AA	AA	BB	BB	AA	AA	AA	AA	BB	AA	AA	AA	AA	AA	AA	AA	AA	AA	AA	BB	BB	BB	AA	AA	BB	AA	AA	BB	AA
EuBR04s37156774	AA	AA	AA	AB	AA	AA	AB	AA	AB	AB	AB	BB	AA	AA	AA	AB	AB	AB	AA	AA	AB	AB	AB	AB	AA	AA	AA	AB	BB	AB	AA	--	AA	AA	--	AA	AA	AA	AA	--	AA	AB	AA	AA	AA	AB	AA	AB	AA
EuBR04s37190032	AA	AA	BB	BB	BB	BB	AA	AA	AA	AA	BB	BB	AA	AA	BB	BB	BB	AA	AA	AA	BB	BB	BB	BB	AA	AA	AA	AA	BB	BB	AA	BB	BB	BB	AA	BB	AA	AA	AA	AA	BB	BB	AA	AA	BB	BB	AA	BB	AA
EuBR04s37299744	AA	AA	AA	BB	AA	AA	--	AA	AA	BB	BB	BB	AA	AA	AA	AA	AA	BB	AA	AA	AA	AB	AA	AA	AA	AA	BB	BB	BB	BB	AA	BB	AA	BB	BB	BB	BB	AA	BB	AA	BB	BB	AA	BB	AA	BB	AA	BB	AA
EuBR04s37377767	AB	AB	--	AB	AB	AB	AA	--	AB	AB	AB	AB	AA	AB	AB	AB	AB	--	--	--	AB	AB	AB	AB	AA	AA	AB	AA	AB	AA	AA	--	AA	AA	AA	--	AA	AA	AB	AB	AB	AA	AA	AB	AA	AB	AB	AB	AA
EuBR04s37497304	AA	AA	AA	AB	AB	AB	AB	--	--	AB	--	AB	AA	AA	AB	AB	AB	AB	AA	AA	AB	AB	--	AB	AA	AA	AA	AA	AB	AA	AA	AA	AA	AA	AA	AA	AA	AA	AA	AA	AA	--	AA	AA	AA	AA	AA	AA	AA
EuBR04s3757073	AA	AA	AA	BB	BB	BB	AA	--	BB	BB	BB	BB	AA	AA	--	BB	BB	BB	AA	--	AA	BB	BB	BB	AA	AA	BB	BB	BB	BB	BB	BB	BB	BB	BB	BB	AA	AA	BB	BB	BB	BB	BB	BB	BB	BB	BB	BB	AA
EuBR04s37670175	AA	AA	AA	--	AA	AB	AA	AA	AB	AA	AB	--	AA	AA	AB	AB	AB	AB	AA	AA	--	--	AA	BB	AA	AA	AA	AA	AB	AB	AA	AB	AA	AB	AA	AB	AA	AA	AA	AA	AA	AB	AA	AA	AA	AB	AA	AB	AA
EuBR04s37733584	AB	AB	AB	AA	AA	AA	AB	AA	AB	AB	AB	AB	AA	AB	AA	AB	AB	AB	AB	AB	AA	AB	AB	AB	AA	AB	AB	AB	AA	AB	AB	AB	AB	AB	AA	AA	AA	AB	AA	AA	AA	AB	AB	AA	AA	AB	AB	AB	AB
EuBR04s37733690	AA	AA	AA	--	--	--	AA	AA	BB	BB	BB	BB	AA	BB	AA	BB	BB	BB	AA	BB	AA	BB	BB	BB	AA	AA	AB	BB	AA	BB	AA	BB	BB	AB	AA	AA	AA	AA	AA	AA	AB	BB	AA	AA	AA	AA	BB	BB	AA
EuBR04s37792812	AA	AB	AA	AB	AB	BB	AA	AB	BB	BB	BB	BB	AA	--	AB	BB	BB	BB	AA	--	AB	BB	AB	BB	AA	AA	--	AB	BB	--	AB	BB	BB	BB	--	AB	AA	AA	AB	BB	--	BB	AA	AA	AA	BB	BB	BB	AA
EuBR04s37828600	AA	AA	AA	AA	AA	AA	AA	AA	AA	AA	AA	BB	AA	AA	AA	AA	AA	BB	AA	AA	AA	AA	AA	AA	AA	AA	AA	BB	BB	AA	AA	AA	AA	AA	AA	BB	AA	AA	AA	BB	BB	BB	AA	AA	AA	AA	AA	BB	AA
EuBR04s38381795	AA	AA	AA	BB	AB	BB	BB	AA	BB	AB	BB	BB	AA	AB	--	BB	BB	BB	AA	AA	AA	BB	BB	BB	AA	AA	AB	BB	BB	BB	AA	BB	BB	BB	AB	BB	AA	AA	AA	BB	BB	BB	AA	BB	AA	BB	BB	BB	AA
EuBR04s38436959	AA	AA	AA	AA	AA	AA	AA	AA	AA	AA	--	BB	AA	AA	AA	AA	AA	BB	AA	AA	AA	AA	AA	AA	AA	AA	--	AA	BB	BB	AA	BB	BB	BB	--	BB	AA	AA	BB	AB	BB	BB	AA	AA	BB	BB	BB	BB	AA
EuBR04s38457463	AA	AA	AA	AA	AA	AA	AA	AA	AA	AA	AA	BB	AA	BB	AA	AA	BB	BB	AA	AA	BB	BB	AA	AA	AA	AA	AA	AA	BB	BB	AA	BB	--	AA	BB	BB	AA	AA	AA	BB	BB	BB	AA	AB	AA	BB	BB	BB	AA
EuBR04s38557238	BB	BB	BB	AB	BB	--	AB	AB	BB	BB	AB	BB	AB	BB	BB	BB	BB	BB	AB	BB	BB	BB	BB	BB	BB	AB	BB	BB	AA	BB	BB	BB	BB	BB	BB	BB	AB	BB	AB	BB	BB	BB	AB	AB	AB	BB	BB	AB	AB
EuBR04s38617918	AA	AA	AA	BB	BB	BB	AA	AA	BB	BB	BB	BB	AA	AA	AA	BB	BB	BB	AA	AA	BB	BB	BB	BB	AA	AA	BB	AA	BB	BB	AA	BB	BB	BB	BB	AA	AA	AA	AA	BB	BB	BB	AA	BB	BB	BB	BB	BB	AA
EuBR04s38650978	AA	AA	AB	BB	BB	BB	AA	AA	AA	BB	BB	BB	AA	--	BB	BB	BB	BB	AA	AA	BB	AA	BB	BB	AA	AA	AA	AA	BB	--	--	AB	--	AB	AA	AB	AA	AA	--	BB	AB	AB	AA	AB	BB	AB	AB	BB	AA
EuBR04s38771198	AA	AA	AA	AB	AB	--	AA	AA	AA	AA	AA	AB	AA	AA	AA	AA	AB	AB	AA	AA	AA	AB	AA	AB	AA	AA	AA	AA	--	AA	AA	AA	AA	AA	AA	AA	AA	AA	AA	AA	AA	AA	AA	AA	AB	AA	AA	AA	AA
EuBR04s39025059	AA	BB	BB	BB	BB	BB	--	AB	BB	BB	BB	BB	AA	--	BB	BB	BB	BB	AB	BB	BB	BB	BB	BB	AA	AA	AA	AA	--	--	AB	AA	AB	AB	AA	AA	AA	AA	--	AB	AB	BB	AA	AA	BB	AB	AA	BB	AA
EuBR04s39058790	AA	AA	AA	AA	AA	AA	AA	AA	AA	AA	AA	AB	AA	AA	AA	AA	AB	AA	AA	AA	AA	AA	AB	AA	AA	AA	AA	AA	AB	AB	AA	AB	AA	AB	AA	AA	AA	AA	--	AB	AA	AB	AA	AB	AA	AB	AB	AB	AA
EuBR04s39095652	AA	AA	AA	AA	AA	AA	AA	AA	--	AA	--	AA	AA	AA	AA	AA	AA	AA	AA	AA	AA	AA	AA	--	AA	AA	AA	AA	--	AA	AA	AA	AA	AA	AB	AA	AA	AA	AA	AA	AB	AA	AA	AA	AA	AB	AB	AB	AA
EuBR04s39232742	AA	AA	AA	AA	AA	AA	AA	AA	AA	AA	AA	AA	AA	AA	AA	AA	AA	AA	AA	AA	AA	AA	AA	AA	AA	AA	AA	AA	AA	AB	AA	AA	AA	AA	AA	AA	AA	AA	AA	AB	AA	AB	AA	AA	AA	AA	--	AA	AA
EuBR04s39448661	AA	AA	AB	AB	AB	AB	AA	AA	AB	--	AA	AB	AA	AB	AA	AA	AA	AB	--	--	AA	--	AA	AB	AA	AA	AA	AA	AB	AB	AA	--	AA	AA	AB	--	AA	AA	AA	AB	AB	--	AA	AA	AA	AB	AA	AB	AA
EuBR04s39567439	AA	AA	AA	AA	AA	AA	AA	AA	AB	AA	AA	AA	AA	AA	AA	AA	AA	AA	AA	AA	AA	AA	AA	AA	AA	AA	AA	AA	AA	AA	AA	AA	AA	AA	AA	AA	AA	AA	AA	AA	AA	AA	AA	AA	AB	AA	AA	--	AA
EuBR04s39763795	AA	AA	AB	--	AB	AB	AA	AA	AB	AB	AB	AB	AA	AB	AB	AA	AB	AB	AA	--	AB	AB	AB	AB	AA	AA	AA	AB	--	AB	AB	--	AB	AB	AB	AB	AA	AA	AA	AB	AB	AB	AB	AA	AB	AB	AB	AB	AA
EuBR04s39974623	AA	AA	AA	AB	AB	AB	AA	AA	AB	AA	AB	AB	AA	AA	--	AB	AB	AB	AA	AA	AB	AB	AB	--	AA	AA	AA	AB	AB	AB	AB	AB	--	AB	AB	AB	AA	AA	AA	AB	AB	--	AA	AA	AB	AB	AB	AB	AA
EuBR04s39984487	AA	AA	AA	--	--	--	AA	AA	AA	AA	AB	AB	AA	AA	AA	AA	AB	AB	AA	AA	AA	AA	AB	AA	AA	AA	AA	AB	AB	AB	AA	AB	AB	AB	--	AB	AA	AA	AA	AA	AB	AB	AA	AA	AA	AB	AA	AB	AA
EuBR04s40003496	AA	AA	AB	AB	--	BB	AA	AA	AA	AA	AB	BB	AA	AA	BB	AB	AB	AB	AA	AA	AA	AB	BB	AB	AA	AA	AA	AA	AA	AA	AA	AA	AA	AA	AA	AA	AA	AA	AA	AA	AA	AA	AA	AA	AA	AA	AA	BB	AA
EuBR04s40057212	AA	AA	AA	AA	AA	BB	AA	AA	AA	AA	AA	BB	AA	AA	AA	AA	AA	BB	AA	AA	AA	AA	AA	AA	AA	AA	AA	AA	BB	BB	AA	AA	AA	BB	BB	BB	AA	AA	AA	BB	BB	BB	AA	AA	AA	BB	BB	BB	AA
EuBR04s40071620	AA	AA	AA	AA	AA	AA	AA	AA	AA	AA	AA	AB	AA	AA	AA	AA	AA	--	AA	AA	AA	AA	AA	AA	AA	AA	AA	AA	AB	AA	AA	AA	AA	AA	AA	AB	AA	AA	AA	AA	AA	AB	AA	AA	AA	AA	AB	AA	AA
EuBR04s40122793	AA	AA	AA	AB	--	AB	AA	AA	--	AA	AB	AB	AA	AA	AA	AB	AB	AB	AA	AA	AB	AB	AA	AB	AA	AA	AB	--	AB	AB	AA	AB	AB	AB	AB	AB	AA	AA	AB	AB	AB	AB	AB	AB	AB	AB	AB	AB	AA
EuBR04s40126585	AA	AA	AA	AA	AA	AA	AA	AA	AA	AA	AA	AA	AA	AA	AA	AA	AA	AA	AA	AA	AA	AA	AA	AA	AA	AA	AA	AA	BB	AA	AA	AA	AA	AA	AA	AA	AA	AA	AA	AA	AA	AA	AA	AA	AB	AA	AA	BB	AA
EuBR04s40212716	AA	AA	AA	BB	BB	BB	AA	BB	BB	BB	BB	BB	AA	AA	AA	BB	BB	BB	AA	BB	AA	AA	AA	AB	AA	AA	BB	BB	BB	BB	BB	BB	BB	BB	AA	BB	AA	AA	BB	BB	BB	BB	AA	BB	BB	BB	BB	BB	AA
EuBR04s40218245	--	AA	AA	AB	--	AB	AA	AA	AA	--	--	AB	AA	--	AB	--	AB	AB	AA	--	AB	AB	AB	AB	AA	AA	AA	--	AA	AA	AA	AA	AA	AA	AA	AA	AA	AA	AA	AA	AA	AA	AA	AA	AA	AA	AA	AA	AA
EuBR04s40246512	AA	AA	AA	--	AA	AA	AA	AA	AA	AA	AA	AA	AA	--	AA	AA	AA	AA	AA	AA	AA	AA	AA	AA	AA	AA	AA	AA	AA	AA	AA	AA	--	AA	AA	--	AA	AA	AA	AA	--	AA	AA	AA	AA	AA	AA	AA	AA
EuBR04s40251259	AA	AA	AA	BB	BB	BB	AA	AA	BB	AA	BB	BB	AA	AA	AA	AA	AA	BB	AA	AA	AA	BB	AA	BB	AA	AA	AA	BB	AA	AA	AA	AA	AA	BB	AA	BB	AA	AA	AA	--	AA	--	AA	AA	AA	BB	--	AA	AA
EuBR04s40448348	AA	AA	AA	--	AA	AA	AA	AA	AA	AA	AA	AA	AA	AA	AA	--	AA	AA	AA	AA	AA	AA	--	AA	AA	AA	AA	AB	AB	AB	AA	--	AA	AA	AB	AA	AA	AA	AA	AA	AB	AA	AA	AA	AA	AA	AA	AB	AA
EuBR04s40597767	AA	AA	AA	AB	--	AB	AA	AA	AA	AA	--	AB	AA	AA	AA	--	AB	AB	AA	AA	AA	AB	AB	AB	AA	AA	AA	AA	AB	--	AA	AA	--	AB	--	AB	AA	AA	AA	AA	AB	AB	AA	AB	AB	AB	BB	AB	AA
EuBR04s40624617	AA	AA	AA	AB	AB	AB	AA	AA	AA	AA	--	AB	AA	AA	AA	--	AB	AA	AA	AA	AA	AA	AA	AA	AA	AA	AA	AA	BB	AA	AA	AA	AA	AA	AA	AA	AA	AA	AA	AA	AA	AA	AA	AA	AB	AA	AA	AB	AA
EuBR04s40746935	AA	AA	AA	AA	AB	AB	AA	AA	AA	AA	AA	AA	AA	AA	AA	AA	AA	AA	AA	AA	AA	--	AA	--	AA	AA	AA	AA	AA	AA	AA	AA	AA	AA	AA	--	AA	AA	AA	AB	AA	AA	AA	AA	--	AA	--	AA	AA
EuBR04s40837081	AB	AA	AB	BB	BB	BB	AB	--	--	BB	AB	BB	AA	AB	AB	--	BB	--	AA	AB	BB	AB	BB	BB	AA	AA	AA	AA	AB	AB	AB	AB	--	--	AA	AB	AA	AA	AB	--	--	BB	AA	AB	AB	AB	AB	--	AA
EuBR04s4086705	AA	AA	AA	--	AB	AB	AA	--	AB	AB	AB	AB	AA	AA	AB	AB	AB	AB	--	AA	AB	AB	AB	AB	AA	AA	AA	AA	AA	AA	AA	AA	AA	AA	AA	AA	AA	AA	AA	AA	AA	AA	AA	AA	AA	AA	AA	AA	AA
EuBR04s40936788	AA	AA	AA	--	AA	BB	AA	AA	AB	BB	BB	--	AA	AA	BB	--	BB	BB	AA	--	--	AA	BB	BB	AA	AA	AA	--	AA	AA	AA	AA	AA	AA	AA	AA	AA	AA	AA	BB	AA	BB	AA	AA	AA	BB	BB	--	AA
EuBR04s41485955	AA	AA	AA	AA	BB	BB	AA	AA	BB	AB	AA	BB	AA	AA	BB	AA	AA	AA	AA	BB	AA	BB	AA	AA	AA	AA	AA	BB	BB	BB	AA	AA	AA	--	AA	AA	AA	AA	AA	AA	AA	BB	BB	AA	AA	AA	BB	AA	AA
EuBR04s41600748	AA	AA	AA	BB	BB	BB	AA	AA	BB	BB	BB	BB	AA	BB	BB	AA	BB	BB	AA	AA	BB	BB	BB	BB	--	--	BB	BB	BB	BB	AA	AA	BB	BB	AA	BB	AA	AA	BB	BB	BB	BB	AB	AA	BB	BB	BB	BB	AA
EuBR04s41845951	AA	AA	AA	AA	AA	AA	AA	AA	AA	AA	AA	AA	AA	AA	AA	AA	AA	--	AA	AA	AA	AA	AB	AA	AA	AA	AA	AA	BB	BB	--	AB	--	BB	BB	BB	AA	AA	BB	BB	BB	BB	AA	AB	AA	BB	BB	BB	AA
EuBR04s41878544	AA	AA	AA	AA	AA	AA	AA	AA	AA	AA	AA	AA	AA	AA	AA	--	AA	BB	AA	AA	AA	AA	--	BB	AA	AA	AA	AA	AA	AA	AA	AA	AA	AA	AA	AA	AA	AA	AA	AA	AA	AA	AA	AA	AA	--	AA	AA	AA
EuBR04s4223624	AA	AA	AA	BB	AA	AA	AA	AA	AA	BB	AA	AA	AA	AA	AA	AA	BB	BB	AA	AA	BB	BB	AA	BB	AA	BB	BB	BB	BB	BB	BB	BB	BB	BB	BB	BB	AA	AA	BB	BB	BB	AA	AA	AB	BB	BB	BB	BB	AA
EuBR04s4224832	AA	AA	AA	AA	AA	AA	AA	AA	AA	AA	AA	AA	AA	AA	AA	AA	AB	AB	AA	AA	AA	AA	--	--	AA	AA	AA	AA	--	AB	AA	AB	AA	--	--	--	AA	AA	AA	AB	AA	AA	AA	AA	AA	--	AA	AA	AA
EuBR04s4230691	AA	AA	--	AB	AB	AB	AA	AA	--	AB	AB	AB	AA	--	--	AA	AB	AB	AA	AA	AB	AB	AB	AB	AA	AA	AB	AB	AB	AB	AB	AB	AB	AB	AB	AB	AA	AA	AB	BB	AB	AB	AA	--	AB	AB	AB	AB	AA
EuBR04s4241282	--	AB	AB	AB	AB	AB	AB	AB	AB	AB	AB	AB	AA	AB	AB	AB	AB	AB	AB	AB	AB	AB	AB	AB	AA	AA	AA	AB	AB	AB	AB	AB	AB	AB	AB	AA	AA	AA	AB	AB	AB	AB	AA	--	AA	AB	AB	AB	AA
EuBR04s4381548	AA	AA	AA	AA	AA	AA	AA	AA	AA	AA	AA	AB	AA	AA	AA	AA	AA	AA	AA	AA	--	AA	AA	AB	AA	AA	--	AA	AA	AA	AA	AA	AA	AB	AA	AB	AA	AA	AA	AA	--	AA	AA	AA	AA	AA	AB	BB	AA
EuBR04s450419	AA	AA	BB	BB	AA	AA	AA	AA	BB	AA	BB	AA	AA	BB	AA	BB	AA	BB	AA	AA	AA	AA	AA	BB	AA	AA	AA	AA	AA	BB	AA	AA	AA	AA	AA	AA	AA	AA	BB	BB	AA	AA	AA	AA	AA	AA	BB	AA	AA
EuBR04s4523799	AA	AA	AA	BB	AA	BB	AA	AA	AA	AA	BB	BB	AA	AA	AA	AA	BB	BB	AA	AA	AA	BB	BB	BB	AA	AA	AA	AA	BB	BB	AA	BB	BB	BB	AA	BB	AA	AA	BB	BB	BB	BB	AA	AA	AA	BB	BB	BB	AA
EuBR04s46421	AA	AA	AA	BB	BB	BB	AA	AA	BB	BB	BB	BB	AA	AA	AA	BB	BB	BB	AA	AA	BB	BB	AA	BB	AA	AA	AA	BB	--	BB	BB	BB	BB	BB	BB	AA	AA	AA	AB	AA	BB	BB	AA	AA	BB	BB	BB	BB	AA
EuBR04s4898178	AB	BB	BB	AB	--	AB	BB	AB	BB	BB	AB	AB	AB	AB	BB	AB	BB	BB	BB	BB	AB	AB	AB	BB	--	BB	BB	BB	AA	BB	BB	BB	BB	BB	BB	BB	AB	AB	AB	BB	BB	BB	AB	AB	AB	AB	BB	AB	AB
EuBR04s5144719	AA	AA	AA	AA	AA	AA	AA	AA	AA	AA	AA	AA	AA	AA	AA	AA	AA	AB	AA	AA	AA	AA	AA	--	AA	AA	AA	AA	AA	AA	AA	AB	--	AA	AA	AA	AA	AA	AA	AA	AA	AA	AA	AA	--	AA	AA	AA	AA
EuBR04s5580756	AA	BB	--	BB	BB	BB	BB	AB	BB	--	BB	BB	AA	BB	AB	BB	BB	BB	AA	--	BB	BB	BB	BB	--	--	BB	BB	BB	BB	BB	BB	BB	BB	BB	BB	AA	AA	BB	BB	BB	BB	--	BB	AB	BB	BB	BB	AA
EuBR04s5606507	AA	AA	AA	AA	AA	AA	AA	AA	AA	AA	AA	AA	AA	AA	AA	AA	AA	AB	AA	AA	AA	AA	AA	AA	AA	AA	AA	AA	AA	BB	AA	AA	AA	BB	AA	AB	AA	AA	AA	AA	BB	AA	AA	AA	AA	AA	BB	AB	AA
EuBR04s5690665	AA	AA	AA	AA	AB	BB	AA	AA	AA	BB	BB	--	AA	AA	BB	AA	AB	BB	AA	AA	AA	AA	BB	BB	AA	--	AA	BB	BB	BB	AA	BB	AB	--	BB	BB	AA	AA	BB	BB	BB	BB	AA	AA	--	BB	BB	BB	AA
EuBR04s5899751	AA	AA	AA	AA	AA	AA	AA	AA	AA	AA	AA	AA	AA	AA	AA	AA	AA	AA	AA	AA	AA	AA	AA	AA	AA	AA	AA	AA	AA	BB	AA	AA	BB	AA	AA	AA	AA	AA	AA	AA	BB	BB	AA	AA	AA	BB	AA	AA	AA
EuBR04s6031676	AA	AA	AA	BB	BB	BB	AA	AA	BB	AA	BB	AA	AA	AA	AA	AA	BB	BB	AA	AA	BB	BB	AA	BB	AA	AA	AB	AB	AB	AB	AA	BB	AA	BB	--	BB	--	AA	AB	BB	--	BB	AA	--	AA	BB	--	BB	AA
EuBR04s6423894	--	--	--	AB	AA	AA	AA	--	AA	BB	AB	AA	AA	--	--	--	BB	AB	--	--	BB	AB	AA	AB	AA	AA	AA	AA	AA	AA	AA	AA	AA	AA	AA	--	AA	AA	AA	AA	AA	--	AA	AA	AA	AA	AA	--	AA
EuBR04s6689237	AA	AA	AA	AA	AA	BB	AA	AA	AA	AA	BB	AA	AA	AA	AA	AA	AA	BB	AA	AA	AA	AA	AA	AA	AA	AA	AA	AA	BB	BB	AA	BB	AB	BB	AA	AA	AA	AA	AA	AA	BB	BB	AA	AA	AA	AA	AA	BB	AA
EuBR04s7110490	AA	AA	AA	AA	AA	AA	AA	AA	AA	BB	--	AA	AA	AA	AA	AA	BB	AA	AA	AA	AA	AA	--	AA	AA	AA	AA	AA	AA	AA	AA	AA	AA	AA	AB	BB	AA	AA	AA	AA	BB	AA	AA	AA	AA	AA	BB	AA	AA
EuBR04s7428404	AA	BB	BB	BB	BB	BB	BB	AA	BB	BB	BB	BB	AA	AA	BB	AA	BB	BB	AA	BB	BB	BB	BB	BB	AA	AA	AA	AA	AA	AA	AA	AA	--	AB	AA	AB	AA	AA	AA	AA	AA	AB	--	AA	BB	AB	--	BB	AA
EuBR04s7479118	AB	AB	AB	AB	AB	AB	AB	--	AB	AB	AB	AB	AA	AB	AB	AB	AB	AB	AB	AB	AB	AB	AB	AB	AA	AA	AA	--	AB	--	BB	--	AB	--	--	--	--	AA	AA	AB	AB	--	AB	AB	AB	AB	AB	AB	AA
EuBR04s7720083	AA	AA	AA	BB	AA	BB	AA	AA	--	BB	BB	BB	AA	AA	BB	BB	BB	BB	AA	AA	--	AA	AA	BB	AA	AA	AA	AA	BB	BB	AA	AA	AB	AA	BB	BB	AA	AA	AA	AA	AA	AA	AA	AA	AA	BB	AA	BB	AA
EuBR04s7822631	AA	AA	BB	AA	AA	AA	AA	AA	AA	AA	AA	BB	AA	AB	AA	AA	BB	BB	AA	AA	AA	--	BB	BB	AA	--	--	AA	BB	BB	BB	AA	AA	BB	BB	BB	AA	AA	--	BB	BB	BB	AA	AB	AA	BB	AA	AA	AA
EuBR04s7894834	AA	AA	AA	AA	AA	AA	AA	AA	AA	AA	AA	AA	AA	AA	AA	AA	AA	AA	AA	AA	AA	AA	AA	AA	AA	AA	AA	AA	AA	--	AA	AB	AA	AA	AA	AA	AA	AA	AA	AA	AA	AA	AA	AA	AA	AA	AA	AA	AA
EuBR04s8038874	AB	AB	AB	AB	AB	AB	AB	AB	AB	AB	AB	AB	AB	AB	AB	AB	AB	AB	AB	AB	AB	AB	AB	AB	AB	AB	AB	AB	AB	AB	AB	AB	AB	AB	AB	AB	AB	AB	AB	AB	AB	AB	AB	AB	AB	AB	AB	AB	AB
EuBR04s8092441	AB	AA	AA	BB	BB	BB	BB	BB	BB	BB	BB	BB	AA	AA	BB	BB	BB	BB	AA	AA	BB	BB	BB	BB	AA	AA	AB	BB	BB	BB	BB	BB	BB	AA	BB	BB	BB	AA	BB	BB	BB	BB	AA	BB	AA	BB	BB	BB	AA
EuBR04s822698	AA	AA	AA	AB	AA	AA	AA	AA	AA	AA	AA	AB	AA	AA	AA	AA	AA	AA	AA	AA	AA	AA	--	--	AA	AA	AA	AA	AA	AB	AA	AA	AA	AA	AA	AB	AA	AA	AA	AB	AB	AA	AA	AA	AA	AA	AA	AB	AA
EuBR04s8622283	AA	AA	AA	AA	AB	AA	AA	AA	AA	AB	AB	--	AA	AA	AA	AA	AB	AB	AA	AA	AA	--	AB	AB	AA	AA	AB	--	AB	AB	AA	AB	--	AB	AB	--	AA	AA	AB	AB	AB	AB	AA	AA	AA	AB	AB	AB	AA
EuBR04s8682961	AA	AA	AA	AB	AB	AB	AA	AA	AA	AA	AA	AB	AA	AA	AA	AA	AB	AB	AA	AA	AA	AB	AB	AA	AA	AA	AA	AA	AB	AA	AA	AB	AA	AA	AA	AA	AA	AA	--	AA	AA	AA	AA	--	AA	AA	AA	--	AA
EuBR04s9129310	AA	AA	AA	BB	BB	BB	AA	AA	AA	AA	BB	BB	AA	AA	AA	--	BB	AA	AA	AA	AA	BB	BB	AA	AA	AA	AA	AA	--	AA	AA	AA	AA	AA	AA	AA	AA	AA	AA	AA	AA	AA	AA	AA	AA	AA	AA	AB	AA
EuBR04s9461143	AA	AA	AA	AA	AA	AA	AA	AA	AA	AA	AA	--	AA	AA	--	AA	AA	AA	AA	AA	AA	AA	AA	AA	AA	AA	AA	AA	AB	AA	--	AA	AA	AA	AA	AB	AA	AA	AA	AB	AA	--	AA	AA	AA	AA	AA	AA	AA
EuBR04s9526826	AB	AB	AB	AB	AB	AB	AB	AB	AB	AB	AB	AB	--	--	AB	AB	AB	AB	AB	AB	AB	AB	AB	AB	AA	AA	AA	AA	AB	AB	AA	AB	AB	AB	AB	AB	AA	AA	AB	AB	AB	AB	AA	AA	AA	AB	AB	AB	AA
EuBR04s969257	AB	AB	BB	BB	BB	BB	AB	BB	BB	BB	BB	BB	AA	BB	BB	BB	BB	BB	AB	AB	--	BB	BB	BB	AA	AA	BB	--	BB	BB	AB	BB	AB	--	BB	BB	AB	--	BB	BB	BB	BB	--	--	--	BB	BB	BB	AA
EuBR04s9820565	AA	AA	--	--	AB	AA	--	AB	AB	AB	AB	--	AA	AA	--	AA	--	BB	AA	AA	AA	AB	--	AB	AA	AA	AA	AB	AA	--	AA	AB	AB	AA	AA	AB	AA	AA	AA	AA	AA	AA	AA	AA	AA	AA	AA	AB	AA
EuBR04s98663	AA	AA	AA	BB	AB	AA	AA	AA	AA	AA	BB	AB	AA	AA	AA	AA	BB	AB	AA	AA	AA	AA	AA	AB	AA	AA	AA	AA	BB	--	AA	AB	AA	AA	--	AB	AA	AA	AB	--	BB	AA	AA	AA	AA	AA	AA	BB	AA
EuBR05s1020578	AA	AA	AA	AA	AA	AA	AA	AA	AA	AA	AA	AA	AA	AA	AA	AA	AA	AB	AA	AA	AA	AA	AA	AA	AA	AA	AA	AA	AA	AB	AA	AA	AA	AA	AA	AB	AA	AA	--	AA	AA	AB	AA	AA	AA	--	AA	AB	AA
EuBR05s1024162	AB	--	BB	BB	BB	BB	AA	AA	BB	BB	BB	BB	AA	BB	BB	BB	BB	BB	AA	AA	BB	BB	BB	BB	AA	AA	AA	AB	AB	AB	AA	AB	BB	AB	AB	BB	AA	AA	AB	--	BB	BB	AA	--	BB	BB	BB	BB	AA
EuBR05s10255874	AA	AA	BB	AA	AA	AA	AA	AA	BB	AA	BB	AA	AA	AA	AA	AA	AA	AA	AA	AA	AA	AA	AA	BB	AA	AA	AA	AB	AA	AA	AA	AA	BB	BB	BB	BB	AA	AA	BB	BB	BB	AA	AA	AA	AA	AA	BB	BB	AA
EuBR05s10282988	AA	AA	AA	AA	AA	AA	AA	AA	AA	AA	AA	AA	AA	AA	AA	AA	AA	AA	AA	AA	AA	AA	AA	AA	AA	AA	AA	AA	AA	AA	AA	AA	AA	AA	AA	AA	AA	AA	AA	AA	AA	AA	AA	AA	AA	AB	AB	AA	AA
EuBR05s10285503	AA	AA	AA	AB	AA	BB	AA	AA	--	AA	AB	AB	AA	AA	--	--	AB	AA	AA	AA	BB	AB	AB	AB	AA	AA	AA	AA	--	AA	AA	AA	AA	AA	AA	AA	AA	AA	AA	AA	AA	AA	AA	AA	--	AB	AA	BB	AA
EuBR05s10519919	AA	AA	AA	AA	BB	BB	AA	BB	BB	AA	BB	BB	AA	AB	AA	--	AA	BB	AA	AA	AA	BB	BB	BB	AA	AB	BB	BB	BB	BB	AA	BB	BB	BB	BB	BB	AA	AA	BB	BB	BB	BB	AA	AA	AA	BB	BB	BB	AA
EuBR05s10579380	AA	AA	--	AA	AA	AB	AA	AA	AA	AA	AB	AA	AA	AA	AA	AA	AB	AB	AA	AA	--	AA	AA	AA	AA	AA	AB	AA	AB	AB	AA	AA	AA	AA	AB	AA	AA	AA	AA	AA	AB	AA	AA	--	AB	AA	AA	AA	AA
EuBR05s10613968	AB	AB	AB	AB	AB	AB	AA	AB	AB	AB	AB	AB	AB	--	AB	AB	AB	AB	AB	AB	AB	AB	AB	AB	--	AA	AB	AB	AB	AB	AA	AB	AB	AB	AB	AB	AA	AA	AB	AB	AB	AB	--	AB	AB	AB	AB	AB	AA
EuBR05s10621754	AB	AB	AB	AB	AB	AB	AB	AB	AB	AB	AB	AB	AB	AB	AB	AB	AB	AB	AB	AB	AB	AB	AB	AB	AA	AA	--	--	AB	AB	AB	AB	AB	AB	--	AB	AA	AA	AA	AB	AB	AB	AA	--	--	AB	AB	AB	AA
EuBR05s10721272	AA	AA	AB	AB	AB	AB	AA	AA	AB	AB	AB	AB	AA	AA	--	AA	AB	AB	AA	AA	AA	AB	AB	AB	AA	AA	AA	--	--	AB	AB	AA	AA	AA	AB	AA	AA	AA	AB	AB	AB	AB	AA	AB	AA	AB	AB	AB	AA
EuBR05s10734770	AA	AA	AA	AA	BB	BB	AA	AA	AA	AA	AA	BB	AA	AA	BB	AA	AA	BB	AA	AA	BB	AA	AA	BB	AA	AA	AA	AA	BB	BB	AA	BB	BB	BB	BB	BB	AA	AA	BB	BB	BB	BB	AA	AA	AA	BB	BB	BB	AA
EuBR05s10899614	AA	AA	AA	AB	AB	AB	AA	AA	AA	AA	AA	--	AA	AA	AA	AB	AB	AA	AA	AA	AA	--	AB	AB	AA	AA	AA	AA	AB	--	AB	--	AB	AB	AA	AA	AA	AA	AA	AB	AB	AB	AA	--	AB	AB	AB	AB	AA
EuBR05s10944971	AB	AA	AB	BB	BB	--	AA	AA	BB	BB	BB	BB	--	AA	AB	BB	BB	BB	AB	BB	AA	BB	AA	BB	AB	AA	AB	BB	AA	BB	BB	BB	BB	BB	AA	BB	AA	AA	AB	BB	BB	BB	AA	--	BB	BB	AA	AA	AA
EuBR05s11234243	AA	AA	AA	AA	BB	AA	AA	AA	AA	AA	AA	AA	AA	AA	AA	AA	BB	AA	AA	AA	AA	AA	BB	AB	AA	AA	AA	AA	BB	BB	AA	AA	BB	BB	AA	BB	AA	AA	AA	BB	BB	BB	AA	AA	AA	BB	AA	BB	AA
EuBR05s11358197	AA	--	AB	AB	AB	AB	AA	AA	AB	AB	AB	AB	AA	--	AB	AB	AB	AB	AA	AA	--	AB	AB	AB	AA	AA	AA	AA	AB	AB	AA	AA	AB	AB	--	AA	AA	AA	AA	AA	--	AA	AA	--	AB	AA	AA	AB	AA
EuBR05s11405342	AA	AA	AA	--	AA	AB	AA	AA	AB	AB	AB	AA	AA	AA	AB	AB	--	AB	AA	AA	AB	AB	AB	AB	AA	AA	--	AB	BB	BB	BB	BB	BB	BB	--	AB	AA	--	BB	AB	BB	BB	BB	AB	BB	BB	AB	AB	AA
EuBR05s11405800	--	--	AA	AB	AB	AB	--	AA	AB	AB	--	AB	AA	AB	AB	AA	--	AB	--	--	AB	AB	AB	AB	AA	AA	AA	--	--	--	AA	--	AA	AA	--	AB	AA	--	--	AB	AB	AB	AA	AB	AB	AB	--	AB	AA
EuBR05s11476016	AA	AA	AA	AA	AB	AA	AA	AA	AA	AA	AA	AB	AA	AA	AB	AB	AA	AA	AA	AA	AA	AB	AB	AA	AA	AA	AB	AA	AA	AB	AA	AA	AA	AB	AB	AA	AA	AA	AA	AB	AA	AA	AA	AA	AA	AB	AA	AA	AA
EuBR05s1150240	AA	AA	--	AB	AA	--	AA	AA	AB	AB	AB	AA	AA	AA	AB	AA	AB	AB	AA	AA	AB	AB	AB	--	AA	AA	AA	AA	AA	AA	AA	AA	--	AA	AA	AA	AA	AA	AA	AA	AB	AA	AA	AA	AA	--	AA	AA	AA
EuBR05s11726406	AA	AB	--	--	AA	AB	AB	AA	AB	--	AB	BB	AA	AB	AB	--	BB	BB	AA	AA	AB	AA	AB	AB	AA	AA	AA	AA	AA	--	AA	AA	AA	AA	AA	AA	AA	AA	AA	AA	AA	AA	AA	AA	AA	AA	AA	AA	AA
EuBR05s11830164	AA	AA	AA	AA	AA	AB	AA	AA	--	--	AB	BB	AA	AA	AA	AA	AA	AB	AA	AA	AA	AB	AA	AA	AA	AA	AA	--	--	AB	AA	BB	AB	AB	AB	AA	AA	AA	--	AB	AA	AB	AA	AA	AA	BB	AB	AB	AA
EuBR05s11838540	AA	AA	AA	AA	AA	AA	AA	AA	AA	AB	AB	--	AA	AA	AA	AA	AB	--	AA	AA	AA	AA	BB	BB	AA	AA	AA	AA	--	AB	AA	AA	AA	AB	AB	AA	AA	AA	AA	--	AB	AA	AA	AA	AA	AB	AA	AA	AA
EuBR05s11982266	AB	AB	AB	AB	AB	AB	AB	AB	AB	AB	AB	AB	AB	AB	AB	AB	AB	AB	AB	AB	AB	AB	AB	AB	AB	AB	AB	AB	AB	AB	AB	AB	AB	AB	AB	AB	AB	AB	AB	AB	AB	AB	AB	AB	AB	AB	AB	AB	--
EuBR05s12077930	AA	AA	AA	BB	BB	AA	AA	AA	AA	AA	BB	BB	AA	AA	AA	AA	BB	AA	AA	AA	AA	AA	AA	BB	AA	AA	AA	AA	BB	BB	AA	BB	BB	BB	BB	BB	AA	AA	AA	BB	BB	BB	AA	AA	AA	BB	BB	BB	AA
EuBR05s12155054	AA	AA	AA	AB	AA	AB	AA	AA	AA	--	AA	AB	AA	AA	AA	AA	AA	AA	AA	AA	AA	AA	AA	AA	AA	AA	AA	AA	AB	AA	AA	AB	AA	AB	AA	AB	AA	AA	--	AA	AB	AB	AA	AA	AA	AB	AB	AB	AA
EuBR05s12212045	AA	AA	AA	AA	AA	AA	AA	AA	AA	AA	AA	AA	AA	AA	AA	AA	AA	AA	AA	AA	AA	AA	AA	AA	AA	AA	AA	AA	AA	AA	AA	AB	AA	AA	AA	AA	AA	AA	AA	--	AB	AA	AA	AA	AA	AA	AA	AA	AA
EuBR05s12357626	BB	AA	BB	BB	BB	BB	AA	AA	BB	BB	BB	AA	AA	AA	AA	BB	BB	BB	AA	AA	AA	BB	BB	BB	AA	AA	BB	BB	BB	BB	BB	BB	BB	BB	BB	BB	AA	AA	BB	BB	BB	BB	BB	BB	BB	BB	BB	BB	AA
EuBR05s12440838	AA	AA	AA	AA	--	AA	AA	AA	AA	AB	AA	AB	AA	AA	AA	AA	AA	AB	AA	AA	AB	AB	AB	AB	AA	AA	AA	AA	AB	AB	AA	AB	AB	AB	AB	AB	AA	AA	AA	AB	AB	AA	AA	AB	AB	AB	AB	AB	AA
EuBR05s12482176	AA	AA	AA	AA	AB	AA	AA	AA	AA	AB	AA	AB	AA	AA	AA	AA	AA	--	AA	AA	AA	AA	AA	AB	AA	AA	AA	AA	AA	AB	AA	AB	AB	AB	--	AA	AA	AA	AA	AA	AA	AB	AA	AA	AA	AA	AA	AA	AA
EuBR05s12758581	AA	AA	BB	BB	BB	BB	--	AA	AA	BB	BB	BB	AA	AA	AB	--	BB	BB	AA	--	AB	BB	--	AA	AA	AA	BB	AA	BB	BB	AA	AA	AA	--	AA	BB	AA	AA	BB	BB	BB	BB	AA	BB	AA	BB	BB	BB	AA
EuBR05s12992401	AA	AA	AB	BB	BB	BB	AA	AA	AB	AB	BB	BB	AA	AA	AA	AA	AA	BB	AA	AA	AA	AB	AB	BB	AA	AA	BB	BB	BB	BB	AA	AA	BB	AA	--	BB	--	AA	BB	BB	BB	BB	AA	AB	AA	BB	BB	AB	AA
EuBR05s13319875	AA	AA	AA	AA	AA	AA	AA	AA	--	AA	AA	AA	AA	AA	AA	AA	AA	AA	AA	AA	AA	AA	AB	AB	AA	AA	AA	--	AA	AB	AA	AA	AA	--	AB	AB	AA	AA	AA	AB	AB	AB	AA	AA	AA	AA	AB	AA	AA
EuBR05s13622039	AA	AA	AA	AB	--	AB	AA	AA	AB	AA	AB	AB	AA	AB	--	AA	AA	AA	AA	AB	AA	AA	AA	AA	AA	AA	AA	AB	AA	AB	AA	AA	AA	--	AA	AB	AA	AA	AA	AB	AB	AA	AA	AA	AA	AA	AB	AB	AA
EuBR05s13791404	AA	AA	AA	AB	AB	AB	AA	AA	AA	--	AB	AA	AA	AA	AA	AA	AA	--	AA	AA	AA	BB	AA	AB	AA	AA	AA	AA	BB	--	AA	AA	AA	AA	AB	--	AA	AA	AB	AA	BB	AB	AA	AB	AA	AB	--	--	AA
EuBR05s14518258	--	AB	--	AB	BB	AA	AA	AA	AB	AB	AB	BB	AA	AB	AB	AA	AB	--	AA	AB	AB	AB	AB	BB	--	AB	AA	BB	--	--	AB	AB	AB	--	--	BB	AA	AA	--	BB	BB	BB	AB	AB	--	BB	BB	--	AA
EuBR05s14668489	AA	AA	AA	AA	AA	AA	AA	AA	AA	AA	AA	AA	AA	AA	AA	AA	AA	AA	AA	AA	AA	AA	--	AA	AA	AA	AA	AA	AA	--	AA	AA	AA	AA	AA	AA	AA	AA	AA	AA	--	AA	AA	AA	AA	AA	AA	AB	AA
EuBR05s14670616	AA	AA	AA	AA	AA	AA	AA	AA	AA	AA	AA	AA	AA	AA	AA	AA	AB	AA	AA	AA	AA	AA	AA	AA	AA	AA	AA	AA	AA	AA	AA	AA	--	AA	--	AA	AA	AA	AB	AA	AA	AB	AA	--	AA	AA	AB	AB	AA
EuBR05s15130980	AA	AA	AA	AA	AA	--	AA	AA	AA	AA	--	--	AA	AA	AA	--	AA	AA	AA	AA	AA	--	AA	--	AA	AA	AA	--	AA	AA	AA	AA	AA	AA	AA	AA	AA	AA	AA	AA	AA	AA	AA	AA	AA	AA	AB	AA	AA
EuBR05s15176866	AA	AA	AA	AA	AA	AA	AA	AA	AA	AA	AA	AA	AA	AA	AA	AA	AA	AA	AA	AA	AA	AA	AA	AA	AA	AA	AA	AA	AA	AA	AA	AA	AA	AA	AA	AA	AA	AA	AA	AA	AA	AA	AA	AA	AA	AA	AA	AA	AA
EuBR05s15218323	AA	AA	AA	BB	BB	BB	AA	AA	AA	AA	BB	BB	BB	AB	BB	BB	BB	BB	AA	AA	AA	BB	BB	BB	AA	AA	AB	AA	BB	AB	BB	BB	AA	BB	BB	BB	AA	AB	AA	AA	BB	AB	AA	BB	BB	BB	--	BB	AA
EuBR05s15991277	AA	AA	AA	AB	AA	AA	AA	AA	AB	AA	AB	AA	AA	AA	AA	AA	--	AB	AA	AA	--	AA	AB	AA	AA	AA	AA	AA	AB	AB	AB	--	--	AB	--	AB	AA	AA	AB	AB	--	AB	AA	AA	AB	AB	--	AB	AA
EuBR05s16195480	AA	AA	--	AB	AB	AB	AA	AA	AB	AB	AB	AB	AA	AA	AA	AA	AB	AB	AA	AA	AB	AB	AB	AB	AA	AA	AA	AA	AB	AB	AA	AB	AB	AB	AB	AB	AA	AA	--	AB	AB	AB	AA	AA	AB	AB	AB	AB	AA
EuBR05s16223279	AA	AB	AA	BB	BB	AB	AA	AA	AB	AA	AA	BB	AA	AA	AA	AA	AA	AB	AA	AA	AA	AA	--	AA	AA	AA	BB	AA	BB	AB	AA	BB	BB	BB	BB	AA	AA	AA	AA	BB	BB	AA	--	AA	AA	BB	BB	AB	AA
EuBR05s1669643	AA	AA	AA	AA	AA	AA	AA	AA	AA	AA	AA	AA	AA	AA	AA	AA	AA	AA	AA	AA	AA	AA	AA	AA	AA	AA	AA	AA	AA	AA	AA	AB	AB	AB	AA	AB	AA	AA	AB	--	AA	AA	AA	AA	AA	AB	AB	--	AA
EuBR05s16735919	AA	AA	AA	BB	BB	BB	AA	AA	AA	BB	BB	BB	AA	AA	AA	BB	BB	BB	AA	AA	BB	BB	AA	BB	AA	AA	AA	BB	BB	--	BB	--	AA	BB	BB	BB	AA	AA	BB	BB	BB	BB	AA	BB	BB	BB	BB	BB	AA
EuBR05s16860954	AA	AA	BB	AA	BB	BB	AA	AA	BB	BB	AA	BB	AA	AA	BB	AA	BB	AA	AA	AA	BB	BB	BB	BB	AA	AA	AA	AA	AB	AB	AB	--	AB	AA	AB	AA	AA	AA	AA	--	AB	AA	AA	AA	AA	AB	BB	AB	AA
EuBR05s17503195	AB	BB	BB	BB	BB	BB	BB	AA	BB	BB	BB	BB	AA	BB	BB	BB	BB	BB	--	BB	BB	BB	BB	BB	BB	AA	AA	BB	AB	BB	AB	AB	AA	AB	AA	BB	AA	AA	BB	BB	--	BB	--	BB	AB	BB	BB	BB	AA
EuBR05s17554672	AA	AA	AA	BB	BB	BB	AA	AA	AB	AB	BB	BB	AA	BB	AB	BB	BB	BB	AA	AA	BB	AB	BB	BB	AA	AA	--	AB	AB	BB	AA	BB	BB	BB	BB	AA	AA	AA	AB	--	BB	BB	AA	AB	BB	BB	BB	BB	AA
EuBR05s17627067	AB	AB	AB	AB	AB	AB	AB	AB	AB	AB	AB	AB	AB	AB	AB	AB	AB	AB	AB	AB	AB	AB	AB	AB	AB	AB	AB	AB	AB	AB	AB	AB	AB	AB	AB	AB	AB	AB	AB	AB	AB	AB	AB	AB	AB	AB	AB	AB	AB
EuBR05s17671258	AA	AA	AA	--	AB	AB	AA	AA	AB	--	AB	--	AA	--	AB	AA	AB	AB	AA	AA	AB	AB	AB	AB	AA	AA	AB	AA	--	AB	AB	AB	AB	AB	AB	AB	AA	AA	AB	AB	AB	AB	AA	AA	AB	AB	AB	AB	AA
EuBR05s17684941	AA	AA	AA	AA	AA	AA	AA	AA	AA	AA	AA	BB	AA	AA	AB	BB	BB	BB	AA	AA	AA	AA	BB	AA	AA	AA	AA	AA	BB	AA	AA	BB	BB	BB	BB	AA	AA	AA	AA	AA	BB	AB	AA	BB	BB	BB	--	AB	AA
EuBR05s1771636	AA	AA	AA	AA	AA	AA	AA	AA	AA	AA	AA	AA	AA	AA	AA	AA	AA	AA	AA	AA	AA	AA	AA	AA	AA	AA	AA	AA	AA	AA	AA	AA	AA	AA	AA	AA	AA	AA	AB	AA	AA	AA	AA	AA	AA	AA	AA	AB	AA
EuBR05s17871654	AA	--	BB	AB	AB	AA	AA	AA	AA	AA	BB	BB	AA	AA	AA	AA	BB	BB	AA	AA	AA	AA	BB	BB	AA	AA	AA	AA	BB	BB	AA	BB	BB	BB	BB	BB	AB	AA	BB	BB	BB	BB	AA	BB	AA	BB	BB	AA	AA
EuBR05s1808678	AA	AA	AA	AB	AB	AB	AA	AA	AA	AB	AB	AA	AA	AA	--	AB	AB	AB	AA	AA	AB	AB	AB	AB	AA	AA	AB	AB	AB	AB	AB	AB	AB	AB	AB	AB	AA	AA	AB	AB	AB	AB	AA	--	AB	AB	AB	AB	AA
EuBR05s18216032	AA	AA	AA	BB	BB	BB	AA	AA	BB	BB	BB	BB	AA	AA	BB	BB	BB	BB	AA	AA	BB	BB	BB	BB	AA	AA	BB	AA	BB	BB	BB	BB	BB	BB	BB	BB	AA	AA	AA	--	BB	BB	AA	BB	BB	BB	BB	BB	AA
EuBR05s1832033	--	AB	AB	AB	AB	AB	AA	AB	AB	AB	AB	AB	AA	AB	--	AB	--	--	AA	AB	AB	AB	--	BB	AA	AA	AA	AA	AA	AA	AA	AA	AA	AA	AA	AA	AA	AA	AA	--	--	--	AA	AA	AA	AB	--	AB	AA
EuBR05s1832698	AB	AB	AB	AB	AB	AB	--	AB	AB	AB	AB	AB	AA	AB	AB	AB	AB	AB	AB	AB	AB	AB	AB	AB	AA	AA	AB	AB	AB	AB	AA	AB	--	AB	AB	AB	AA	AA	AA	AB	AB	AB	AA	AA	AB	AB	AB	AB	AA
EuBR05s18695004	AA	AA	AA	BB	AA	BB	AA	AA	BB	AA	BB	BB	AA	AA	AA	AA	AA	BB	AA	AA	AA	AA	AA	BB	AA	AA	AA	AA	BB	AA	AA	AA	AA	AA	AA	BB	BB	AA	BB	BB	BB	AA	AA	AA	AA	AA	BB	AA	AA
EuBR05s18764070	AA	AA	AA	AA	AA	AA	AA	AA	AA	AA	AA	AA	AA	AA	AA	AA	AA	AA	AA	AA	AA	AA	AA	AA	AA	AA	BB	AA	BB	BB	AA	AB	AB	BB	--	AA	AA	AA	AA	AA	BB	BB	AA	AA	AA	BB	AB	AA	AA
EuBR05s18784932	--	AA	--	AB	AB	--	AA	AA	AB	--	AB	--	AA	--	AB	AA	AA	AB	AA	AA	AB	AA	AB	AB	AA	AA	AA	AA	AA	AA	AA	AA	AA	AA	AA	AA	AA	AA	AA	AA	AA	AA	AA	AA	--	AA	AA	AA	AA
EuBR05s18797068	AA	AA	AA	BB	BB	BB	AA	AA	BB	AB	BB	AA	AA	AA	BB	BB	BB	BB	AA	--	AA	BB	BB	BB	AA	AA	BB	BB	BB	BB	BB	BB	BB	BB	BB	BB	AA	AA	BB	BB	BB	BB	AA	BB	AA	BB	BB	BB	AA
EuBR05s1885226	AA	AA	AA	BB	BB	--	AA	AA	AA	AB	BB	BB	AA	BB	BB	BB	BB	BB	AA	--	AA	AA	BB	BB	AA	AA	AA	AA	AA	AB	AA	AA	AA	--	AB	AA	AA	AA	AA	AB	AA	AB	AA	AA	AB	AA	AB	--	AA
EuBR05s18978265	AA	AA	AA	AA	AA	AB	AA	AA	AA	AA	AB	--	AA	AA	AA	AA	AA	AA	AA	AA	AA	AA	--	BB	AA	AA	AA	AB	AA	AA	AA	AA	AA	AA	AA	AB	AA	AA	AA	BB	--	AA	AA	AA	AA	--	AB	--	AA
EuBR05s19155493	AA	AA	AA	AA	AA	AA	AA	AA	AA	AA	AA	AA	AA	AA	AA	AA	AA	AA	AA	AA	AA	AA	AA	AA	AA	AA	--	--	AB	AA	AA	AB	AA	AB	AB	AB	AA	AA	AA	AA	AB	AB	AA	AA	AA	AB	AB	AB	AA
EuBR05s19176509	AA	AA	AA	BB	AB	--	AA	AA	--	AB	AB	BB	AA	--	BB	AB	--	BB	AA	AA	AA	BB	BB	BB	AA	AA	AA	AA	AA	AA	AA	AA	AA	AA	AA	AA	AA	AA	AA	AA	AA	AA	AA	AA	AA	AA	BB	AA	AA
EuBR05s19196121	AA	AA	AA	AA	BB	AA	AA	AA	AA	AA	AA	--	AA	AA	AA	AA	AA	AA	AA	AA	AA	--	AA	AA	AA	AA	AA	--	BB	AA	AA	BB	AA	AB	AA	AB	AA	AA	AA	AA	AB	AB	AA	AA	AA	AA	AA	AA	AA
EuBR05s19359121	AA	AA	AA	--	AA	AA	AA	AA	AB	AA	AA	AA	AA	AA	AA	AA	AB	AB	AA	AA	AA	AA	--	AA	AA	AA	AA	AA	AA	AB	AA	--	AA	AB	AA	AB	AA	AA	AA	AA	AB	AA	AA	AB	AA	AA	AA	AA	AA
EuBR05s19888393	AA	AA	AA	AA	AB	AB	AA	AA	AA	AB	--	AA	AA	AA	AA	AA	AA	AA	AA	AA	AA	AA	AA	AA	AA	AA	BB	AB	BB	BB	BB	BB	BB	BB	BB	BB	AA	AA	BB	BB	BB	BB	AA	AB	BB	BB	BB	BB	AA
EuBR05s20162059	--	AA	AB	AB	--	AB	--	--	--	--	AB	AB	--	--	AB	AB	AB	AB	AA	--	AB	AB	AB	AB	AA	AA	AA	AA	AA	AA	--	AA	AA	AA	AB	--	AA	AA	--	AB	AB	AB	--	AB	--	AB	--	AB	AA
EuBR05s20227831	AA	AA	AA	AA	AA	AA	AA	AA	AA	AA	BB	BB	AA	AA	AA	AA	AA	AA	AA	AA	AA	AA	AA	BB	AA	AA	AA	AA	AA	BB	AB	BB	BB	BB	BB	BB	AA	AA	AA	AA	AA	BB	AA	AA	BB	BB	BB	AA	AA
EuBR05s20348578	AA	AA	AA	AA	AA	AA	AA	AA	AB	AA	--	AA	AA	AA	BB	AB	AB	BB	AA	AA	BB	AA	AA	AA	--	AA	AA	AA	AA	--	AA	AB	BB	AB	AA	BB	AA	AA	AA	AA	AA	AA	AA	AA	BB	AA	AA	BB	AA
EuBR05s203583	AA	AA	AA	AA	AA	AB	AA	AA	AA	AA	AB	AA	AA	AA	AA	AA	BB	BB	AA	AA	AA	AA	AA	AA	AA	AA	BB	BB	BB	BB	BB	BB	BB	BB	BB	BB	AA	AA	AA	BB	BB	BB	AA	BB	BB	BB	BB	BB	AA
EuBR05s21038879	AA	AA	AA	AA	AA	AA	AA	AA	AA	AA	AA	AA	AA	AA	AA	AA	--	AA	AA	AA	AA	AA	AA	AA	AA	AA	AA	--	AA	AA	AA	AA	AA	AA	AA	--	AA	AA	AA	AA	AA	AA	AA	AA	AA	AA	AA	AB	AA
EuBR05s21149518	AA	AA	AA	AA	AA	AA	AA	AA	AA	AA	AA	AA	AA	AA	AA	AA	AA	AA	AA	AA	AA	AA	AA	AA	AA	AA	AB	AA	AA	AA	AA	AA	AA	AA	AA	AA	AA	AA	AA	AA	AA	AA	AA	AA	AA	AA	AA	AA	AA
EuBR05s2160839	AA	AA	AB	AB	AB	AB	AA	AA	AB	AB	AB	AB	AA	--	AB	AB	AB	BB	AA	AA	AB	--	AB	AA	AA	AA	AA	AA	--	AB	AB	BB	AA	AB	AA	AB	AA	AA	AA	AB	AB	BB	AA	AA	--	--	AB	BB	AA
EuBR05s21933232	AA	AA	AA	AA	AA	AA	AA	AA	AA	AB	AB	AB	AA	AA	AA	AA	AA	AA	AA	AA	AA	AA	AA	AB	AA	AA	AA	AA	AB	--	AA	AA	AA	AA	AB	AB	AA	AA	AA	AA	AB	AB	AA	AA	AA	AA	AA	AB	AA
EuBR05s22034	AA	AB	--	AB	AB	--	AB	AA	--	AB	AB	AB	AA	AA	AB	--	--	AB	AA	AA	AA	AB	AB	AB	AA	AA	AA	AA	AB	AB	AA	AB	AA	AA	AA	AA	AA	AA	AA	AB	AB	AB	AA	AA	AA	AB	AB	AB	AA
EuBR05s22206631	AA	AB	AA	AB	AA	AA	AA	AA	AB	--	AB	--	AA	AA	AA	AB	AB	AA	AA	AA	AB	AA	--	AB	AA	AA	AA	AA	AA	AA	AA	AA	AA	AB	--	AA	AA	AA	AA	AA	--	AA	AA	AA	AA	AB	AB	--	AA
EuBR05s22457572	AA	AA	AA	AA	--	AB	AA	AA	AA	AA	AA	--	AA	AA	--	AA	AA	BB	AA	AA	AA	AA	AA	BB	AA	AA	AA	AA	AA	AA	AA	AA	AA	AA	AA	AA	AA	AA	AA	--	AA	AB	AA	AA	AA	AA	AA	AA	AA
EuBR05s22469885	AA	AA	BB	BB	BB	BB	AA	AA	BB	BB	BB	BB	AA	AA	BB	BB	BB	BB	AA	BB	AA	BB	BB	BB	AA	AA	AA	AB	AB	--	AA	AA	--	--	AB	AB	AA	AA	AA	AB	AA	BB	AA	AA	AA	AB	AB	--	AA
EuBR05s22532087	AA	AA	AA	AA	AA	AA	AA	AA	AA	AA	AA	AA	AA	AA	AA	AA	AB	AA	AA	AA	AA	AA	AA	--	AA	AA	AA	AA	AB	AA	--	--	AB	AB	--	AB	AA	AA	AA	AA	AB	AA	AA	AA	AA	AB	AA	AB	AA
EuBR05s2271211	AA	AA	AA	AB	AA	--	AA	AA	AB	AB	AA	--	AA	AA	AB	AA	BB	BB	AA	AA	AB	AB	BB	AB	AA	AA	AA	AA	AB	AA	AA	AA	AB	AA	AA	AA	AA	AA	AA	--	--	AA	AA	AA	BB	AA	AB	BB	AA
EuBR05s22825417	AA	AA	AA	BB	BB	BB	AA	AA	BB	BB	BB	BB	AA	AA	AA	BB	BB	BB	AA	BB	BB	BB	BB	BB	AA	AA	AA	AA	BB	BB	AA	AA	AB	AA	AA	BB	AA	AA	--	BB	BB	BB	BB	AA	AA	BB	BB	BB	AA
EuBR05s23059932	AA	AA	AA	AB	BB	AB	AA	AA	AB	AB	AA	AB	AA	AA	AA	BB	BB	BB	AA	AA	AA	AA	AA	BB	AA	AA	--	BB	BB	BB	--	BB	BB	BB	BB	BB	AA	AA	AA	BB	BB	BB	AA	AA	AA	BB	BB	BB	AA
EuBR05s24321578	AA	AA	AA	AB	AB	AA	AB	AA	AA	AB	AB	AB	AA	AA	--	AA	--	AB	AA	AA	AA	AA	--	AB	AA	AA	AA	AA	--	AB	AA	AA	AA	AB	AB	AA	AA	AA	AA	AA	AA	AA	AA	AA	AA	AA	AB	AB	AA
EuBR05s24406815	AB	AB	AB	AB	AB	AB	AB	AA	AB	AB	AB	AB	AA	AB	AB	AB	AB	AB	AB	AB	AB	AB	AB	AB	AA	AA	AB	AB	AB	AB	--	AB	AA	--	AB	AB	AA	AA	AA	AB	AB	AB	AA	--	AA	AB	AB	AB	AA
EuBR05s24409106	AA	AA	AA	AA	AA	AA	AA	AA	AA	AA	AA	AA	AA	AA	AA	AA	AA	AA	AA	AA	AA	AA	AA	AA	AA	AA	AA	AA	AA	AA	AA	AA	AA	--	AA	--	AA	AA	AA	AA	AB	--	AA	AA	AA	AA	AA	AB	AA
EuBR05s24420291	AA	AA	--	BB	BB	BB	AA	AA	BB	AB	BB	BB	AA	AB	AA	BB	--	AB	AA	--	AA	--	BB	AB	AA	AA	--	BB	BB	AA	AA	AB	--	--	AA	AA	AA	AA	AA	BB	BB	BB	AA	AB	AA	BB	BB	BB	AA
EuBR05s24497743	AA	AA	AB	AB	AB	AB	AA	AA	AB	AA	AB	AB	AA	AA	AA	AB	AB	AB	AA	AA	AB	AB	AB	AB	AA	AA	AA	AA	AB	AA	AA	AA	AA	AB	AA	AB	AA	AA	AB	AB	AB	AB	AA	AB	AB	AA	--	AB	AA
EuBR05s24682835	AA	AA	AA	AA	--	AB	AA	AA	AB	AA	AA	AA	AA	AA	AA	AA	AA	AA	AA	AA	AB	AA	AA	AA	AA	AA	AA	AA	AB	AA	AA	--	AA	AB	AA	AB	AA	AA	AA	AA	AA	AA	AA	AA	--	AB	--	AB	AA
EuBR05s24830044	AA	AA	AA	BB	--	BB	AA	AA	AB	AA	AA	AB	AA	AA	AB	AA	AA	AB	AA	AA	AA	AA	AA	AB	AA	AA	--	AA	BB	AB	AA	--	AA	AB	AB	AB	AA	AA	--	BB	AB	BB	AB	AA	AA	AB	AB	AB	AA
EuBR05s249542	AA	AA	AA	AA	AA	AA	AA	AA	AA	AA	AA	AA	AA	AA	AA	AA	AA	AA	AA	AA	AA	AB	AA	AA	AA	AA	AA	AA	AA	AB	AA	AB	AA	AB	AA	AA	AA	AA	AA	AA	AB	AA	AA	AA	AA	AA	AA	AA	AA
EuBR05s25057893	AA	--	AA	AB	BB	AB	AA	AA	AA	AA	AB	--	AA	AA	AB	AB	BB	AB	AA	AA	--	BB	BB	BB	AA	AA	AA	AB	AB	AB	AB	AB	AB	AB	AB	--	AA	--	AA	AB	AB	AB	AA	--	AB	AA	AB	AB	AA
EuBR05s2514413	AB	AB	AB	BB	--	BB	AB	AB	BB	AB	BB	AB	AB	BB	BB	BB	BB	BB	AB	BB	AB	AB	AB	--	AB	AB	AB	AB	BB	BB	AB	BB	AB	AB	AB	BB	AB	AB	BB	AB	AB	BB	AB	AB	BB	AB	BB	BB	AB
EuBR05s25236806	AA	AA	AA	AA	AA	AA	AA	AA	AA	AA	AA	AA	AA	AA	AA	AA	AB	AA	AA	AA	AA	AA	--	AA	AA	AA	AA	AA	AA	--	AB	AA	AA	AA	AA	AA	AA	AA	AA	AA	AA	AA	AA	AB	AA	AA	AA	AA	AA
EuBR05s25368004	AA	AA	AA	AA	AA	AA	AA	AA	AB	AA	BB	AA	AA	AA	AA	AA	AA	BB	AA	AA	AA	AB	AA	AA	AA	AA	AA	BB	AA	AA	AA	AA	AA	AA	BB	BB	AA	AA	AA	BB	AA	BB	AA	AA	AA	BB	AA	BB	AA
EuBR05s25458325	AA	AA	AA	BB	BB	AA	AA	AA	AB	AA	AA	AB	AA	AA	AA	AB	AA	AB	AA	AA	AA	AA	--	AA	AA	AA	AA	AA	BB	AA	AA	AA	AA	AA	AA	AA	AA	AA	--	BB	BB	BB	AA	AB	AA	AB	BB	AB	AA
EuBR05s25504973	AA	AA	AA	AA	AB	AB	AA	AA	AA	AA	--	AB	AA	AA	AA	AA	AA	AA	AA	AA	AA	AA	AA	AA	AA	AA	AA	AA	AA	AB	AA	AA	AA	--	AA	AB	AA	AA	AA	AA	AA	AA	AA	AA	AA	AA	AA	AB	AA
EuBR05s25594408	AA	AA	AA	AA	AA	AA	AA	AA	--	AA	AB	AB	AA	AA	AA	AA	AA	AB	AA	AA	AA	AA	AB	AA	AA	AA	AA	AA	AA	AB	AA	AA	AA	AB	AA	AB	AA	AA	AB	AA	AB	AB	AA	AA	AA	AA	AA	AA	AA
EuBR05s25728248	BB	AA	BB	BB	BB	BB	BB	--	BB	AA	BB	BB	AA	AA	BB	BB	BB	BB	AA	BB	BB	BB	BB	BB	AA	AA	--	AA	AA	BB	AA	AA	AA	AB	BB	BB	AA	AA	BB	BB	BB	AA	AA	AA	AA	BB	BB	BB	AA
EuBR05s25975481	AB	AB	BB	BB	BB	BB	BB	--	BB	BB	BB	BB	AB	AB	--	BB	BB	BB	AB	BB	--	--	BB	BB	AB	AB	--	BB	BB	BB	BB	BB	AB	BB	--	BB	AB	AB	BB	BB	BB	BB	AB	BB	BB	--	BB	BB	AB
EuBR05s26002173	AB	--	AB	AB	AB	AB	AB	--	AB	AB	AB	AB	AB	AB	AB	AB	BB	AB	AB	AB	AB	AB	AB	AB	AB	AB	AB	AB	AB	AB	--	AB	AB	AB	AB	AB	--	AB	AB	AB	AB	AB	AA	AB	AB	AB	AB	AB	AA
EuBR05s26110705	AB	AB	BB	BB	BB	BB	--	AB	BB	BB	BB	BB	AA	--	AB	BB	AB	BB	--	AB	AB	BB	BB	BB	AA	AB	BB	BB	BB	BB	AB	BB	BB	BB	BB	BB	AB	AB	BB	BB	BB	BB	AB	--	--	BB	BB	BB	AA
EuBR05s2613905	AA	AA	BB	BB	BB	BB	AA	AA	BB	BB	BB	BB	BB	AA	BB	BB	BB	BB	AA	AA	BB	BB	AA	BB	AA	AA	--	AB	AB	AA	AB	AB	AA	AA	AB	AA	AA	AA	AA	AA	AA	AB	AA	AA	AA	AA	AA	BB	AA
EuBR05s26199400	AA	AA	AA	AB	--	--	AA	AA	AA	AB	AB	--	AA	--	AA	AA	AB	AB	AA	AA	AA	AB	--	AA	AA	AA	AA	AA	AA	AB	AA	AA	AA	AA	AA	--	AA	AA	AA	AA	AB	AB	AA	AA	AA	BB	AB	AA	AA
EuBR05s26828435	AA	AA	AA	AA	AA	BB	AA	AA	BB	AA	AA	--	AA	AA	AA	AB	AB	AB	AA	AA	AA	AB	AA	AA	AA	AA	AA	AA	AA	--	AA	BB	AA	BB	AA	AA	AA	AA	AA	BB	AA	AB	AA	AA	AA	AB	AB	--	AA
EuBR05s26888679	AA	AA	AA	AA	--	--	AA	AA	AA	AA	AA	AA	AA	AA	AA	AA	AA	AB	AA	AA	AA	AA	AB	AA	AA	AA	AA	AB	AB	AA	AA	AA	AB	--	AA	AB	AA	AA	AA	--	AA	AA	AA	AA	AA	AA	AA	AA	AA
EuBR05s27053805	AA	AA	BB	BB	BB	BB	AA	AA	BB	BB	BB	BB	AA	AA	BB	BB	BB	BB	AA	AA	BB	BB	BB	BB	AA	AA	AA	AA	BB	AA	BB	AA	AA	AA	AA	--	AA	AA	AA	AA	--	AA	AA	AA	AA	AA	AA	AB	AA
EuBR05s27152502	AA	AA	AA	AB	AA	AA	AA	AA	--	--	AA	AB	AA	AA	--	AA	AB	AB	AA	AA	AA	AB	AB	AB	AA	AA	AA	AA	AA	AA	AA	AA	AB	AB	AA	AB	AA	AA	AA	AA	AB	AA	AA	AA	AB	AA	AA	AB	AA
EuBR05s2768238	AA	AA	AA	AA	AA	BB	AA	AA	AA	AA	BB	BB	AA	AA	BB	AA	BB	AA	AA	AA	AA	AB	AA	BB	AA	AA	AA	--	BB	BB	--	BB	BB	BB	AA	BB	AA	AA	AA	BB	BB	BB	AA	AA	BB	BB	BB	BB	AA
EuBR05s2805492	AA	AA	AA	AB	AB	AB	AA	AA	--	--	--	AB	AA	AA	AB	AB	AB	AB	AA	AA	AB	AB	AB	AB	AA	AA	--	AB	AB	AB	AB	AB	AB	AB	AB	AB	AA	AA	AA	--	AB	AB	AA	AB	AB	AB	AB	AB	AA
EuBR05s28568635	AA	AA	AB	AB	AB	AB	AA	--	AA	AB	--	AB	AA	AB	--	--	AB	AB	AA	AA	AA	AB	AB	AB	AA	AA	AA	AA	AA	AA	AA	AA	AA	AA	AA	AA	AA	AA	AA	AA	AA	AA	AA	AA	AA	AA	AB	AA	AA
EuBR05s28732692	AA	AA	AA	BB	AA	BB	AA	AA	--	AA	BB	AA	AA	AA	AA	AA	BB	BB	AA	AA	AA	AA	BB	BB	AA	AA	BB	AA	BB	BB	BB	BB	BB	BB	BB	BB	AA	AA	BB	BB	BB	AB	AA	BB	BB	BB	BB	BB	AA
EuBR05s28827843	AA	AA	AA	AA	AA	AA	AA	AA	AA	AA	AA	AA	AA	AA	AA	AA	AA	AA	AA	AA	AA	AA	AA	AA	AA	AA	--	AA	AB	--	AA	AA	--	AA	AA	AB	AA	AA	AA	AA	AA	AA	AA	AA	AA	AA	--	AA	AA
EuBR05s2902762	AA	AA	AA	AA	AA	AA	AA	AA	AA	AA	AA	AA	AA	AA	AA	AA	AA	AA	AA	AA	AA	AA	AA	AA	AA	AA	AA	AA	AA	AA	AA	AA	AA	AA	AA	AA	AA	AA	AA	AA	AA	AA	AA	AA	AA	AA	AA	AA	AA
EuBR05s29225515	AA	AA	AA	AB	AA	AA	AA	AA	AA	AA	AA	AA	AA	AA	AA	AA	AB	AB	AA	AA	AB	AA	AA	AA	AA	AA	AA	AA	AA	AA	AA	AB	AA	AA	--	AB	AA	AA	AA	AA	AB	AB	AA	AA	AA	AB	AB	--	AA
EuBR05s29396383	AA	AA	AA	BB	AA	BB	AA	AA	--	BB	--	BB	AA	AA	AA	AA	BB	BB	AA	--	BB	BB	AA	BB	AA	AA	AA	AA	BB	BB	AA	BB	AB	BB	AA	BB	AA	AA	AA	BB	BB	BB	AA	AA	AB	BB	BB	--	AA
EuBR05s29600247	AA	AA	AB	BB	BB	--	AB	AA	BB	BB	BB	--	AA	AA	AB	AA	BB	BB	AA	--	BB	BB	BB	BB	AA	--	BB	BB	BB	BB	BB	BB	BB	BB	BB	BB	--	AB	BB	BB	BB	BB	AA	BB	AB	BB	BB	BB	AA
EuBR05s29649251	AA	AA	AA	BB	BB	AB	AA	AA	BB	BB	AB	BB	AA	AA	BB	BB	--	BB	AA	BB	BB	BB	BB	BB	AA	AA	AA	AA	AA	AA	AA	BB	AA	AA	AA	AA	AA	AA	AA	BB	AA	BB	AA	AA	AA	BB	BB	BB	AA
EuBR05s29706043	AA	AA	AA	AA	AB	AA	AA	AA	AA	AA	AA	AA	AA	AA	AA	AA	AA	AA	AA	AA	AA	AA	AA	AA	AA	AA	AA	AA	AB	AB	AA	AA	AA	AA	AA	AA	AA	AA	AA	AB	--	AA	AA	AA	AA	AA	AB	--	AA
EuBR05s2983955	AB	AA	AB	AB	AB	AB	AB	AB	AB	AB	AB	AB	AA	AB	AB	AB	AB	AB	AB	AB	AB	AB	AB	AB	AA	AA	AB	AB	AB	AB	--	AB	AB	AB	AB	AB	AA	AA	AB	AB	AB	AB	AA	AB	AA	AB	AB	--	AA
EuBR05s2991630	AA	AA	AA	AA	AA	AA	AA	AA	AA	AA	AA	AA	AA	AA	AA	AA	AA	AA	AA	AA	AA	AA	AA	AA	AA	AA	AA	AA	AB	AB	AB	AB	AB	AB	AA	AB	AA	AA	AA	AB	AB	AB	AA	AA	AA	AB	AB	AB	AA
EuBR05s30047437	AA	AA	AA	BB	AB	AA	AA	AA	AA	AB	AB	BB	AA	AA	AA	AA	AA	--	AA	AA	AA	--	AA	BB	AA	AA	AB	AA	AA	AA	AA	AB	BB	BB	BB	BB	AA	AA	AB	--	BB	BB	AA	--	AA	AB	BB	BB	AA
EuBR05s3018470	AA	AA	AA	AB	AB	AB	AA	AA	--	AB	--	--	AA	AA	AB	AB	AB	AB	AA	AA	AB	AA	AB	AB	AA	AA	AA	AA	AA	AA	AA	AA	AA	AA	AA	AA	AA	AA	AA	AA	AA	AA	AA	AA	AA	AA	AA	AA	AA
EuBR05s30191289	AA	AA	AA	BB	BB	BB	AA	AA	--	BB	BB	BB	AA	AA	BB	BB	BB	BB	AA	AA	--	BB	BB	BB	AA	AA	AA	BB	BB	BB	AA	AA	AB	BB	AB	BB	AA	AA	AA	BB	BB	BB	AA	AA	AA	BB	BB	BB	AA
EuBR05s3021413	AA	AA	AA	BB	AA	BB	AA	AA	AA	AA	BB	BB	AA	AA	AA	AA	AA	BB	AA	AA	AA	--	AA	--	AA	AA	AB	AA	AB	BB	AA	AA	AA	BB	AA	BB	AA	AA	AA	BB	BB	--	AA	AA	AA	BB	BB	BB	AA
EuBR05s30329629	AA	AA	AA	BB	BB	BB	AB	BB	AA	AA	AA	AA	AA	AA	BB	AA	AA	AA	AA	AA	AA	AA	AA	AA	AB	AA	--	AA	AA	BB	AB	AA	AA	BB	BB	BB	AB	AA	BB	BB	BB	BB	AA	AA	BB	BB	AA	AA	AA
EuBR05s30738489	AA	BB	AA	BB	BB	BB	BB	BB	BB	BB	BB	AA	AA	BB	BB	AA	BB	BB	AA	BB	BB	BB	BB	BB	AA	AA	BB	BB	BB	BB	BB	BB	BB	BB	BB	BB	AA	--	BB	BB	BB	BB	AA	AA	AA	BB	BB	BB	AA
EuBR05s30773350	AA	AA	AA	--	BB	BB	AA	BB	AB	BB	BB	AA	AA	AA	BB	AA	BB	--	AA	AA	AA	AA	--	--	AA	AA	AA	BB	AA	AA	AA	BB	BB	AA	BB	--	AA	AA	AA	AA	AA	AA	AA	AA	AA	AA	BB	BB	AA
EuBR05s30797083	AA	AA	AA	BB	BB	BB	AA	AA	BB	BB	AA	BB	AA	AA	BB	AA	BB	BB	AA	AA	AA	BB	AA	BB	AA	AA	BB	AA	AA	BB	AA	BB	AA	AA	AB	AA	AA	AA	AB	BB	AB	BB	AA	BB	AA	BB	AB	BB	AA
EuBR05s31292176	AA	AA	AA	AA	AA	AA	AA	AA	AA	AA	AB	AA	AA	AA	AA	AA	AA	AA	AA	AA	AA	AA	AA	AA	AA	AA	AA	AA	AA	--	AA	AA	AA	AA	AA	AA	AA	AA	AA	AA	--	AB	AA	AA	AA	AA	AB	AB	AA
EuBR05s31422113	AA	--	BB	BB	BB	BB	AB	--	BB	BB	BB	BB	AA	BB	BB	BB	AB	AA	AB	BB	BB	BB	BB	BB	AA	AA	--	AB	BB	AB	AB	BB	BB	AB	AB	AB	AA	AA	AB	BB	AB	AB	AB	AA	AA	BB	BB	AB	AA
EuBR05s31574470	AA	AA	AA	AA	AA	AA	AA	AA	AA	AA	AA	AA	AA	AA	AA	AA	AA	AA	AA	AA	AA	AA	AA	AA	AA	AA	AA	AA	AB	AA	AA	--	AA	AA	AA	AA	AA	AA	AA	AA	AA	AA	AA	AA	AA	AA	AA	AA	AA
EuBR05s31576687	AA	AA	AA	AA	--	--	AA	AA	AA	AA	AA	AA	AA	AA	AA	AA	AA	AA	AA	AA	AA	AA	AA	AA	AA	AA	AA	AB	--	--	AA	AA	AA	--	--	BB	AA	AA	--	--	AB	AB	AA	AA	AA	--	AA	--	AA
EuBR05s3167276	AA	AA	AA	AA	AA	AA	AA	AA	AA	AA	AA	AA	AA	AA	AA	AA	AA	AA	AA	AA	AA	AA	AA	AA	AA	AA	AA	AA	AA	AA	--	--	AA	AA	AA	AA	AA	AA	AA	AA	AA	AA	AA	AA	AA	AA	AA	AA	AA
EuBR05s31805075	AA	AA	AA	AA	AA	--	AA	AA	BB	BB	BB	BB	AA	AA	AA	AB	AA	AA	AA	AA	AA	AA	AB	BB	AA	AA	AA	BB	BB	BB	AA	BB	AA	AB	--	BB	AA	AA	--	BB	--	BB	AA	AA	AA	AA	--	BB	AA
EuBR05s31973878	AA	AA	AA	AB	AB	AB	AA	AA	AB	AB	AB	AB	AA	--	AA	AB	AB	AA	AA	AA	AB	AB	--	AB	AA	AA	AA	BB	BB	BB	AA	AB	AA	BB	AA	AB	AA	AA	AB	AB	--	BB	AA	AA	AA	AA	AB	AB	AA
EuBR05s32212810	AA	AA	AA	AA	AA	AA	AA	AA	AA	AA	AA	AA	AA	AB	AA	AA	BB	--	AA	AA	BB	AA	AA	AA	AA	AA	AA	AA	BB	AA	AA	AA	AA	AA	AA	AA	AA	AA	AA	AA	AA	AA	AA	BB	AB	AA	AB	AA	AA
EuBR05s32229795	AA	AA	AA	BB	BB	BB	AA	AA	AA	AA	BB	BB	AA	AA	AA	--	AA	AA	AA	AA	AA	BB	--	AA	AA	AA	AA	AA	BB	--	AA	AA	--	BB	AA	AA	AA	AA	AA	--	BB	AB	AA	AA	AA	BB	AA	BB	AA
EuBR05s32484687	AA	AA	AA	AA	--	AA	AA	AA	--	AA	AA	AA	AA	AA	AB	--	AB	AA	AA	AA	AB	AB	AB	AB	AA	AA	AB	AA	--	AB	AB	AB	AA	AB	AB	AB	AA	AA	--	AB	AB	AB	AA	AA	AB	AB	AB	--	AA
EuBR05s32489946	AA	AA	AA	AA	AA	AA	AA	AA	AA	AA	AB	AA	AA	AA	AA	AA	AB	AB	AA	AA	AA	AA	AB	AA	AA	AA	AA	AA	AA	--	AA	AA	AA	AA	AA	AB	AA	AA	AA	AB	AB	AB	AA	AA	AA	AB	AA	AA	AA
EuBR05s326099	AA	AA	AA	AA	AA	AA	AA	AA	AB	--	AA	AA	AA	AA	AA	AA	--	AA	AA	AA	AA	AA	AA	AA	AA	AA	AB	AA	AA	AA	AA	AA	AA	AA	--	AA	AA	AA	AB	--	AB	AA	AA	AA	AA	AA	AA	AA	AA
EuBR05s32715059	AA	AA	AA	BB	BB	BB	BB	AA	BB	AA	BB	BB	AA	BB	BB	BB	BB	BB	AA	BB	AA	AA	BB	BB	AA	AA	BB	BB	BB	BB	BB	BB	BB	BB	BB	BB	AA	BB	BB	BB	BB	BB	AA	BB	AA	BB	BB	BB	AA
EuBR05s3287766	AA	AA	AA	AA	--	AB	AA	AA	AA	AA	AB	--	AA	AA	AA	AA	AA	AA	AA	AA	AA	AA	AA	AB	AA	AA	AA	AA	AB	AA	AA	AB	AB	AA	AB	AA	AA	AA	AA	AA	AA	AB	AA	AA	AA	AA	AA	AB	AA
EuBR05s33101135	AA	--	BB	BB	BB	BB	AA	AA	BB	BB	BB	BB	AA	BB	BB	BB	BB	BB	AA	AA	BB	BB	BB	BB	AA	AA	AA	AA	AA	AA	AA	AB	AA	AA	AB	--	AA	AA	AA	--	--	--	AA	AA	BB	AB	BB	BB	AA
EuBR05s3314439	AB	AB	AB	AB	AB	AB	AB	AB	AB	AB	AB	AB	AB	AB	AB	AB	AB	AB	AB	AB	AB	AB	AB	AB	AB	AB	AB	AB	AB	AB	AB	AB	AB	AB	AB	AB	AB	AB	AB	AB	AB	AB	AB	AB	AB	AB	AB	AB	AB
EuBR05s3340544	AA	AA	AA	AA	AA	BB	AA	AA	AA	BB	BB	BB	AA	AA	AA	AA	--	BB	AA	AA	AA	BB	AB	BB	AA	AA	AA	AA	BB	BB	BB	BB	AB	BB	AB	BB	AA	AA	AA	BB	BB	BB	AA	AA	BB	BB	BB	BB	AA
EuBR05s33494098	AA	AB	--	BB	BB	BB	AA	AA	BB	BB	BB	BB	AA	BB	--	BB	BB	BB	AB	AA	BB	BB	BB	BB	AA	AA	AA	AA	AB	AB	AA	AB	AA	AB	AA	AB	AA	AA	AA	AA	AA	AA	AA	AA	AA	BB	AA	AB	AA
EuBR05s33770430	AA	AA	AA	AA	AA	AB	AA	AA	--	AA	AB	AA	AA	AA	AA	AA	--	AA	AA	AA	AA	AA	AA	AA	AA	AA	AA	AA	--	AA	AA	AA	AB	AA	AA	--	AA	AA	AA	AA	--	AB	AA	AA	AA	AB	AA	--	AA
EuBR05s33813945	AA	AA	AA	BB	--	BB	AA	AA	AB	AA	AB	--	AA	AA	AA	--	BB	AA	AA	AB	AA	--	--	AA	--	AA	BB	BB	BB	BB	BB	AA	AA	BB	AA	BB	--	AB	BB	BB	BB	BB	AA	BB	AA	BB	AA	--	AA
EuBR05s33900103	AA	AA	AA	AA	BB	AA	AA	AA	AA	AA	AA	BB	AA	AA	AA	AA	AA	BB	AA	AA	AA	AA	AA	AA	AA	AA	AA	AA	--	--	AA	BB	AA	BB	BB	AB	AA	AA	AA	--	BB	BB	AA	AA	AA	AB	--	BB	AA
EuBR05s33912702	AA	AA	AA	AA	AA	AA	AA	AA	AA	AA	AA	AA	AA	AA	AA	AA	AA	AA	AA	AA	AA	AA	AA	--	AA	AA	AA	AA	AA	AB	AA	--	AA	AA	--	AA	AA	AA	AA	AB	--	AA	AA	AA	AA	AB	AA	AB	AA
EuBR05s34114788	AA	AA	AA	AA	AA	AA	AA	AA	AA	AA	AA	AA	AA	AA	AA	AA	AA	AA	AA	AA	AA	AA	AA	AA	AA	AA	AA	AA	AA	AA	AA	AA	AA	AA	AA	AA	AA	AA	AA	AA	AA	AA	AA	AA	AA	AA	AA	AA	AA
EuBR05s34164771	AA	AA	AA	--	AB	--	AA	AA	AA	--	AB	--	AA	AA	AA	AA	AA	AA	AA	AA	AA	--	--	AA	AA	AA	AA	AA	AB	AB	AA	AA	AA	AA	--	--	AA	AA	--	AB	AB	AB	AA	AA	AA	AB	AB	AB	AA
EuBR05s34447574	AA	AA	AA	BB	AA	BB	AA	AA	AA	BB	BB	BB	AA	AA	--	BB	BB	BB	AA	AB	AA	BB	AA	BB	AA	AB	AA	AA	AA	BB	AA	BB	BB	AA	BB	BB	AA	AA	AA	BB	BB	BB	AA	AA	BB	BB	BB	AA	AA
EuBR05s34716316	AA	AA	AA	AA	AA	AA	AA	AA	AA	AA	AA	AA	AA	AA	AA	AA	AA	AA	AA	AA	AA	AA	AA	AB	AA	AA	AA	AA	AA	AB	AA	AA	--	AA	AA	--	AA	AA	AA	AA	--	AB	AA	AA	AA	AB	AB	AA	AA
EuBR05s34755849	AA	AA	AA	AA	AA	AB	AA	AA	AA	AB	AB	AB	AA	AA	AA	AA	AA	AA	AA	AA	AA	AA	AA	--	AA	AA	AA	AA	AB	AB	AA	AB	AA	AB	AB	AA	AA	AA	AB	AB	AB	AB	AA	AA	AA	AB	AB	AB	AA
EuBR05s34850669	AA	AA	--	AB	AB	AB	AA	AA	AB	AB	AB	AB	AA	AA	AB	AB	AB	AB	AA	AA	AB	AA	AB	--	AA	AA	AA	AB	AB	AB	AB	AA	AA	AB	--	AA	AA	AA	AB	AB	AB	--	--	AB	AB	AB	AB	AB	AA
EuBR05s34930326	AA	--	AB	AB	BB	--	--	AB	AB	AB	--	BB	AA	--	--	AB	BB	BB	AB	AB	BB	BB	BB	BB	AA	AA	AB	AA	--	AB	AA	--	AB	BB	AA	AB	AA	AA	AB	AB	AA	BB	AA	AB	AA	--	BB	AB	AA
EuBR05s35007903	AA	AA	AA	AB	AA	AA	AA	AA	AA	AA	AB	AB	AA	AA	AA	AA	AA	AA	AA	AA	AA	AA	AA	AA	AA	AA	AB	AB	--	AB	AA	AB	AA	AA	--	AB	AA	AA	AB	AB	AB	AB	AA	AA	AA	AB	AB	--	AA
EuBR05s35052139	AA	AB	AB	BB	AA	BB	AA	--	AA	AA	BB	BB	AA	AA	AA	BB	BB	BB	AA	AA	AB	BB	AA	BB	AA	AA	AA	BB	BB	BB	--	BB	BB	BB	AA	AA	AA	--	AA	AA	BB	BB	AA	BB	AA	BB	BB	BB	AA
EuBR05s35679248	AA	--	AB	AB	AB	AB	AA	AA	AB	--	AB	AB	AA	AA	AB	AB	AB	AB	AA	AA	AA	AB	--	AB	AA	AA	AA	AB	AB	AB	AA	AB	AB	AB	AB	AB	AA	AA	AB	AB	AB	AB	AA	AA	AA	AB	AB	AB	AA
EuBR05s35806035	AA	AA	AB	AB	AB	AB	AA	AA	--	AA	AB	AB	AA	AB	AB	--	AB	AB	AA	AA	--	AA	AB	AB	AA	AA	AA	AA	AA	AA	AA	AA	AA	AA	AA	AA	AA	AA	AA	AA	AA	AA	AA	AA	AA	AA	AA	AA	AA
EuBR05s36697047	AA	AA	AA	AB	AB	AA	AA	AA	AB	AA	AA	AA	AA	AA	AA	AA	AA	AB	AA	AA	AA	AB	AB	AA	AA	AA	AA	AA	AB	--	AA	AB	--	AB	--	--	AA	AA	AA	AA	AB	AB	AA	AA	--	AA	AB	AA	AA
EuBR05s36704444	AB	AB	AB	AB	AB	BB	AB	AB	AB	AB	BB	--	AB	AB	AB	AB	--	BB	AB	AB	AB	AB	BB	BB	AB	AB	AB	BB	--	BB	AB	BB	AB	AB	AB	--	AB	AB	--	--	BB	--	AB	--	AB	AB	BB	BB	AA
EuBR05s36805186	AA	BB	AA	BB	BB	BB	AA	AA	BB	BB	BB	BB	AA	AA	AA	BB	BB	BB	AA	AA	BB	BB	BB	BB	AB	AA	BB	BB	BB	AA	BB	BB	BB	BB	BB	BB	AA	BB	BB	BB	BB	BB	BB	AA	BB	BB	AA	BB	AA
EuBR05s36814229	AA	AA	AA	AB	AB	AB	AA	AA	AA	AA	AB	AB	AA	AA	AA	AA	AA	AB	AA	AA	AA	AA	AA	AB	AA	AA	AA	AA	AA	AA	AA	AA	AB	AA	AB	AB	AA	AA	--	--	AA	AA	AA	AA	AA	--	AB	AA	AA
EuBR05s369927	AA	AA	AA	--	AA	AA	AA	AA	AA	AA	AA	AA	AA	AA	AA	AA	AA	AA	AA	AA	AA	AA	AA	AA	AA	AA	AA	AA	AA	AB	AA	AA	AA	AA	AA	AA	AA	AA	AA	AA	AA	AA	AA	AA	AA	AA	AA	AA	AA
EuBR05s37473361	--	AB	BB	BB	BB	BB	AB	BB	BB	BB	BB	BB	AA	BB	BB	--	BB	BB	BB	--	AB	BB	BB	BB	AA	AA	AB	AB	BB	BB	BB	BB	BB	BB	BB	BB	--	--	BB	BB	BB	BB	AA	BB	--	BB	BB	BB	AA
EuBR05s37589572	AA	AA	--	BB	BB	--	AA	AB	AA	BB	BB	BB	AA	BB	AA	BB	BB	--	AA	--	AA	BB	--	--	AA	AA	AB	AA	AB	AB	AA	AB	AA	AB	AA	AB	AA	AA	AB	AB	--	AB	AA	AB	AA	BB	BB	BB	AA
EuBR05s3761743	AB	BB	AA	AA	AA	BB	AA	AA	AA	--	BB	BB	AA	AA	AA	BB	AA	BB	--	AA	AA	BB	BB	BB	AA	AA	AA	AA	--	AB	AB	--	AB	AA	AA	--	AA	AA	AB	AB	AA	BB	AA	AB	AB	AB	AB	AB	AA
EuBR05s38117650	AA	AA	AB	--	--	--	AA	AA	--	AB	--	AA	AA	--	AA	AB	AA	AB	AA	AA	AA	--	AB	--	AA	AA	AB	AB	AB	AB	AA	AA	AA	AB	AB	AB	--	AA	AA	BB	BB	BB	AA	AA	AA	AB	AB	AB	AA
EuBR05s38471167	AA	AA	AB	BB	BB	BB	AA	AB	--	AA	BB	AA	AA	AA	--	--	BB	BB	AA	AB	BB	--	BB	BB	AA	AA	AA	AA	AA	--	AA	AB	AA	--	AA	BB	AA	AA	AB	AB	AB	--	AA	--	--	AB	AB	--	AA
EuBR05s38519865	AA	AA	AA	AA	AA	AA	AA	AA	AA	AA	AB	AA	AA	AA	AA	AB	AB	AB	AA	AA	AA	AA	AA	AA	AA	AA	AA	AA	AB	AB	AA	AB	AB	AB	AA	AA	AA	AA	AA	--	--	AA	AA	AA	AA	AB	AA	AA	AA
EuBR05s38613831	AA	AA	AA	AB	AB	AB	AA	AA	AA	AB	--	AB	AA	AA	AB	AB	AB	AB	AA	AA	AB	AB	AB	AB	AA	AA	AA	AA	AA	AA	AA	--	AA	--	AA	AA	AA	AA	AA	AB	--	AB	AA	AA	AA	--	--	AB	AA
EuBR05s3922911	AA	AA	AA	BB	BB	BB	AA	AA	BB	BB	BB	BB	AA	BB	AA	AA	BB	BB	AA	AA	AA	BB	BB	BB	AA	AA	BB	AA	BB	BB	AA	BB	BB	BB	BB	BB	AA	AA	BB	BB	BB	BB	AA	AA	AA	BB	BB	BB	AA
EuBR05s39809420	AA	--	--	--	BB	--	--	AA	AB	--	BB	--	AA	AB	BB	AA	--	AB	--	AB	--	--	AB	BB	AA	AA	--	BB	BB	BB	AA	AB	AB	AB	BB	BB	AB	AA	BB	BB	BB	BB	AA	AA	--	BB	BB	BB	AA
EuBR05s40023907	AA	AA	AA	AB	AA	AB	AA	AA	AB	AA	AA	AB	AA	--	AA	AA	AB	AA	AA	--	AB	AA	AA	AA	AA	AA	AA	AA	AB	AA	AB	AA	AA	--	AA	AB	AA	AA	AB	AB	AB	AB	AA	AB	AB	AA	AA	--	AA
EuBR05s4053189	AA	AA	AA	AB	AB	AB	AA	AA	AB	--	AB	AB	AA	AB	AB	AB	AB	AB	AA	--	AB	--	AB	AB	AA	AA	AA	AB	AB	AB	AB	AB	AB	AB	AB	AB	AA	AA	AB	AB	AB	AB	AA	--	AB	AB	AB	AB	AA
EuBR05s40534595	AA	AA	AA	--	BB	AA	AA	AA	AA	AA	AA	BB	AA	AA	AA	AB	AB	BB	AA	AA	AA	BB	BB	BB	AA	AA	AB	BB	BB	AA	AA	BB	AA	AA	BB	BB	AA	AA	BB	BB	BB	AA	AA	AA	AA	AA	BB	BB	AA
EuBR05s40562808	AA	BB	BB	--	BB	AB	AA	AA	AB	--	BB	--	AA	AA	BB	BB	BB	BB	--	AA	--	BB	BB	BB	AA	AA	AA	AA	AA	AB	AA	--	AA	AA	AA	AA	AA	AA	AA	AA	AA	AA	AA	AA	AA	--	AB	AA	AA
EuBR05s40664123	AA	AA	AA	BB	BB	AA	AA	AA	AA	AA	BB	BB	AA	AA	AA	AA	BB	AA	AA	AA	AA	AA	AA	AA	BB	AA	BB	BB	BB	BB	BB	BB	AA	BB	BB	BB	AA	BB	AA	BB	BB	BB	AA	AA	BB	BB	BB	BB	AA
EuBR05s40867562	AA	AA	AB	AB	BB	BB	AA	AA	AB	AB	BB	AB	AA	AB	AB	AB	AB	--	AA	--	AB	BB	AB	BB	AA	AA	BB	AB	BB	--	AA	BB	AA	BB	BB	BB	--	AA	BB	BB	BB	BB	AA	--	AA	BB	BB	BB	AA
EuBR05s4120545	AA	BB	AA	AB	BB	AA	BB	AA	BB	BB	BB	BB	AA	AA	BB	BB	BB	BB	BB	BB	BB	AB	BB	BB	AA	AA	AA	AA	AA	AB	AA	AA	AA	AB	AA	AA	AA	AA	AA	AA	AA	AB	AA	AA	AA	AA	AA	AB	AA
EuBR05s41352517	AA	AA	AA	AA	AA	AA	AA	AA	AA	AA	AA	AA	AA	AA	AA	AA	AA	AA	AA	AA	AA	AA	AA	AB	AA	AA	AA	AA	AA	AA	AA	AA	AA	AA	AA	AA	AA	AA	AA	AA	AA	AA	AA	AA	AA	AA	--	AB	AA
EuBR05s41425997	AA	AA	AA	BB	BB	BB	AA	AA	BB	AB	BB	BB	AA	AA	AA	AA	BB	BB	AA	AA	AA	AB	BB	BB	AA	AA	--	BB	BB	BB	BB	BB	AB	BB	BB	BB	AA	AA	AA	BB	BB	BB	AA	AA	AA	BB	BB	BB	AA
EuBR05s4151478	AA	AA	AA	--	AB	AB	AA	AA	AA	AA	AB	AB	AA	--	AA	AA	AA	AB	AA	AA	AA	AA	AB	AB	AA	AA	--	AA	AA	AB	AA	--	AA	AA	AA	AA	AA	AA	AA	AB	AB	AA	AA	AA	AA	AA	AB	--	AA
EuBR05s416373	AB	AB	AB	AB	AB	AB	AB	AB	AB	AB	AB	AB	AB	AB	AB	AB	AB	AB	AB	AB	AB	AB	AB	AB	--	AA	AA	AB	AB	AB	AB	AB	AB	AB	AB	AB	AA	AB	AB	AB	AB	AB	AB	AA	AB	AB	AB	AB	AA
EuBR05s4174690	AB	BB	BB	AA	BB	BB	AB	BB	--	BB	BB	BB	AA	AA	--	AA	BB	BB	BB	BB	BB	BB	BB	BB	AA	AA	AA	AA	AA	AB	AA	AB	AA	--	AA	AA	AA	AA	AA	--	AB	BB	AA	AA	AA	BB	AB	BB	AA
EuBR05s41970833	AA	AA	AA	AB	AB	AB	AA	AA	--	AB	AB	AB	AA	AA	--	AA	--	AB	AA	AA	AA	AB	AA	AB	AA	AA	AB	--	AB	AB	AA	--	AB	AB	AB	AB	--	AA	AB	AB	AB	AB	AA	AB	AA	AB	AB	AB	AA
EuBR05s42282647	AA	AA	AA	BB	BB	BB	AA	AA	BB	AA	AA	BB	AA	AA	AA	AA	BB	AA	AA	AA	AA	--	AA	AA	AA	AA	BB	--	--	AA	AA	AA	AA	BB	AB	BB	AA	AA	--	--	--	BB	AA	AA	AA	BB	--	AA	AA
EuBR05s42425287	AA	AA	--	AB	AB	AB	AB	AA	AB	AA	AB	AB	AA	AB	AA	AA	AB	AA	AA	AB	--	AB	AB	AA	AA	AA	AA	AA	AA	AA	AA	AA	--	AB	AA	AA	AA	AA	AA	AA	AA	AA	AA	AA	AB	--	--	AB	AA
EuBR05s43102006	AA	AA	--	AB	AA	--	AA	AA	AB	AB	--	AB	AA	--	AA	AB	AA	AB	AA	AA	AA	AA	AA	AB	AA	AA	AA	--	AB	AB	AA	AA	AA	AA	AA	AB	AA	AA	AA	--	AB	AB	AA	AA	AA	--	AB	AB	AA
EuBR05s4325174	BB	BB	BB	BB	BB	BB	BB	BB	BB	BB	BB	BB	AB	BB	BB	BB	BB	BB	BB	BB	BB	BB	BB	BB	--	AB	BB	BB	BB	BB	AB	--	BB	BB	BB	BB	--	AB	BB	BB	BB	BB	AB	BB	AB	BB	BB	BB	AA
EuBR05s43601705	--	AB	BB	BB	BB	BB	AA	AB	BB	BB	BB	BB	AA	--	BB	BB	BB	BB	--	BB	AA	BB	BB	BB	--	--	BB	BB	BB	BB	BB	--	AB	BB	BB	BB	AA	AB	BB	BB	BB	BB	BB	BB	AA	BB	BB	BB	AA
EuBR05s4392982	AA	AB	AB	AB	AB	AB	AB	AA	AB	AB	AA	AB	AA	AB	AB	AB	AB	AB	AA	AB	AB	AB	AB	AB	AA	AA	--	AA	AA	AA	AA	AA	--	AA	AA	--	AA	AA	--	AA	AA	AA	AA	AA	AA	--	--	AB	AA
EuBR05s44068289	--	AA	BB	BB	BB	BB	BB	AA	BB	BB	BB	BB	AA	BB	--	BB	BB	BB	AA	BB	BB	BB	BB	BB	AA	AA	AB	AB	BB	BB	AB	AB	AB	BB	--	AB	AA	AA	AB	BB	BB	BB	AA	--	AA	BB	--	BB	AA
EuBR05s44447746	AA	AA	AA	BB	BB	BB	AA	AA	AA	AA	BB	AA	AA	AA	BB	--	BB	AA	AA	AA	--	AA	BB	BB	AA	AA	BB	AA	BB	AA	AA	BB	BB	BB	AA	BB	AA	AA	AA	AA	BB	AA	AA	AA	BB	AA	AA	BB	AA
EuBR05s44614015	AA	AA	AA	AA	AA	AA	AA	AA	AA	AA	AA	AA	AA	AA	AA	AA	AA	AA	AA	AA	AA	AA	AA	AA	AA	AA	AA	AA	--	AA	AA	AA	AA	AA	--	AA	AA	AA	--	AA	AA	AB	AA	AA	AA	AA	--	AA	AA
EuBR05s4463829	AA	AA	AA	AA	AA	BB	AA	AA	AA	AA	AA	BB	AA	BB	AA	BB	AA	AA	AA	AA	BB	AA	BB	BB	AA	AA	BB	BB	BB	BB	AA	BB	AA	BB	AA	BB	AA	AA	AA	BB	BB	AA	AA	AA	AA	BB	AA	BB	AA
EuBR05s44640582	AA	AA	AA	AA	--	AA	AA	AA	AB	--	AA	AA	AA	AA	AA	AA	AA	AA	AA	AA	AA	AB	AA	AA	AA	AA	AA	AA	AA	AA	AA	AA	AA	AA	AA	AA	AA	AA	AA	AA	AA	AA	AA	AA	AA	AA	AA	AA	AA
EuBR05s44849719	AA	AA	AA	AB	AB	AB	AA	AA	AA	AB	AB	AB	AA	AA	AB	AB	AB	AB	AA	AA	AB	--	AB	AB	AA	AA	AA	AB	AB	AB	AB	AB	AB	AB	AB	AB	AA	AA	AB	AB	AB	AB	AA	AB	AB	AB	AB	AB	AA
EuBR05s4512922	AA	AA	AA	AB	AB	AB	AA	AA	AB	AB	AB	AB	AA	--	--	AA	AB	AB	AA	AB	AA	AB	AB	AB	AA	AA	AA	AA	AB	AB	AB	AB	AB	AB	AB	AB	AA	AA	AB	AB	AB	AB	AA	AA	AB	AB	AB	AB	AA
EuBR05s45175547	AA	AA	AA	AB	AB	AB	AA	--	--	AA	--	AA	AA	AA	--	AA	AB	AB	AA	AA	--	AA	AA	AB	AA	AA	AA	AA	AA	AB	AA	AA	AA	AA	AA	AA	AA	AA	AA	AA	AA	AB	AA	AA	AA	AA	AA	AB	AA
EuBR05s45315426	BB	AA	AA	BB	BB	BB	BB	BB	BB	BB	BB	BB	AB	BB	AA	AA	BB	BB	AA	BB	BB	BB	BB	AA	AA	AA	BB	BB	BB	BB	BB	BB	BB	BB	BB	BB	BB	BB	BB	BB	BB	BB	AA	BB	AA	BB	BB	BB	AB
EuBR05s461278	AA	AA	AA	AA	AA	AA	AA	AA	AA	BB	BB	AA	AA	AA	AA	AA	BB	BB	AA	AA	AA	AA	AA	AB	AA	AA	AA	AA	AB	AA	AA	AB	AA	AA	AA	AA	AA	AA	AA	AA	AA	AB	AA	AA	AA	AB	AA	AA	AA
EuBR05s46137557	AA	AA	AB	AB	AA	AB	--	AA	--	--	AB	AB	AA	--	AB	AB	AB	AB	--	--	AB	AA	AA	AB	AA	AA	AA	--	--	AB	AB	AB	AA	--	AA	AA	AA	AA	AA	AA	AB	AB	AA	AA	AB	AB	--	AB	AA
EuBR05s46157303	AA	AA	AA	--	BB	AA	AA	AA	AA	AA	BB	AB	AA	AA	AA	AA	AB	--	AA	AA	AA	AB	--	AB	AA	AA	AA	AA	AA	BB	AA	BB	AA	AA	BB	--	AA	AA	AA	AA	BB	BB	AA	AA	AA	BB	BB	BB	AA
EuBR05s46390640	AA	AA	AA	AA	BB	BB	AA	AA	AA	AA	AA	AA	AA	AA	AA	--	BB	BB	AA	AA	AA	--	BB	AA	AA	AA	--	AA	BB	BB	AA	BB	BB	BB	BB	AA	AA	AA	AA	BB	BB	BB	AA	AA	AA	BB	BB	BB	AA
EuBR05s46425194	AB	AB	AB	AB	AB	AB	AB	AB	AB	AB	AB	AB	AB	AB	AB	AB	AB	AB	AB	AB	AB	AB	AB	AB	AA	AA	AB	--	AB	AB	AB	--	AB	AB	AB	AB	AB	AA	AB	AB	AB	AB	AA	AB	AB	AB	AB	AB	AA
EuBR05s46656633	AA	AA	AA	AA	AA	AA	AA	AA	AA	AA	AA	AA	AA	AA	AA	AA	AA	AA	AA	AA	AA	AA	AA	AA	AA	AA	AA	AA	AA	AA	AA	AA	AB	--	AA	AB	AA	AA	AA	AA	AA	AA	AA	AA	AA	AA	AA	AA	AA
EuBR05s46682806	AA	AA	AA	AA	AA	AA	AA	AA	AA	AA	AA	AA	AA	AA	AA	AA	AA	AB	AA	AA	AA	AA	AA	AA	AA	AA	AB	AB	AB	AB	AB	AB	AB	AB	AB	AB	AA	AA	--	AB	AB	AB	AA	AA	AA	AB	AB	--	AA
EuBR05s46994896	AA	AA	AB	AB	AB	AB	AA	--	AB	AB	AB	AB	AA	AB	AB	AB	AB	AB	AA	AB	AB	AB	AB	AB	AA	AA	AA	AB	AB	AB	AB	--	AB	AB	AB	AB	AA	AA	AB	AB	AB	AB	AA	AB	AB	AB	AB	AB	AA
EuBR05s47254504	AA	AA	AA	BB	BB	BB	AA	AA	AA	BB	BB	BB	AA	AA	AA	AA	BB	BB	AA	BB	BB	BB	BB	BB	AA	AA	AA	AA	BB	AB	AA	AA	BB	BB	BB	AA	AA	AA	--	AA	BB	BB	AA	AA	AA	BB	BB	AA	AA
EuBR05s47292820	AA	AA	AB	BB	BB	BB	--	AA	BB	AB	BB	BB	AA	AB	BB	BB	BB	BB	AA	AA	AB	--	BB	BB	AA	AA	AA	AA	BB	BB	AA	AB	AA	AA	BB	AA	AA	--	BB	BB	BB	BB	AA	AA	AB	BB	BB	BB	AA
EuBR05s47611317	AA	AA	AA	AA	AB	--	AA	AA	AA	AA	AB	AA	AA	AA	AA	AA	AA	AA	AA	AA	AA	AA	AA	AB	AA	AA	AA	AA	AB	AA	AA	AA	--	AA	--	AA	AA	AA	AA	--	AA	AB	AA	AA	AA	AB	AB	AB	AA
EuBR05s47667880	AA	AA	AA	AB	AA	AB	AA	AA	AB	AA	AB	AB	AA	AA	AB	AA	AB	AA	AB	AA	AA	AB	AB	AB	AA	AA	AA	AA	AB	AB	AA	AB	AB	AB	AA	AB	AA	AA	AA	AA	AB	AA	AA	AA	AB	AA	AA	AB	AA
EuBR05s47711530	AA	AA	AA	--	AB	AA	AA	AA	AA	AA	AA	AA	AA	AA	AA	AA	BB	AB	AA	AA	AA	--	AA	BB	AA	AA	AB	AB	BB	AB	AA	BB	BB	BB	BB	--	AA	AA	--	BB	AB	BB	AA	AA	AA	BB	BB	BB	AA
EuBR05s48233732	AA	AA	AA	--	AA	AA	AA	AA	--	--	AA	AA	AA	AA	AA	AA	AA	AA	AA	AA	AA	AA	AA	AA	AA	AA	--	AB	AB	AB	AA	AB	AB	AB	AB	AA	AA	AA	AB	AA	AA	AA	AA	--	AA	AA	AA	AA	AA
EuBR05s4825231	AA	AA	BB	BB	BB	BB	AA	AA	BB	BB	BB	BB	AA	AA	BB	BB	BB	BB	AA	AA	BB	BB	BB	BB	AA	AA	BB	BB	BB	BB	BB	BB	BB	BB	BB	BB	AA	AA	BB	BB	BB	BB	AA	AA	AA	BB	BB	BB	AA
EuBR05s4826306	AA	AA	--	BB	BB	BB	AA	AA	BB	BB	BB	BB	AA	AA	BB	BB	BB	BB	AA	--	--	BB	BB	BB	AA	AA	AA	BB	--	BB	AA	AB	--	--	--	BB	--	AA	AA	BB	BB	BB	AA	AA	AA	BB	BB	BB	AA
EuBR05s48743976	AA	AB	AA	AB	BB	AB	AA	AA	AB	BB	BB	AB	AA	--	AB	AB	BB	BB	AA	AB	BB	AB	AB	BB	AA	AA	AA	AA	--	BB	AA	AB	AA	--	BB	--	AA	AB	BB	BB	BB	BB	AA	BB	AB	BB	--	AB	AA
EuBR05s49094756	AA	AA	AA	AA	AA	AB	AA	AA	AA	AA	AB	AA	AA	AA	AA	AA	AA	AA	AA	AA	AA	AA	AA	AB	AA	AA	AA	AA	AA	AA	AA	AA	AA	AA	AA	--	AA	AA	AA	AA	AA	--	AA	AA	AA	AA	AA	AB	AA
EuBR05s49417086	AA	AA	BB	BB	BB	BB	AA	AA	AA	BB	BB	BB	AA	BB	AA	BB	BB	BB	BB	AA	BB	AA	BB	BB	AA	AA	AA	AB	AB	AB	AB	--	AA	--	AA	AB	AA	AA	AA	--	BB	AB	AA	--	AA	BB	AB	BB	AA
EuBR05s49900949	AA	AA	AA	BB	AA	AA	AA	AA	BB	BB	BB	AB	AA	AA	BB	AA	AA	BB	AA	AA	BB	BB	AA	BB	AA	AB	AA	AA	AA	AA	AA	AA	AA	AA	AA	--	AA	AA	AA	AA	AA	BB	AA	AA	--	AA	AA	AA	AA
EuBR05s50066946	AA	AA	AA	BB	BB	BB	AA	AA	AB	AA	AB	BB	AA	BB	AA	AB	AA	BB	AA	AA	AA	AA	BB	BB	AA	AA	BB	--	BB	BB	--	BB	BB	BB	BB	--	AA	AA	AA	BB	BB	BB	AA	BB	AA	BB	BB	BB	AA
EuBR05s50129211	AA	--	--	AB	AB	--	AA	--	AB	AB	AB	AB	AA	--	AB	AB	AB	AB	AA	AA	AB	AA	AB	AB	AA	AA	AA	AA	AA	AA	AA	AA	AA	AA	AA	AA	AA	AA	AA	AA	AB	AA	AA	AA	AA	AA	AA	AA	AA
EuBR05s50150948	AA	AA	--	--	AA	BB	AA	AA	AA	AA	AA	BB	AA	AA	AA	AA	AA	AA	AA	--	AA	AA	BB	BB	AA	AA	BB	AA	--	BB	AB	AA	BB	BB	--	BB	AA	AA	--	BB	BB	BB	AA	AA	--	BB	BB	AA	AA
EuBR05s50204001	AA	AA	AA	AB	AA	--	AA	AA	AA	AA	AB	AB	AA	AA	AA	AA	AA	AB	AA	AA	AA	AA	AB	AB	AA	AA	AA	AA	--	AB	AA	--	AB	AB	AA	--	AA	AA	AA	AB	AB	AB	AA	AA	AA	AB	AB	AB	AA
EuBR05s5054665	AA	AA	AA	--	AB	AB	AA	AA	--	AA	BB	BB	AA	AA	AA	AA	AB	BB	AA	AA	AA	AA	--	AB	AA	AA	AA	AA	BB	BB	AA	BB	BB	BB	AB	BB	AA	AA	AA	BB	BB	BB	AA	AA	AA	BB	BB	AA	AA
EuBR05s50587795	AA	AA	AA	--	BB	AB	AA	AA	AA	--	AB	--	AA	AA	AA	AA	AB	BB	AA	AA	AA	AA	AB	AB	AA	AA	AA	AA	AB	AA	AA	AA	--	AA	AB	--	AA	AA	AA	AA	--	AA	AA	AA	AA	AB	--	AB	AA
EuBR05s5076187	AB	AA	AB	AB	AB	AB	AB	AA	AB	AB	AB	AB	AA	AB	AB	AB	AB	AB	AA	AB	--	AB	AB	AB	AB	AA	AA	AB	AB	AB	--	AB	AB	AB	AB	AB	AA	AB	AB	AB	AB	AB	AA	AA	AB	AB	AB	AB	AA
EuBR05s51998402	AA	AA	AA	BB	AA	BB	AA	AA	BB	AA	BB	BB	AA	AA	AA	AA	BB	--	AA	AA	AA	BB	BB	BB	AA	AA	BB	AA	BB	BB	--	AB	AB	BB	BB	BB	AA	AA	BB	BB	BB	BB	AA	BB	--	BB	BB	BB	AA
EuBR05s52269361	AB	AB	AB	AB	AB	AB	AB	AA	AB	AB	AB	AB	AA	AB	AB	AB	AB	AB	AB	AB	--	AB	AB	AB	AA	AB	AB	AA	AB	AB	AB	AB	AB	AB	AB	AB	AA	AA	AA	AB	AB	AB	AA	AA	AA	AB	AB	AB	AA
EuBR05s52950520	AA	AA	AB	BB	BB	--	AA	AA	BB	BB	BB	BB	AA	AA	--	AA	BB	BB	AA	AB	--	BB	AB	AB	AA	AA	AA	BB	BB	BB	AA	AA	AB	--	BB	AB	AA	AA	AA	AA	BB	BB	AA	AA	AA	BB	BB	--	AA
EuBR05s53142212	AA	AA	AA	--	AA	AB	AA	AA	AA	AA	AB	AA	AA	AA	AA	--	AA	AA	AA	AA	AA	AA	AA	AA	AA	BB	BB	BB	BB	AA	BB	BB	AA	BB	AA	BB	AA	AA	BB	BB	BB	BB	AA	BB	AA	BB	BB	BB	AA
EuBR05s53844460	AA	AA	AA	--	BB	AB	AA	AA	AA	AB	BB	BB	AA	BB	AA	AA	AA	BB	AA	--	AA	AA	AA	BB	AA	AA	BB	AB	BB	BB	AA	BB	BB	BB	BB	BB	AA	AA	BB	BB	BB	BB	AA	--	AA	BB	BB	BB	AA
EuBR05s5395887	AA	AA	AA	AA	--	AA	AA	AA	BB	AA	AB	AB	AA	AA	AA	AA	AA	AA	AA	AA	AA	--	BB	BB	AA	BB	AA	--	--	AA	AA	BB	AA	AA	BB	AA	AA	--	--	AA	BB	BB	AA	AA	AA	BB	BB	AA	AA
EuBR05s5440368	AA	AA	--	AA	AB	AB	AA	AA	AA	AA	AA	AB	AA	AA	AB	AA	AA	AA	--	AA	AB	AB	AA	AB	AA	AA	AA	AA	AA	AA	AA	AA	AA	AA	AA	AA	AA	AA	AA	AA	AB	AA	AA	AB	AA	AA	AB	AB	AA
EuBR05s54733450	AA	AA	BB	BB	AA	BB	AB	AA	BB	BB	AA	AA	AA	AA	BB	AA	BB	AA	AA	AA	BB	AA	BB	BB	AA	AA	AA	AA	AB	AA	--	AA	AA	AB	--	AB	AA	AA	AA	AA	AB	--	--	AB	AB	--	AB	AB	AA
EuBR05s54767204	AA	AB	AB	AB	--	AB	AA	AB	AB	AB	AB	AB	--	AB	AB	AB	AB	AB	AA	--	AB	--	AB	AB	AB	AA	AA	AA	AA	AB	AA	AB	AA	AA	AB	AB	AA	AA	AA	AB	AA	AA	AA	AA	AB	AB	AA	--	AA
EuBR05s5561911	AA	BB	BB	BB	BB	BB	BB	BB	BB	BB	BB	BB	AA	BB	BB	BB	BB	BB	AA	BB	AA	BB	BB	BB	AA	AA	BB	BB	BB	BB	AA	BB	AA	BB	BB	BB	AA	AA	BB	BB	BB	BB	AA	AB	AA	BB	BB	BB	AA
EuBR05s55718418	AA	AA	AA	BB	AA	BB	AA	AA	AB	AB	AA	BB	AA	AA	AA	AA	AA	BB	AA	AA	AA	AB	BB	BB	AA	AA	BB	BB	BB	BB	AA	BB	AA	AA	BB	BB	AA	AA	BB	BB	AA	BB	AA	AB	AA	BB	AA	BB	AA
EuBR05s55814459	AA	AA	AA	AB	AB	--	AB	AA	AB	AA	AA	BB	AA	AB	AA	--	BB	BB	AA	AA	AB	BB	AB	--	AA	AA	AA	AA	BB	AA	AA	AA	AA	AA	AA	AB	AA	AA	AA	AA	--	BB	AA	AA	AA	AA	AA	AA	AA
EuBR05s56167844	AA	AA	AA	AA	AA	BB	AA	AA	AA	AB	BB	BB	AA	AA	AA	AA	BB	BB	AA	AA	AA	AA	BB	BB	AA	AA	AA	AB	AA	--	AA	AA	BB	BB	AB	BB	AA	AA	AA	AA	BB	BB	AA	AA	AA	BB	BB	BB	AA
EuBR05s56197083	AA	AA	AA	BB	AA	AA	AA	AA	BB	AB	BB	AB	AA	AA	AA	BB	AA	AA	AA	AA	AA	AA	BB	BB	AA	AA	AA	BB	BB	BB	AA	BB	BB	BB	BB	BB	AA	AA	AA	BB	BB	BB	AA	AA	AA	BB	BB	BB	AA
EuBR05s57082228	AA	AA	AA	AA	AA	AA	AA	AA	AA	AA	AA	AA	AA	AA	AA	AA	AA	AA	AA	AA	AA	AA	AA	AA	AA	AA	AA	AA	AA	AA	AA	BB	AA	AA	AB	AA	AA	AA	AA	BB	AA	AA	AA	AA	AA	AA	BB	AB	AA
EuBR05s57220972	AA	AA	AA	AB	AA	BB	AA	AA	BB	AA	AB	--	AA	--	BB	AA	BB	AB	AA	AA	BB	BB	AB	AB	AA	AA	AA	AA	AB	BB	AA	BB	BB	BB	AA	--	AA	AA	AA	BB	AA	AA	AA	BB	BB	BB	BB	BB	AA
EuBR05s57400865	AA	AA	AA	AA	AA	--	AA	AA	AA	AA	AA	AA	AA	AA	AA	AA	AA	AB	AA	AA	AA	AA	AA	--	AA	AA	AA	AA	AA	AA	AA	AA	AA	--	AB	AB	AA	AA	AA	--	AA	AA	AA	AA	AA	--	AA	AB	AA
EuBR05s57414738	AA	AA	AA	AA	--	AB	AA	AA	AB	AA	AB	AB	AA	AA	AA	AB	AB	AB	AA	AA	AB	AB	AB	AB	AA	AA	AB	AB	AB	AB	AB	AB	AB	AB	AB	AB	AA	AA	AB	AB	AB	AB	AA	AB	AB	AB	AB	AB	AA
EuBR05s57854945	AA	AA	AA	AA	AA	AA	AA	AA	AA	AA	AB	AB	AA	AA	AA	AA	AA	AA	AA	AA	AA	AA	--	AA	AA	AA	AA	AA	AB	BB	AA	BB	AA	AB	--	AB	AA	AA	AA	AB	--	--	AA	AA	AA	BB	AB	BB	AA
EuBR05s57940539	AA	AB	AB	AA	AA	AA	--	AA	AA	AA	AA	BB	AA	AB	AA	BB	BB	AA	--	AB	BB	AA	BB	BB	AA	--	BB	AA	BB	BB	BB	AA	AA	BB	AA	AB	AA	AA	AA	AA	AB	AA	AA	AA	--	BB	AA	AB	AA
EuBR05s58011335	AA	AA	AA	AA	AA	AA	AA	AA	AA	AA	AA	AA	AA	AA	AB	AA	AA	AA	AA	AA	AA	AA	AB	AB	AA	AA	AA	AB	--	AB	AA	AA	AB	AA	AA	AB	AA	AA	AA	AB	--	AA	AA	AA	AA	AB	AA	--	AA
EuBR05s58012795	AA	AA	AA	AA	AB	BB	AA	AA	AA	AA	AA	AA	AA	AA	AA	--	BB	AA	AA	AA	AA	AB	--	BB	AA	AA	AB	BB	BB	AA	AB	BB	--	BB	AA	AB	AA	AA	AA	AB	AB	--	AA	AA	BB	--	AB	BB	AA
EuBR05s58282530	AA	AA	AA	AA	AA	AA	AA	AA	AA	AA	AA	AA	AA	AA	AA	AA	--	AB	AA	AA	AA	AA	AB	AA	AA	AA	AA	AA	AB	AB	AA	AB	AA	AB	AA	AB	AA	AA	--	AB	AA	AA	AA	AA	AA	AA	AB	AB	AA
EuBR05s58580395	AA	AA	AA	BB	BB	BB	AA	AA	BB	BB	BB	BB	AA	BB	BB	BB	BB	BB	AA	AA	BB	BB	BB	BB	AA	AA	BB	BB	BB	BB	BB	BB	BB	BB	BB	BB	AA	AA	BB	BB	BB	BB	BB	BB	BB	BB	BB	BB	AA
EuBR05s58595921	AA	--	--	AB	BB	AB	AA	AA	AB	AB	AA	BB	AA	AB	AB	AA	AB	BB	AB	AB	BB	AB	--	--	AA	AA	AA	AA	--	AB	AA	AA	AA	AB	AA	AB	AA	AA	AB	AB	AA	BB	AA	--	AB	AB	AB	AB	AA
EuBR05s59179085	AA	AA	AA	BB	BB	BB	BB	AA	BB	BB	BB	BB	AA	BB	BB	BB	BB	BB	AA	AA	AA	BB	AA	BB	AA	AA	AA	BB	BB	AB	BB	BB	BB	BB	BB	BB	BB	AA	BB	BB	BB	BB	AA	AA	BB	--	BB	BB	AA
EuBR05s59310220	AB	AA	AB	AB	AB	AB	AA	AA	AB	AB	AB	AB	AA	--	AB	AB	AB	AB	--	AB	AB	AB	AB	AB	AA	AA	AA	AA	--	AA	AA	AA	AA	AA	AA	AB	AA	AA	AA	AB	AB	AB	AA	--	AA	AB	--	AB	AA
EuBR05s59484693	AA	AA	AA	AA	--	AA	AA	AA	AA	--	AB	AA	AA	AA	AA	AA	AA	--	AA	AA	AA	AA	AA	AA	AA	AA	AA	AA	AA	AA	AA	--	AA	AA	AA	AA	AA	AA	AB	AB	AA	AB	AA	AA	AA	AB	AB	AB	AA
EuBR05s59528839	AB	AB	AB	AB	AB	AB	--	AB	AB	AB	AB	AB	AA	AB	AB	AB	AB	AB	AB	AB	AB	AB	AB	AB	AA	AA	AB	AA	AA	AB	AA	AB	AA	AA	AB	--	AA	AA	AA	AB	AB	AB	AA	AA	AA	AB	AB	AB	AA
EuBR05s5964860	AA	AA	AA	AA	AA	AB	AA	AA	AA	AA	AA	--	AA	AA	AA	AA	AA	AA	AA	AA	AA	AA	AA	AB	AA	AA	--	AA	AA	AB	AA	AB	AA	AA	AA	AA	AA	AA	--	AA	--	AB	AA	AA	AA	AB	AB	AB	AA
EuBR05s59792312	AA	AA	AA	BB	BB	BB	AA	AA	--	AA	--	BB	AA	AA	AA	AA	BB	BB	AA	AA	AA	BB	AA	BB	AA	AB	--	BB	BB	BB	BB	BB	BB	BB	BB	BB	BB	AA	BB	BB	BB	BB	AA	BB	BB	BB	BB	BB	AA
EuBR05s6003564	AA	AA	AB	--	--	AA	AA	AA	AA	AB	AA	AB	AA	AA	AB	AB	AB	AB	AA	AA	AA	AB	AB	AB	AA	--	AB	AA	AB	AB	AA	AA	AB	AB	AB	AA	AA	AA	AA	AB	AA	AA	AA	AB	AA	AB	AA	AA	AA
EuBR05s60113904	AA	AA	AA	AA	AA	AA	AA	AA	AA	AA	--	AB	AA	AA	--	AA	AB	AB	AA	AA	AA	AA	AA	--	AA	AA	AA	AA	AA	AA	AA	AA	--	--	--	AA	AA	AA	AA	AA	AA	AA	AA	AA	AA	AA	AA	AB	AA
EuBR05s60114477	AA	BB	BB	BB	BB	BB	BB	BB	BB	BB	BB	BB	AA	BB	BB	BB	BB	BB	BB	AA	BB	BB	BB	BB	AA	--	BB	BB	BB	BB	AB	BB	BB	BB	BB	BB	AA	AA	BB	BB	BB	BB	--	--	BB	BB	BB	BB	AA
EuBR05s60169646	AA	AA	AA	AA	BB	BB	AA	AA	AA	AA	AA	AA	AA	AA	AA	AA	AA	AA	AA	AA	AA	AA	AA	AA	AA	AA	AA	AA	BB	AA	AA	BB	AA	BB	BB	BB	AA	AA	AA	AA	AA	AA	AA	AA	AA	AA	AA	BB	AA
EuBR05s60220787	AA	AA	AA	AB	AB	AB	AA	AA	--	AA	AA	--	AA	AA	AA	AA	AA	AB	AA	AA	AA	AA	AB	--	AA	AA	AB	AA	AB	AB	--	AB	AA	AB	AA	AB	AA	AA	--	AB	AB	AB	AA	--	AA	--	AB	--	AA
EuBR05s60412203	AA	AA	AA	AA	AA	AB	AA	AA	AA	AA	AA	AA	AA	AA	AA	AA	AA	AA	AA	AA	AA	AA	AA	AA	AA	AA	AA	AA	AA	AA	AA	AA	AA	AB	AA	--	AA	AA	AA	AA	AA	AA	AA	AA	AA	AA	AA	AB	AA
EuBR05s60558941	AA	AA	AA	AA	AA	BB	AA	AA	AA	AA	AA	AA	AA	AA	AA	AA	AA	AA	AA	AA	--	AA	BB	AA	AA	AA	AA	--	BB	BB	AA	AA	AB	BB	AA	BB	AA	AA	AB	BB	AA	BB	AA	AA	AA	--	BB	BB	AA
EuBR05s60561480	AA	BB	AB	BB	BB	BB	AA	AA	BB	BB	BB	BB	AA	BB	BB	AA	BB	BB	AA	AA	BB	BB	BB	BB	AA	AA	BB	AA	AA	BB	BB	AA	BB	AA	BB	AA	AA	AA	BB	BB	BB	BB	AA	--	AA	BB	BB	AA	AA
EuBR05s6088550	AA	AA	AA	BB	BB	BB	AA	AA	AA	AA	BB	BB	AA	BB	BB	AA	AB	BB	AA	BB	AA	AA	BB	BB	AA	AA	BB	BB	BB	BB	--	BB	BB	BB	BB	--	AA	BB	BB	BB	BB	BB	AA	AA	BB	BB	BB	BB	AA
EuBR05s61072976	AA	AA	AA	BB	BB	AA	AA	AA	AA	AA	AA	AA	AA	AA	AA	AA	BB	BB	AA	AA	AA	AA	AA	BB	AA	AA	BB	BB	BB	BB	AA	BB	BB	AA	BB	BB	AA	AA	BB	BB	BB	BB	AA	AA	AA	BB	BB	BB	AA
EuBR05s61166579	AA	AA	AA	BB	BB	BB	AA	BB	--	BB	BB	BB	AA	AA	AA	AA	BB	BB	AA	AA	BB	BB	--	BB	AA	AA	AA	AA	--	AA	AA	AA	--	AA	--	AA	AA	AA	AA	AB	AA	AA	AA	AA	AA	AA	AB	BB	AA
EuBR05s61172792	AA	AA	AA	AA	AA	AB	AA	AA	AA	AA	AB	AB	AA	AA	AA	AB	AA	AA	AA	AA	AA	AA	AA	AA	AA	AA	AA	AA	AA	AB	AA	AA	AA	AA	AA	AB	AA	AA	AA	AB	AB	AB	AA	AA	AA	AA	AB	AB	AA
EuBR05s6121664	AA	AA	AA	AA	AA	AA	AA	AA	AA	AA	--	--	AA	AA	AA	AA	AA	AA	AA	AA	AA	AA	AA	--	AA	AA	AA	AA	AA	AA	AA	AA	AA	AA	--	AA	AA	AA	AA	AA	AA	AA	AA	AA	AA	AA	AA	AA	AA
EuBR05s6148258	AA	AA	--	AA	--	--	AA	AA	AB	AA	AA	AA	AA	AA	AA	AA	AA	AA	AA	AA	AA	--	AA	AA	AA	AA	AA	AA	AA	AA	AA	AA	AA	AA	AA	AA	AA	AA	AA	AA	AA	AA	AA	AA	AA	AA	AA	AA	AA
EuBR05s6167049	AA	AB	AB	AB	AB	AB	AA	AA	--	AB	AB	AB	AA	AA	AB	AB	AB	AB	AB	AA	AB	AB	AB	AB	AA	AA	AA	AA	AB	--	AA	--	--	AA	AB	AA	AA	AA	--	AB	AB	AB	AA	--	AB	AB	AA	--	AA
EuBR05s61781177	AA	AA	AA	BB	BB	BB	AA	AA	AA	AA	AA	BB	AA	AA	AA	AA	--	BB	AA	AA	--	AB	AB	--	AA	AA	AB	AB	AB	AB	--	AB	--	AB	AB	AB	AA	AA	AA	--	AB	BB	AA	AB	AB	--	AB	AB	AA
EuBR05s62485394	AA	AA	AA	BB	BB	BB	BB	BB	BB	BB	BB	BB	AA	BB	BB	BB	BB	BB	BB	BB	BB	BB	BB	BB	AA	AA	AA	AA	AB	AB	AA	BB	AA	BB	AA	--	AA	AA	AA	BB	BB	BB	AA	AA	AA	BB	AA	AA	AA
EuBR05s62545912	AA	--	BB	BB	AB	--	--	AA	BB	AB	BB	AB	AA	AB	AB	AA	AB	--	AA	AA	BB	AB	AB	BB	AA	AA	AA	BB	--	AA	AA	--	--	AB	AB	AA	AA	AA	AA	AB	--	--	AA	--	AB	--	AB	BB	AA
EuBR05s62624802	AB	AB	BB	BB	BB	BB	BB	AB	BB	AA	AA	BB	AB	BB	BB	BB	BB	BB	AB	BB	BB	BB	BB	BB	AB	AB	--	--	BB	BB	BB	--	AB	BB	BB	BB	--	BB	BB	BB	BB	BB	BB	BB	BB	BB	BB	BB	AB
EuBR05s62827550	AA	AA	AA	AA	AA	AA	AA	AA	AA	AA	AA	AA	AA	AA	AA	AA	AA	AB	AA	AA	AA	AA	AA	AA	AA	AA	AA	AA	AA	AA	AA	AA	AA	AA	AA	AA	AA	AA	AA	AA	AA	AA	AA	AA	AA	AA	AA	AB	AA
EuBR05s63075018	AA	AA	AA	BB	BB	BB	AA	AA	AA	--	BB	BB	AA	AA	AA	AA	BB	AA	AA	AA	AA	BB	BB	BB	AA	AA	AA	AA	AA	BB	AA	AA	BB	BB	AA	BB	AA	AA	AB	BB	BB	BB	AA	AA	AA	BB	AA	BB	AA
EuBR05s63176577	AA	AA	AA	AA	AA	AA	AA	AA	BB	AA	AA	BB	AA	AA	AA	BB	AB	--	AA	AA	AA	BB	AA	BB	AA	AA	AA	BB	BB	BB	BB	BB	BB	BB	BB	--	AA	AA	BB	BB	BB	BB	AA	BB	AA	BB	BB	BB	AA
EuBR05s63247064	AA	AA	AA	AB	AB	AB	AA	AA	AA	AB	AB	--	AA	AA	AA	--	--	AB	AA	AA	AA	AA	AB	AB	AA	AA	AA	AA	AA	AA	AA	AA	--	AA	AA	AA	AA	AA	AA	AA	AA	AB	AA	AA	AA	--	AA	AA	AA
EuBR05s63295387	AA	AA	AA	AB	AA	AA	AA	AA	AA	AA	AA	AA	AA	AA	AA	AA	--	--	AA	AA	AA	--	AB	AA	--	AA	AA	--	AA	AA	AA	AB	AB	AA	AA	AB	AA	AA	AA	AA	AB	AA	AA	AA	AA	AB	AB	AB	AA
EuBR05s6440365	AA	AA	AB	--	--	AB	AB	AA	AB	--	--	AB	AA	AA	AA	AA	AB	AB	AA	AA	AA	AB	AB	--	AA	AA	AA	AA	--	AB	AB	--	--	AB	AA	AB	AA	AA	AA	AA	AB	AB	AA	AA	AB	AB	AB	AB	AA
EuBR05s647313	AA	AA	AA	AB	AA	AB	AA	AA	AB	AB	AB	AB	AA	AA	AB	AA	--	AA	AA	AA	AB	AA	--	AB	AA	AA	AA	AA	AA	AA	AA	AA	AA	AA	AA	AA	AA	AA	AA	AA	AA	AA	AA	AA	AB	AA	AB	AB	AA
EuBR05s64745802	AA	AA	AA	AB	BB	BB	AA	AA	AA	--	--	AB	AA	AA	AA	AA	AA	BB	AA	AA	AA	AA	AA	--	AA	AA	AA	AA	AA	AA	AA	AA	--	BB	AA	AA	AA	AA	AA	--	BB	--	AA	AA	BB	BB	AA	AB	AA
EuBR05s65238529	AA	AA	AA	AA	AB	--	AA	AA	AA	AA	--	--	AA	AA	AA	AA	AA	--	AA	AA	AA	AA	AA	AA	AA	AA	AB	AA	--	AB	AA	AA	AA	AA	AB	AA	AA	AA	--	AB	AA	AB	AA	AA	AA	--	AB	--	AA
EuBR05s655321	AA	AA	AA	AA	AA	AA	AA	AA	AA	AA	BB	BB	AA	AA	AA	AA	AA	AA	AA	AA	AA	AA	AA	AA	AA	AA	AA	--	AA	AB	AA	AA	AA	AA	AA	BB	AA	AA	AA	AA	BB	AA	AA	AA	AA	AA	AB	AA	AA
EuBR05s65541135	AA	AA	AA	AA	AA	AA	AA	AA	AA	AA	AA	AA	AA	AA	AA	AA	AA	AA	AA	AA	AA	AA	--	AA	AA	AA	AA	AA	AA	AA	AA	--	AA	--	AA	AA	AA	AA	AA	AA	AA	--	AA	AA	AA	AA	AB	AA	AA
EuBR05s65559182	AA	AA	AA	AA	AA	AA	AA	AA	AA	AA	AA	AA	AA	AA	AA	AA	AA	AA	AA	AA	AA	AA	AA	AA	AA	AA	AA	AA	--	AA	AA	AA	AA	AA	AA	AA	AA	AA	AA	AA	AA	AA	AA	AA	AA	AA	AA	AA	AA
EuBR05s65670896	AA	AA	AA	AA	AA	AA	AA	AA	AA	AA	AA	AA	AA	AA	AA	AA	AA	AA	AA	AA	AA	AA	AA	AA	AA	AA	AA	AA	AA	AA	AA	AA	AA	AA	AA	AA	AA	AA	AA	AA	AB	AA	AA	AA	AA	AB	AA	AA	AA
EuBR05s6572461	AA	AA	AA	AA	AA	--	AA	AA	AA	AA	AA	AB	AA	AA	AA	AA	AA	--	AA	AA	AA	AA	AA	AB	AA	AA	AA	AA	AA	AB	AA	AB	AA	AB	AB	AB	AA	AA	AB	AB	AB	AB	AA	AA	AA	AB	AB	AB	AA
EuBR05s6595496	AA	AA	AA	AA	AA	AA	AA	AA	AA	AA	AA	--	AA	AA	AA	AA	AA	AA	AA	AA	AA	AA	AA	AB	AA	AA	AA	AA	--	--	AA	AA	AA	AA	AA	AB	AA	AA	AB	AB	AB	AB	AA	AA	AA	AB	AB	AA	AA
EuBR05s66246445	AA	AA	AA	AA	AA	AA	AA	AA	BB	AA	BB	AA	AA	AA	AA	BB	BB	BB	AA	AA	AA	BB	BB	BB	AA	AA	BB	BB	BB	BB	BB	BB	BB	BB	BB	BB	AA	BB	AA	BB	BB	BB	AA	BB	AA	BB	BB	BB	AA
EuBR05s66839511	AA	--	--	AB	AB	AB	AA	AA	AB	AB	AB	AB	AA	AB	AB	AB	AB	AB	AA	AB	AB	AB	AB	AB	AA	AA	AB	--	AB	AB	AA	AB	--	AB	AB	AB	--	AA	AB	AB	AB	AB	AA	AB	AA	AB	AB	AB	AA
EuBR05s66858852	AA	AA	AA	AA	AA	--	AA	AA	--	AA	AB	AB	AA	AA	AA	AB	--	BB	AA	AA	AA	AB	AA	AB	AA	AA	AA	AA	AB	--	AA	AB	AA	AB	AA	AB	AA	AA	AA	AB	AB	AB	AA	AA	AA	AA	AB	AA	AA
EuBR05s67035537	AA	AA	AA	BB	BB	BB	AA	AA	BB	BB	BB	BB	AA	BB	BB	AA	BB	BB	AA	BB	BB	BB	BB	BB	AA	AA	BB	BB	BB	BB	BB	BB	BB	BB	BB	BB	AA	BB	BB	BB	BB	BB	BB	BB	BB	BB	BB	BB	AA
EuBR05s67120491	AA	AA	BB	AA	AA	AA	AA	AA	BB	AA	BB	BB	AA	BB	AB	BB	BB	BB	AA	AA	AA	BB	BB	BB	AA	AA	BB	AA	AA	BB	AA	BB	BB	BB	BB	BB	AA	AA	AA	BB	AA	BB	AA	AA	BB	BB	BB	BB	AA
EuBR05s67157779	AA	BB	BB	BB	BB	BB	BB	BB	BB	BB	--	BB	--	BB	BB	AA	BB	BB	AB	AA	BB	BB	BB	BB	BB	BB	AA	AA	--	BB	AA	BB	BB	AA	BB	BB	BB	BB	BB	BB	AA	BB	AA	AA	BB	AA	BB	BB	AA
EuBR05s67312737	AA	AA	AA	AB	AB	AB	AA	AA	AB	AB	--	AB	AA	AA	AB	AA	--	AB	AA	--	AA	AB	AB	AB	AA	AA	AA	--	AB	AB	AB	AB	--	AB	AA	AB	AA	AA	AB	AB	AB	AB	AA	AB	AA	--	AB	AA	AA
EuBR05s67406710	AA	AA	AA	AA	BB	BB	AA	AA	BB	BB	BB	BB	AA	AA	AA	AA	--	AB	AA	AA	AA	BB	AB	BB	AA	AA	AA	AA	AB	BB	AA	AA	AA	AB	BB	BB	AA	AA	AA	BB	--	AB	AA	AA	AA	--	BB	BB	AA
EuBR05s67828422	AA	AA	AA	--	AB	AA	AA	AA	AA	AB	AB	AB	AA	AA	AA	AB	AB	AB	AA	AA	AA	--	AB	AB	AA	AA	AA	AA	AA	AB	AA	AA	AA	AA	AA	AA	AA	AA	AA	AB	--	--	AA	AA	AA	--	AB	AA	AA
EuBR05s68029663	AA	AA	AA	AA	--	--	AA	AA	AA	AA	AB	AB	AA	AA	AA	AA	--	AA	AA	AA	AA	AA	AB	AB	AA	AA	AA	AA	--	AB	AA	AB	AB	AB	AB	AB	AA	AA	--	--	AA	BB	AA	AA	AA	AB	--	BB	AA
EuBR05s68089725	AA	AA	AA	AA	AA	AA	AA	AA	AA	AA	AB	AA	AA	AA	AA	AA	AA	AA	AA	AA	AA	AA	AA	AA	AA	AA	AA	AA	AB	AA	AA	AA	AA	--	AA	AA	AA	AA	AA	AA	AA	AA	AA	AA	AA	AB	AB	AA	AA
EuBR05s68098032	AA	AA	AA	AA	AA	AA	AA	AA	AA	--	AB	BB	AA	AA	AA	--	AA	BB	AA	AA	AA	AA	AA	AA	AA	AA	AA	AA	AB	BB	--	BB	AA	BB	BB	AB	AA	AA	AB	BB	BB	BB	AA	--	AA	BB	--	BB	AA
EuBR05s68428988	AA	AA	AA	AA	AA	AA	AA	AA	AA	AA	AA	--	AA	AA	AA	AA	AA	AA	AA	AA	AA	--	AA	AA	AA	AA	AB	AA	AB	AB	AA	--	AA	AB	AB	AA	AA	AA	AA	AB	AB	BB	AA	--	AA	--	--	AB	AA
EuBR05s6862762	AA	AA	AA	BB	AA	BB	AA	AA	BB	AA	AA	BB	AA	AA	AA	AA	AA	AA	AA	AB	AA	AB	AA	BB	AA	AA	AA	BB	BB	BB	BB	BB	BB	BB	BB	BB	AA	AA	BB	BB	BB	BB	AA	BB	AA	BB	BB	BB	AA
EuBR05s68630564	AA	AA	AA	AA	AB	--	AA	AA	AA	AA	AB	AB	AA	AA	AA	AA	AA	AA	AA	AA	AA	AA	AA	AA	AA	AA	AA	AA	AB	AB	AA	AA	AA	AB	AB	AB	AA	AA	AA	--	AB	AB	AA	AA	AA	AA	--	AB	AA
EuBR05s68948900	AA	AA	AA	AA	AA	AA	AA	AA	AA	--	AB	AA	AA	AA	AA	AA	AA	AB	AA	AA	AA	AA	AA	AA	AA	AA	AA	AA	--	AA	AA	AB	AA	AA	AB	AA	AA	AA	AA	AB	AA	AA	AA	AA	AA	AB	AB	AA	AA
EuBR05s69260525	AB	AB	AB	--	AB	--	AB	AB	--	AB	--	BB	AB	AB	AB	AB	BB	BB	AB	AB	BB	AB	BB	--	AB	AB	BB	--	BB	AB	AB	BB	BB	BB	AB	BB	AB	AB	AB	BB	BB	BB	AB	AB	AB	BB	BB	BB	AB
EuBR05s69370344	AA	AA	--	BB	BB	BB	AA	AA	BB	AA	BB	BB	AA	AA	BB	AA	BB	BB	AA	AA	AA	BB	BB	BB	AA	AA	AA	BB	AB	BB	AA	BB	BB	--	AA	BB	AA	AA	AA	BB	BB	AA	AA	AA	AA	BB	BB	AA	AA
EuBR05s69629920	AA	AA	AA	AA	AA	AA	AA	AA	AA	AA	AA	AA	AA	AA	AA	AA	--	AA	AA	AA	AA	AA	--	AA	AA	AA	AA	AB	AA	AA	AA	AA	--	AA	AA	AA	AA	AA	AA	AA	AA	AA	AA	AA	AA	AA	AA	AA	AA
EuBR05s69634867	AA	AA	AA	AA	AA	AA	AA	AA	AA	AA	AB	AA	AA	AA	AA	AA	--	AB	AA	AA	AA	AB	AB	AA	AA	AA	AB	AB	--	AA	AA	AB	AA	AA	AB	AA	AA	AA	AA	AA	AA	AA	AA	AA	AA	AB	AB	AA	AA
EuBR05s69676312	AB	AB	--	AB	AB	AB	AB	AA	AB	--	AB	BB	AA	AB	--	AB	--	AB	AB	AB	AB	AB	BB	BB	AA	--	AA	AA	AB	AA	AB	AA	AA	AA	AA	AB	AA	AA	AA	AB	AB	AB	AA	AA	AA	AB	AB	AB	AA
EuBR05s69693680	AB	AB	AB	AB	AB	AB	AB	AB	AB	AB	AB	AB	AB	AB	AB	AB	AB	AB	AB	AB	AB	AB	AB	AB	AB	AB	AB	--	AB	AB	AB	AB	AB	AB	AB	AB	AB	AB	AB	AB	AB	AB	AB	AB	AB	AB	AB	AB	AA
EuBR05s69727795	AA	AA	AB	BB	--	BB	AA	AA	--	AB	AB	BB	AA	BB	AB	--	--	BB	BB	AA	AA	BB	AB	BB	AA	AA	AA	AA	BB	AB	--	AA	BB	AA	BB	BB	AA	AA	AA	--	BB	BB	AA	AA	AA	BB	--	BB	AA
EuBR05s69897700	AA	AA	AA	--	AA	AB	AA	AA	AA	AA	AA	--	AA	AA	--	AA	AA	AB	AA	AA	AA	AA	AA	BB	AA	AA	AA	AA	AA	AA	AA	AA	AA	AA	AA	AA	AA	AA	AA	BB	AA	AA	AA	AA	AA	AA	AA	--	AA
EuBR05s70077263	AA	AA	AA	AB	BB	AA	AA	AA	AA	AA	BB	--	AA	AA	AA	AA	BB	BB	AA	AA	AA	AA	AA	AA	AA	AA	AA	--	BB	BB	AA	BB	BB	BB	BB	BB	AA	AA	AA	BB	BB	BB	AA	AA	AA	BB	BB	BB	AA
EuBR05s70208500	AB	AB	AB	AB	AB	AB	AB	AB	AB	AB	AB	AB	AB	AB	AB	AB	AB	AB	AB	AB	AB	AB	AB	AB	AB	AB	AB	AB	AB	AB	AB	AB	AB	AB	AB	AB	AB	AB	AB	AB	AB	AB	AB	AB	AB	AB	AB	AB	AB
EuBR05s70210869	AA	AA	AA	--	AA	AA	AA	AA	AB	AA	AA	BB	AA	AA	AB	AA	AB	AA	AA	AA	BB	AA	AA	BB	AA	AA	AA	AA	BB	BB	BB	BB	--	BB	AA	BB	AA	AA	AA	AB	BB	AA	AB	AA	BB	BB	BB	BB	AA
EuBR05s70217774	AA	AA	AA	AA	AA	AB	AA	AA	--	AA	AB	AA	AA	AA	AA	AA	--	--	AA	AA	AA	AA	AB	AB	AA	AA	AA	AA	--	AA	AA	AA	AB	AA	AA	AA	AA	AA	AA	AA	AA	--	AA	AA	AB	--	AA	AA	AA
EuBR05s70320316	AA	AA	--	AA	AA	AA	AA	AA	AA	AB	AA	--	AA	AA	AA	AA	AB	AA	AA	AA	AA	AB	AA	AA	AA	AA	AB	AA	AB	AA	AA	AA	AB	AA	AA	AA	AA	AA	AB	AA	AA	--	AA	AA	AA	AA	AA	AB	AA
EuBR05s70641052	AA	AA	AA	BB	AA	BB	AA	AB	BB	BB	AA	BB	AA	AA	--	AA	BB	BB	AA	AA	AA	BB	BB	BB	AA	AA	AA	AA	AA	BB	AA	BB	BB	BB	AA	BB	AA	AA	AA	AA	BB	BB	AA	AA	AA	AA	AA	BB	AA
EuBR05s70690581	AA	AA	AA	BB	--	BB	AA	AA	--	BB	BB	BB	AA	AA	AA	AB	AA	BB	AA	AA	AA	AA	BB	BB	AA	AA	AA	BB	BB	BB	AA	AA	AA	BB	BB	BB	AA	AA	AA	BB	BB	BB	AA	AA	AA	BB	BB	BB	AA
EuBR05s70966108	AA	AA	AA	AA	AA	AA	AA	AA	--	AA	--	AA	AA	AA	AA	AA	AA	AA	AA	AA	AA	AA	AA	AA	AA	AA	AA	AA	AB	AA	AA	AA	AA	AA	AA	AA	AA	AA	AA	AA	AB	AB	AA	AA	AA	--	AA	AA	AA
EuBR05s71059038	AA	AA	AA	AA	AB	AA	AA	AA	AA	AA	AB	AB	AA	AA	AA	AA	AB	AB	AA	AA	AA	AA	--	AA	AA	AA	AA	AA	AB	AA	AA	AB	--	AB	AB	AA	AA	AA	AA	AA	AB	AB	AA	--	AA	AB	AB	AB	AA
EuBR05s71260326	AA	AA	AA	AA	AA	AA	AA	AA	AB	--	BB	AA	AA	AA	AA	AA	AB	AB	AA	AA	AA	--	AA	BB	AA	AA	AB	AA	AA	AA	AA	AA	AA	AA	AB	AB	AA	AA	BB	AA	BB	BB	AA	AA	AA	BB	BB	AA	AA
EuBR05s71708798	AA	AA	AB	AA	AB	AA	AA	AA	AA	--	AA	AA	AA	AA	AA	AB	AB	AB	AA	AA	AA	AA	AB	AB	AA	AA	AA	--	AA	AB	AA	AB	AA	AA	AA	AA	AA	AA	AA	AB	AA	AB	AA	AA	AA	AB	AA	AA	AA
EuBR05s71769893	AA	AA	AA	AA	AB	--	AA	AA	AA	AA	AB	AB	AA	AA	AA	AA	AA	AA	AA	AA	AA	AA	AA	AB	AA	AA	AA	AA	AA	AA	AB	AA	AA	AA	AB	AB	AA	AA	AB	AA	AB	AA	AA	AA	AA	AB	AA	AB	AA
EuBR05s71844539	AA	--	AA	AA	AA	BB	AA	AA	BB	--	BB	--	AA	AA	BB	BB	AA	BB	AA	AA	BB	AB	BB	BB	AA	AA	AA	AA	BB	AA	AA	BB	BB	--	AA	BB	AA	AA	--	AA	--	BB	AB	AA	BB	BB	BB	BB	AA
EuBR05s72099027	AA	AA	AA	BB	BB	--	AA	AA	AA	AB	BB	BB	AA	AB	AA	--	AB	AB	AA	AA	AB	AB	BB	BB	AA	AA	BB	BB	BB	BB	BB	AA	AB	AB	BB	AB	AB	AA	BB	BB	BB	BB	BB	BB	--	BB	BB	BB	AA
EuBR05s722176	AA	AA	AA	BB	BB	BB	AA	AA	--	AB	BB	BB	AA	BB	BB	BB	BB	BB	AA	AA	BB	AA	BB	BB	AA	AA	AB	AB	BB	BB	AA	AB	BB	--	BB	BB	AA	AA	AB	BB	BB	BB	AA	AA	BB	BB	BB	BB	AA
EuBR05s72764329	AA	AA	AA	AA	AA	AA	AA	AA	AA	AA	AA	AA	AA	AA	AA	AA	AA	AA	AA	AA	AA	AA	AA	AB	AA	AA	AA	AA	AB	AA	AA	AB	AA	AB	AB	AA	AA	AA	AA	--	AB	AA	AA	AA	AA	AA	AA	AA	AA
EuBR05s72775242	AA	AA	AA	AB	AA	--	AA	AA	AA	AA	AA	AB	AA	AA	AA	AA	AA	AA	AA	AA	AA	AA	AA	AA	AA	AA	AB	--	AB	AA	AA	AA	AA	--	AA	AB	AA	AA	AA	AA	AA	AA	AA	AA	AA	AA	AA	AA	AA
EuBR05s72845661	AA	--	AB	BB	BB	BB	--	--	BB	BB	BB	BB	AA	AB	BB	BB	BB	BB	AA	BB	AB	BB	BB	BB	--	AA	AB	BB	BB	BB	BB	--	BB	BB	BB	BB	AA	BB	BB	BB	BB	BB	--	BB	--	BB	BB	BB	AA
EuBR05s73014283	AB	AA	AB	AB	AB	AB	AB	AA	AB	--	AB	BB	AA	AB	AB	AB	AB	AA	AA	--	AB	AB	AB	AB	AA	AA	AA	AB	AB	AB	AB	AA	AA	AB	--	AB	AA	AA	--	AB	AB	AB	AA	AA	AA	AB	AB	AB	AA
EuBR05s73059878	AA	AA	AA	AB	AA	AB	AA	AA	AB	AA	AB	AB	AA	AA	AA	AA	AB	AA	AA	AA	AA	AA	AA	AB	AA	AA	AA	AA	--	AB	AB	AA	AA	AB	AA	AB	AA	AA	AB	AB	AB	AB	AA	AA	AB	--	AB	AB	AA
EuBR05s73060185	AA	AA	AA	BB	BB	BB	AA	AA	BB	BB	BB	BB	AA	AA	BB	BB	BB	BB	AA	BB	BB	BB	BB	BB	AA	AA	AA	AB	BB	AA	AA	BB	AA	BB	AA	AA	AA	AA	AA	AA	AA	BB	AA	AA	AA	BB	AB	BB	AA
EuBR05s73074659	AA	AA	--	AB	AB	AB	AA	AA	--	AB	AB	AB	AA	AB	AB	AB	AB	AB	AA	AA	AA	AB	AB	AB	AA	AA	AA	--	AB	AB	AA	AB	AB	AB	AB	AB	AA	AA	AB	AB	AB	AB	AA	AA	AA	AB	AB	--	AA
EuBR05s73095136	AA	AA	AA	AA	AA	AA	AA	AA	AA	AB	--	AA	AA	AA	AA	AA	AA	AA	AA	AA	AA	AA	AA	AA	AA	AA	AA	AB	--	AA	AA	AA	AB	AA	--	AA	AA	AA	AA	AA	AA	AA	AA	AA	AA	AA	AA	--	AA
EuBR05s73121079	AA	AA	AA	AA	AA	AA	AA	AA	AA	AA	AB	AA	AA	AA	AA	AA	AA	AA	AA	AA	AA	AA	AA	AA	AA	AA	AA	AA	AA	AA	AA	AA	AA	AA	AA	AA	AA	AA	AA	AA	AA	AA	AA	AA	AA	AA	AA	AA	AA
EuBR05s73175188	AA	BB	BB	BB	BB	BB	AB	AA	BB	BB	BB	BB	AA	BB	BB	BB	BB	BB	AA	BB	BB	BB	BB	BB	AA	AA	BB	BB	BB	BB	AB	BB	BB	BB	AA	AA	AA	AA	BB	BB	BB	BB	AA	AA	BB	BB	BB	BB	AA
EuBR05s73339693	BB	AA	AA	BB	BB	BB	--	AA	BB	BB	BB	BB	AA	AA	AA	AA	AA	BB	AA	BB	AA	AB	BB	--	AA	AA	AA	BB	BB	BB	--	AB	BB	BB	BB	AB	AA	AA	AA	BB	BB	BB	BB	AA	BB	BB	BB	BB	AA
EuBR05s73557019	AA	AA	AA	AA	AA	AA	AA	AA	AA	AA	AA	AA	AA	AA	AA	--	AA	AA	AA	AA	AA	AA	AA	AA	AA	AA	AA	AA	--	AB	AA	AB	AB	AB	AA	AA	AA	AA	AA	AA	--	AA	AA	AA	AA	AA	AA	AA	AA
EuBR05s73576062	AA	AA	AA	AB	AA	AB	AA	AA	BB	AA	BB	BB	AA	AA	AA	AA	AA	AA	AA	AA	AA	AA	BB	BB	AA	AA	AA	AA	BB	BB	AA	AA	AA	BB	AA	BB	AA	AA	AA	BB	AA	BB	AA	AA	AA	AA	BB	--	AA
EuBR05s73625913	AA	AA	AA	AA	BB	AB	AA	AA	AA	BB	BB	AA	AA	AA	AA	AA	BB	BB	AA	AA	AA	BB	--	AA	AA	AA	BB	BB	BB	BB	BB	BB	BB	BB	BB	BB	AA	AA	BB	BB	BB	BB	AA	BB	AA	BB	BB	BB	AA
EuBR05s73670372	--	AB	AB	AB	AB	AB	--	AA	AB	AB	AB	AB	--	AB	AB	AB	AB	AB	--	AB	AB	AB	AB	AB	AA	AA	AA	--	AA	AA	AB	AA	AA	AB	AA	AB	AB	AA	AB	AB	AB	AB	AA	AB	AB	--	AB	AB	AA
EuBR05s73698607	AA	AA	AA	BB	AA	--	--	--	AB	BB	BB	BB	AA	AA	AA	BB	AB	AB	AA	BB	AA	--	AB	AB	AA	AA	AA	--	BB	BB	AA	BB	BB	--	BB	BB	AA	AA	AA	BB	BB	BB	AA	AA	AA	BB	BB	--	AA
EuBR05s73769710	AA	--	BB	BB	BB	BB	AA	AA	BB	AA	BB	AA	AA	AA	AA	BB	AA	BB	AA	AA	AA	BB	--	BB	AA	AA	BB	AA	BB	BB	BB	BB	BB	BB	BB	BB	AA	AA	AA	BB	BB	BB	AA	AA	AA	BB	BB	BB	AA
EuBR05s73788216	AA	AA	AA	AB	AA	AA	AA	AA	AB	AA	--	AA	AA	AA	AA	--	AA	AA	AA	AA	AA	AA	AA	AA	AA	AA	AA	AB	AA	AA	AA	--	--	AA	AB	AB	AA	AA	AA	--	AA	--	AA	AA	AA	AA	--	AA	AA
EuBR05s73807149	AA	AA	AA	AA	AA	AA	AA	AA	AA	AA	AA	AA	AA	AA	AA	AA	AA	AA	AA	AA	AA	AA	AA	AA	AA	AA	AA	AA	AA	AA	AA	AA	AA	AA	AA	AA	AA	AA	AA	AA	AA	AA	AA	AA	AA	AA	AA	AA	AA
EuBR05s73946486	--	AA	AA	AB	AB	AB	--	AB	--	AB	AB	AB	AA	AB	AB	AB	AB	AB	AB	AB	AB	AB	AB	AB	AA	AA	AB	AA	AA	AA	AB	AA	--	AB	AA	--	AA	--	AA	AB	AB	AB	AA	--	AA	AB	AB	AB	AA
EuBR05s7403875	AA	AA	AA	--	AA	--	AA	AA	AA	AA	--	--	AA	AA	AA	AA	AA	AB	AA	AA	AA	AA	AA	--	AA	AA	AA	AA	--	AB	AA	AA	AA	AB	--	AA	AA	AA	AA	AA	--	AB	AA	AA	AA	AA	AA	AB	AA
EuBR05s74512868	AA	--	--	--	--	AB	AA	AA	AB	AB	--	AB	AA	AA	AB	AB	AB	AB	AA	AB	AB	--	AB	AB	AA	AA	AA	AA	AA	AA	AA	AA	AA	AA	AA	AA	AA	AA	AA	AA	AA	AA	AA	AA	AA	AB	AA	AA	AA
EuBR05s74598431	AA	AA	AA	AA	AA	AB	AA	AA	AB	AA	AB	--	AA	AA	--	AA	AB	AB	AA	--	AB	--	AA	AB	AA	AA	AA	AB	AB	AB	AB	AB	AB	AB	AB	AB	AA	AA	AB	AB	AB	AB	AB	AB	AB	AB	AB	AB	AA
EuBR05s7561292	AA	AA	AA	AA	AA	AA	AA	AA	AA	AA	AA	AA	AA	AA	AA	AA	AA	AA	AA	AA	AA	AA	AA	AA	AA	AA	AA	AA	AA	AA	AA	AA	AA	AA	AA	AA	AA	AA	AA	AA	AA	AA	AA	AA	AA	AA	AA	AA	AA
EuBR05s7622070	AA	AA	AA	AB	AA	AB	AA	AB	AB	AB	AB	AB	AA	--	AA	AA	AA	--	AA	AA	AA	AB	AA	AB	AA	AA	AB	AB	AA	AB	AB	AB	AB	AB	AB	AB	AA	AA	AB	AB	AB	AB	AA	AB	AA	AB	AB	AB	AA
EuBR05s7675143	AA	AA	AA	AA	AA	AA	AA	AA	AA	AA	AA	AA	AA	AA	AA	AA	AA	AA	AA	AA	AA	AA	AA	AA	AA	AA	AA	AB	AA	AA	AB	AA	AA	AA	AA	--	AA	AA	--	AA	AA	AA	AA	AB	AA	AA	AA	AA	AA
EuBR05s7800603	AA	AA	AA	AB	AA	AA	AA	AA	AB	AA	AB	AB	AA	AA	AA	AA	AA	AA	AA	AA	AB	AA	AB	AB	AA	AA	AA	AA	AA	--	AA	AA	AA	AA	AA	AB	AA	AA	AA	AB	AB	AB	AA	AA	AA	--	AA	AB	AA
EuBR05s7999962	AA	AA	AA	AB	AB	AB	AA	AA	AA	AB	AB	AB	AA	AA	AB	AA	AB	AB	AA	AA	AA	AB	AB	AB	AA	--	AB	AB	AB	AB	AA	AB	AB	AB	AB	AB	AA	AA	AA	AB	AB	AB	AA	AB	AA	AB	AB	AB	AA
EuBR05s8097984	AA	AA	AA	AA	AA	AA	AA	AA	AA	AA	AA	AA	AA	AA	AA	AA	AB	AB	AA	AA	AA	AA	AA	--	AA	AA	AA	AA	--	AB	AA	AB	--	AB	--	--	AA	AA	AA	AA	AB	AB	AA	AA	AA	AB	AB	AB	AA
EuBR05s8285340	AA	AA	AA	AA	AA	AA	AA	AA	AA	AA	AA	--	AA	AA	AA	AA	--	AA	AA	AA	AA	AA	AA	AA	AA	AA	AA	AA	AB	AB	AA	AA	AA	AA	AA	--	AA	AA	AA	AB	AB	AB	AA	--	AA	AB	AB	AB	AA
EuBR05s8454336	AA	AA	--	BB	BB	BB	AA	AA	BB	BB	BB	--	AA	AA	BB	AB	BB	BB	--	AA	AA	BB	BB	BB	AA	AA	AB	--	BB	AB	AA	BB	AA	BB	BB	--	AA	AA	--	BB	BB	BB	AA	AA	AA	--	BB	BB	AA
EuBR05s8628873	AA	AA	AA	AA	AA	AB	AA	AA	AA	AA	AB	AB	AA	AA	AA	AA	AB	AA	AA	AA	AA	AA	AA	AA	AA	AA	--	AB	AB	AA	AA	AB	AA	AB	AB	AB	AA	AA	AA	AB	AB	AB	AA	AA	AA	AB	AB	AA	AA
EuBR05s8768985	AB	AB	AB	BB	AB	AB	AB	AB	AB	AB	AB	--	AB	AB	AB	AB	AB	AB	AB	AB	AB	AB	AB	AB	AB	AB	BB	BB	BB	BB	BB	BB	BB	BB	BB	BB	AB	AB	BB	BB	BB	BB	AB	AB	AB	--	BB	BB	AB
EuBR05s8813258	AA	AA	AA	BB	--	BB	AA	AA	BB	--	BB	BB	AA	--	AA	AA	BB	BB	AA	AA	AA	BB	BB	BB	AA	AA	BB	BB	AB	BB	AA	AA	AA	BB	BB	BB	AA	AA	AB	BB	BB	BB	AA	AA	AA	BB	BB	BB	AA
EuBR05s8876453	AA	AA	AA	AA	AA	AA	AA	AA	AA	AA	AA	AA	AA	AA	AA	AA	AA	AA	AA	AA	AA	AA	AA	AA	AA	AA	AB	AA	--	AA	AA	AA	AB	--	AA	AA	AA	AA	AA	AA	AA	AA	AA	AA	AB	AA	AA	AA	AA
EuBR05s896858	AA	--	AA	--	BB	BB	AA	AA	AB	AA	--	--	AA	AA	--	BB	--	BB	AA	AA	--	BB	BB	BB	AA	AA	AA	AA	--	AA	AA	AA	--	BB	--	BB	AA	AA	--	--	BB	AB	--	AA	AA	BB	--	BB	AA
EuBR05s9008236	AA	AA	AA	AB	AB	AB	AA	AA	AA	AB	AB	AB	AA	AA	--	--	AB	BB	AA	AA	--	AB	AB	AB	AA	AA	AA	AA	AA	AA	AA	AA	AA	AA	AA	AA	AA	AA	AA	AA	AA	AA	AA	AA	AA	AA	AA	AA	AA
EuBR05s9107077	AA	AA	AA	BB	BB	BB	AA	AB	AB	AB	BB	BB	AA	AB	BB	AA	AB	BB	AA	AA	BB	AB	AA	BB	AA	AA	AA	AA	BB	AB	AA	AA	AA	AA	AA	AA	AA	AA	AA	AA	AB	BB	AA	AA	AB	AA	AB	BB	AA
EuBR05s9159343	AA	AA	--	AA	AB	AA	AA	AA	AA	AB	AA	AB	AA	AA	--	AA	AB	AB	AA	AA	AB	AB	AB	AB	AA	AA	AA	AA	AB	AB	AA	AA	AB	AB	AB	AA	AA	AA	AA	AB	AA	--	AA	--	AB	AB	AA	AB	AA
EuBR05s917189	AA	AA	AA	AA	AA	AA	AA	AA	AA	AA	AA	AA	AA	AA	AA	AA	AA	AA	AA	AA	AA	AA	AA	--	AA	AA	AA	AA	AA	AA	AA	AA	AA	AA	AB	AA	AA	AA	AA	AA	AA	AA	AA	AA	AA	AA	AA	AA	AA
EuBR05s9254691	AA	AA	AA	AA	AA	AB	AA	AA	AA	AA	AA	AA	AA	AA	AA	AA	AA	AB	AA	AA	AA	AA	AB	AA	AA	AA	AA	AA	AA	AA	AA	AB	AA	AB	AA	--	AA	AA	AA	AA	AB	AA	AA	AA	AA	AA	AB	AB	AA
EuBR05s9317957	AA	AA	AA	AA	BB	AA	AA	AA	AB	--	--	BB	AA	AA	AA	AA	--	--	AA	AA	AA	--	BB	--	AA	AA	AA	AA	AB	AA	AB	--	AA	AA	AA	AA	AA	AA	AA	AB	AB	AB	AA	AA	AA	AA	AB	AB	AA
EuBR05s9341268	AA	AA	AB	--	AB	AB	AA	AA	AB	AB	AB	AB	AA	--	AB	AB	AB	AB	AA	--	AB	AB	AB	AB	AA	AA	--	--	AB	AB	--	AB	AA	AB	AB	AB	AA	AA	AB	AB	AB	AB	AA	AA	AA	AB	AB	AB	AA
EuBR05s93595	AA	AA	AA	BB	AA	AA	AA	AA	AA	AA	BB	BB	AA	AA	AA	--	AA	AA	AA	AA	AA	AA	AA	BB	AA	AA	AA	AA	AA	AA	AA	AA	AA	AA	AA	AA	AA	AA	AA	AA	AA	AA	AA	AA	AA	AA	AA	BB	AA
EuBR05s9394716	AA	--	AB	AB	--	AA	--	AA	AA	AA	--	AB	AA	--	AB	AB	AB	AB	--	--	AB	AB	AB	AB	AA	AA	AA	AA	AA	AB	AA	AA	AA	AA	AA	AA	AA	AA	AA	AA	AA	--	AA	AA	AA	--	AA	AA	AA
EuBR05s9443553	AA	AA	AA	AA	AA	AA	AA	AA	BB	AA	AA	--	AA	AA	AA	--	--	AA	AA	AA	AA	AA	--	--	AA	AA	AA	--	AB	AB	AA	AB	AA	--	AA	AA	AA	AA	AA	--	AA	--	AA	AA	AA	--	AA	AA	AA
EuBR05s9716475	AA	AA	AA	AA	AA	AA	AA	AA	AA	AA	AB	AB	AA	AA	AA	AA	AB	--	AA	AA	AA	AA	AA	AA	AA	AA	AA	--	AB	AB	AA	--	AA	AB	--	AB	AA	AA	AB	--	AB	AA	AA	AB	AA	AA	AB	AB	AA
EuBR05s9841884	AA	AA	AA	AA	AA	AA	AA	AA	AA	AA	AA	AB	AA	AA	AA	AB	AB	AA	AA	AA	AA	AB	AB	AA	AA	AA	AB	AA	AA	AB	AA	AA	AA	AB	AA	AA	AA	AA	AA	AA	AA	AA	AA	AB	AA	AB	AA	AA	AA
EuBR06s10032213	AA	AA	AA	AA	BB	BB	AA	AA	AA	AA	BB	AB	AA	AA	AA	AA	AA	BB	AA	AA	AA	AA	AA	BB	AA	AA	AA	AA	AA	BB	AA	AA	--	BB	BB	AA	AA	AA	AA	BB	BB	AA	AA	AA	AA	BB	BB	BB	AA
EuBR06s10428538	AB	AB	AB	BB	BB	BB	AB	BB	--	BB	--	BB	AA	AB	BB	BB	AB	BB	AB	BB	AB	BB	BB	BB	AA	AA	--	AB	AB	AB	AA	AA	AA	AB	AB	AB	AB	AA	AB	AB	AB	AB	AA	AA	AA	AB	AA	AB	AA
EuBR06s10802692	AA	AA	AA	AA	AA	AA	AA	AA	AA	AA	AA	AA	AA	AA	AA	AA	AA	AA	AA	AA	AA	AA	AA	AA	AA	AA	AA	AA	AA	AA	AA	AA	AA	AA	AA	AA	AA	AA	AA	AA	AA	AA	AA	AA	AA	AA	AA	AA	--
EuBR06s11470899	AA	AA	--	AB	AA	AB	AA	AA	AA	--	--	AB	AA	--	AB	AB	AB	AB	AA	--	AB	AB	AB	AB	AA	AA	AA	AA	AA	AA	AA	AA	AA	AA	AA	AA	AA	AA	AA	AA	AA	AA	AA	AA	AA	AA	AA	AA	AA
EuBR06s11669192	AA	AA	AA	AA	AA	AA	AA	AA	AA	AA	AA	AA	AA	AA	AA	AA	AA	AA	AA	AA	AA	AA	AA	AA	AA	AA	--	AA	AA	AA	AA	AA	AA	AA	AA	AA	AA	AA	AA	AA	AA	AA	AA	AA	AA	AA	AA	AA	AA
EuBR06s12233016	AA	AA	AB	AA	BB	AB	AA	AB	AA	AB	AB	AB	AA	AA	AA	AA	AA	AB	AA	AA	AA	AA	AB	AA	AA	AA	AA	AA	AB	AB	AA	AB	AA	AA	AA	AB	AA	AA	AB	AA	AB	AA	AA	AA	AA	AB	AA	AB	AA
EuBR06s12299145	AA	AA	AA	AA	AA	AB	AA	AA	AA	AA	AB	AB	AA	AA	AA	--	AA	AA	AA	AA	AA	AA	AA	AA	AA	AA	AA	AB	AB	AB	--	AA	--	--	AB	AB	AA	AA	AB	AB	AA	AB	AA	AA	AA	--	AB	AB	AA
EuBR06s12935351	AB	AB	AB	AB	AB	AB	AB	AB	AB	AB	AB	AB	--	AB	AB	AB	AB	AB	AB	AB	AB	AB	AB	AB	AA	AB	AB	AA	AB	AB	AB	AA	AA	AB	AA	AA	AA	AA	AA	AA	AA	AB	AA	AA	AB	AB	AA	AA	AA
EuBR06s13091492	AB	AB	AB	--	--	AA	AB	AA	AA	AA	AA	AB	AA	AB	AA	AB	AB	AB	AB	AB	AB	AA	AB	AB	AA	AB	AB	AA	AB	AB	AA	AA	AA	AB	AA	AA	AA	AA	AA	AA	AA	AB	AA	AB	AA	AB	AA	AA	AA
EuBR06s13251007	AA	AA	AB	AB	AB	AB	AA	AA	AB	AB	AB	AB	AA	AB	AB	AB	AB	AB	AA	--	AB	AB	AB	AB	AA	AA	AA	AB	AB	AB	AB	AB	AB	AB	AB	AB	AA	AA	AB	AB	AB	AB	AA	AB	AB	AB	AB	AB	AA
EuBR06s13583045	AB	AB	AB	AB	AB	AB	AB	AB	AB	AB	AB	AB	AA	AB	AB	AB	AB	AB	AB	AB	AB	AB	AB	AB	AA	AA	AA	AB	--	AA	AA	AB	AB	AB	AA	--	AA	AA	--	AB	AB	AB	AA	AA	AA	AB	AB	AB	AA
EuBR06s13591500	AA	AA	AA	AA	--	AA	AA	AA	AA	AA	--	AA	AA	AA	AA	AA	AA	AA	AA	AA	AA	AA	AA	AB	AA	AA	AA	AA	AB	AB	AA	AA	AA	AA	--	AA	AA	AA	AB	AA	AA	AA	AA	AA	AA	--	AA	AB	AA
EuBR06s13701035	AA	AA	AA	BB	AA	BB	AA	AA	AA	AA	BB	BB	AA	AA	AA	AA	AA	BB	AA	AA	AA	AA	AA	BB	AA	AA	AB	BB	--	BB	AA	AA	AB	BB	BB	BB	AA	AA	--	BB	BB	BB	AA	AA	AA	BB	BB	BB	AA
EuBR06s13889211	AA	AA	AA	AA	AA	AA	AA	AA	AA	AA	AA	AA	AA	AA	AA	AA	AA	AA	AA	AA	AA	AA	AA	AA	AA	AA	AA	AA	AA	AA	AA	AA	AA	AA	AA	AA	AA	AA	AB	AA	AA	AA	AA	AB	AA	AA	AA	AA	AA
EuBR06s13919826	AA	--	AB	AB	AB	AB	AA	AA	AB	AB	AB	AB	AA	AA	AB	AB	AB	AB	AA	AA	AB	AB	AB	AB	AA	AA	AA	AA	AB	--	AB	--	--	AB	AB	AB	AA	AA	AA	AB	AB	AB	AA	AA	AB	AB	--	AB	AA
EuBR06s13979440	AA	AA	--	AA	AA	BB	AA	AA	AA	AA	AA	BB	AA	AA	AA	AA	AA	BB	AA	AA	AA	AB	BB	BB	AA	AA	AA	AA	AA	AB	AA	AA	AA	AA	AA	AA	AA	AA	AA	AA	AA	AA	AA	AA	AB	AB	AA	AB	AA
EuBR06s14161587	AA	AA	AA	--	AB	AB	AA	AA	AA	AA	AB	AB	AA	AA	AA	AA	AA	--	AA	AA	AA	AA	AA	AA	AA	AA	AA	AA	AB	AB	AA	AB	AA	AB	AA	AA	AA	AA	AA	AB	AB	AB	AA	AA	AA	AB	AB	AA	AA
EuBR06s14533893	AA	AA	AA	AB	--	AA	AA	AA	AA	AA	--	AB	AA	AA	AA	--	--	AB	AA	AA	AB	AB	--	AB	AA	AA	AA	AA	AA	AA	AA	AA	AA	AA	AA	AA	AA	AA	AA	AA	AA	AA	AA	AA	AA	--	AA	AA	AA
EuBR06s14618890	AA	AA	AA	AA	AA	AA	--	AA	AA	AA	AA	BB	AA	AA	AA	AA	AA	AA	AA	AA	BB	BB	AA	AA	AA	AA	AA	AA	AA	AA	BB	AA	AA	AA	AB	AA	AA	AA	AA	AA	AA	AA	AA	AA	AA	BB	AB	AA	AA
EuBR06s14623247	AA	AA	AA	AB	AA	AA	AA	AA	AA	AA	AA	AA	AA	AA	AA	AA	AA	AA	AA	AA	AA	AA	--	AA	AA	AA	AA	AA	AA	AA	AA	AA	AA	AA	AA	AA	AA	AA	AA	AA	--	AB	AA	AA	AA	AA	--	AA	AA
EuBR06s14755332	AA	AA	BB	BB	BB	BB	BB	AA	BB	BB	BB	BB	AA	AA	BB	AA	BB	BB	AA	AA	BB	BB	BB	BB	AA	AA	AA	AB	AB	--	AA	AB	AB	AA	AB	AB	AA	AA	AA	AB	AA	BB	AA	AA	AA	BB	BB	AB	AA
EuBR06s1480294	AA	AA	AB	AB	AB	AB	AA	AA	AB	AB	AB	AB	AA	AB	--	AB	AB	AB	AB	--	AB	AB	AB	AB	AA	AA	AB	AA	AB	AB	AA	AA	AA	--	AA	AA	AA	AA	AA	AB	--	--	AA	AA	AA	AB	--	--	AA
EuBR06s14816490	BB	BB	BB	BB	BB	BB	BB	BB	BB	BB	BB	BB	AB	AB	BB	BB	BB	BB	--	BB	BB	AB	BB	BB	AA	BB	BB	--	AA	BB	AB	AA	BB	BB	BB	BB	AB	--	--	BB	AB	BB	AB	AB	BB	BB	AB	--	AA
EuBR06s14827916	AA	AA	AA	AA	--	--	AA	AA	AA	AA	AA	AA	AA	AA	AA	AA	AA	--	AA	AA	AA	AA	AA	--	AA	AA	AA	AA	AB	AA	AA	AB	AA	AA	AB	AA	AA	AA	AA	AA	--	--	AA	AA	AA	AA	AA	AA	AA
EuBR06s14870152	AA	AA	AA	--	AA	--	AA	AA	--	AB	AA	AB	AA	--	AB	AB	AB	--	AA	AA	AB	AA	--	--	AA	AA	AA	AA	BB	AA	BB	AA	AA	BB	AA	BB	AA	AA	AA	AA	BB	AA	AA	AA	BB	BB	AA	BB	AA
EuBR06s14898344	--	AB	BB	BB	BB	BB	BB	AA	BB	BB	BB	BB	AB	BB	BB	BB	BB	BB	BB	BB	BB	BB	BB	BB	AB	AA	AB	AA	AB	AA	AA	--	AA	--	AA	AB	AA	AA	AB	AB	AA	AB	AA	--	BB	--	AB	BB	AA
EuBR06s14941521	AA	AA	AA	AA	AA	AA	AA	AA	AA	AA	AA	AB	AA	AA	AA	AA	AA	AA	AA	AA	AA	AA	AA	--	AA	AA	AA	AA	AA	AB	AA	AA	AA	AB	AB	AB	AA	AA	AA	AA	--	AB	AA	AA	AA	AB	AB	--	AA
EuBR06s14950074	AA	AA	AA	AA	AA	AA	AA	AA	AA	AA	AA	AA	AA	AA	AA	AA	AA	AA	AA	AA	AA	AA	AA	AA	AA	AA	AA	AA	--	AA	AA	AA	AA	AA	--	--	AA	AA	AA	AA	AA	AA	AA	AA	AA	AA	AA	AB	AA
EuBR06s15129636	AA	AA	AA	--	BB	BB	AA	AA	--	--	BB	BB	AA	AA	AA	AA	AA	AB	AA	AA	AA	AA	--	BB	AA	AA	AA	BB	BB	BB	AA	BB	BB	BB	--	BB	AA	AA	BB	BB	--	BB	AA	AA	AA	BB	BB	BB	AA
EuBR06s15327959	AA	AA	BB	BB	BB	BB	AA	AA	BB	BB	BB	BB	AA	BB	BB	BB	BB	BB	AA	BB	BB	BB	BB	BB	AA	AA	AA	BB	BB	BB	BB	BB	BB	BB	BB	AA	AA	AA	BB	BB	BB	BB	AA	AA	BB	BB	BB	BB	AA
EuBR06s15328485	AA	AA	AA	--	--	AA	AA	AA	AB	AA	AB	AB	AA	AA	AA	AA	AB	AB	AA	AB	AB	AB	AB	AB	AA	AA	AB	AB	AB	AB	AB	AB	AB	AB	AB	AB	AA	AA	AB	--	AB	AB	AA	AB	AB	AB	AB	AB	AA
EuBR06s15407983	AA	AA	AA	AA	AA	AA	AA	AA	AB	--	AA	AA	AA	AA	AA	AA	AA	AA	AA	AA	AA	--	AA	AA	AA	AA	AB	AA	AA	AA	AA	AA	AB	AA	AA	AA	AA	AA	AA	AA	AA	AA	AA	AA	AA	AA	AA	AA	AA
EuBR06s15473998	AA	AA	AA	AA	AA	AA	AA	AA	AA	AA	AA	AA	AA	AA	AA	AA	AA	AA	AA	AA	AA	AA	AA	AA	AA	AA	AA	AA	AA	AA	AA	AA	AA	AA	AA	AA	AA	AA	AA	AA	--	AA	AA	AA	AA	AA	AA	AA	AA
EuBR06s15525604	AA	AA	AA	AA	AA	--	AA	AA	AA	AA	--	AA	AA	AA	AA	AA	AA	AA	AA	AA	AA	AA	AA	AA	AA	AA	AA	AA	--	AA	AA	AA	AA	AA	AA	AA	AA	AA	AA	AA	AA	--	AA	AA	AA	AA	AB	AA	AA
EuBR06s15645355	AA	AA	AB	AB	AB	AB	AA	AA	AB	AB	AB	AB	AA	AA	--	AB	AB	AB	AA	AA	AA	AB	AB	AB	AA	AA	AA	AA	AA	AA	AA	AB	AA	AA	AA	AA	AA	AA	AA	--	AA	AB	AA	AA	AA	AA	AA	AB	AA
EuBR06s15911615	AA	AA	AA	--	AA	AB	AA	AA	--	AB	AA	AB	AA	AA	AA	--	AB	AB	AA	AA	AA	AA	AA	AB	AA	AA	AA	AB	AB	--	AA	AA	AB	AB	AB	AB	AA	AA	AB	AB	AB	AB	AA	AA	AA	AB	AB	AB	AA
EuBR06s15928514	AA	AA	AA	AA	AA	AA	AA	AA	AA	AA	AA	AA	AA	AA	AA	AA	AA	AA	AA	AA	AA	AA	AA	AA	AA	AA	AA	--	AA	AA	AA	AB	AB	AB	AA	AA	AA	AA	AA	AB	AB	AB	AA	AA	AA	AB	AB	AB	AA
EuBR06s16431126	AA	AA	AA	AA	AA	AA	AA	AA	AA	AA	AA	AA	AA	AA	AA	AA	AA	AA	AA	AA	BB	AA	AA	AB	AA	AA	AA	AA	AA	AA	AA	AA	AB	AA	AA	AA	AA	AA	AA	AA	AA	AA	AA	AA	BB	AA	AA	AA	AA
EuBR06s16433744	AA	AA	AA	AB	AB	AB	AA	AA	AB	AB	AB	AB	AA	AA	AB	AB	AB	AB	AA	AA	AB	AB	AB	AB	AA	AA	AB	AB	AB	AB	AB	AB	AB	AB	AB	AB	AA	AA	AA	AB	AB	AB	AB	AB	AB	AB	AB	AB	AA
EuBR06s16520609	AA	AA	AA	AA	AA	AB	AA	AA	AB	AA	AB	AB	AA	AA	--	AA	AA	AB	AA	AA	AB	AB	AB	--	AA	AA	AA	AA	AB	AA	AA	AA	AB	AB	AA	AB	AA	AA	AB	AB	--	AB	AA	AA	AB	AB	--	AB	AA
EuBR06s16739853	AA	AA	AB	AB	BB	AB	AA	AA	AB	BB	BB	--	AA	AB	AB	AB	BB	AB	AA	AA	AB	BB	--	BB	AA	AA	BB	BB	BB	BB	BB	AB	AA	BB	BB	--	AA	BB	BB	BB	BB	BB	--	BB	AA	BB	BB	BB	AA
EuBR06s17217594	AA	AA	AA	AA	BB	BB	AA	AA	BB	AA	BB	BB	AA	AA	AA	AA	BB	BB	AA	--	BB	BB	AA	AA	AA	AA	AA	BB	BB	BB	AA	BB	BB	BB	AB	BB	AA	AA	--	AA	BB	BB	AA	AB	AA	BB	AA	BB	AA
EuBR06s17365452	AA	AA	AA	AA	AA	AA	AA	AA	AA	AA	AA	AB	AA	AA	AA	AB	AA	AB	AA	AA	AA	AA	AA	--	AA	AA	AB	AB	BB	BB	AA	AA	AB	AA	AA	AB	AA	AA	AA	AB	AB	AB	AA	AA	AA	BB	AB	AB	AA
EuBR06s17526478	AA	--	AA	AB	AB	AB	AA	AB	AB	AB	AB	AB	AA	AB	AB	AB	AB	AB	AA	AB	AB	AB	AB	AB	AA	AA	AA	--	AA	AA	AA	AA	AA	AA	AA	--	AA	AA	AA	AA	AA	AA	AA	AA	AA	AA	AA	BB	AA
EuBR06s17598872	AA	AA	AA	BB	BB	AA	AA	AA	BB	BB	BB	BB	AA	AA	BB	AB	BB	BB	AA	AA	AA	BB	BB	BB	AA	AA	BB	BB	BB	BB	BB	BB	BB	BB	BB	BB	AA	AA	BB	BB	BB	BB	AA	BB	BB	BB	BB	BB	AA
EuBR06s17600246	AA	AA	AA	--	AA	AA	AA	AA	AA	AA	AA	AA	AA	AA	AA	AA	AB	AA	AA	AA	AA	AA	AA	AA	AA	AA	AA	AB	AB	AB	AA	AA	AA	AA	AA	AA	AA	AA	AA	AB	AB	AB	AA	AA	AA	AA	AB	--	AA
EuBR06s17815003	AA	AA	AA	AA	AA	AA	AA	AA	AA	AA	AA	AA	AA	AA	AA	AA	AA	AA	AA	AA	AA	AA	AA	AA	AA	AA	AA	AA	AA	AA	AA	AA	AA	AA	AA	AA	AA	AA	AA	AA	AA	AA	AA	AA	AA	AA	AA	AA	AA
EuBR06s17815276	AA	AA	AB	--	AA	BB	BB	--	--	AB	BB	BB	AA	AA	AA	--	BB	BB	AA	--	--	AA	AA	AB	AA	AA	AA	--	BB	AA	AA	BB	AA	AA	AA	BB	AA	AA	AA	BB	BB	BB	AA	AA	AA	AA	BB	AB	AA
EuBR06s1785665	AA	AA	AB	AB	AB	AB	--	AA	AB	AB	AB	AB	AB	AB	AB	AB	AB	AB	AA	AB	AB	AB	AB	AB	AA	AA	AA	AB	AB	AB	AB	AB	AB	AB	AB	AB	AA	AA	AB	AB	AB	AB	AA	AA	AB	AB	AB	AB	AA
EuBR06s18002557	AA	AA	AA	--	AA	AA	AA	AA	--	AA	AA	AA	AA	AA	AA	AA	--	AB	AA	AA	AA	AB	AA	AA	AA	AA	AA	AA	AA	AA	--	AA	AA	AA	AA	AA	AA	AA	AA	AA	AA	AA	AA	AA	AA	AA	AA	AA	AA
EuBR06s18012772	BB	AA	BB	BB	BB	BB	BB	--	BB	BB	BB	BB	AA	AA	BB	--	BB	BB	--	--	AB	BB	BB	BB	AA	AA	AA	BB	BB	AB	AA	AA	--	AB	BB	AB	AA	AA	BB	BB	BB	BB	AA	AB	AA	BB	BB	BB	AA
EuBR06s18015941	AA	AA	BB	AA	BB	AA	AA	AA	BB	AA	BB	AA	AA	AA	AA	AA	AA	BB	AA	AA	AA	BB	BB	AA	AA	AA	AA	AA	AA	AA	AA	BB	BB	AA	BB	AA	AA	AA	BB	BB	BB	BB	AB	BB	AA	AA	BB	BB	AA
EuBR06s18043986	AA	AA	BB	BB	BB	BB	AA	BB	BB	BB	BB	BB	AA	AA	BB	BB	BB	BB	AA	AA	BB	BB	BB	BB	AA	AA	AA	AA	AA	AB	AA	AB	AA	AB	AB	AB	AA	AA	AA	AA	AA	BB	AA	AA	AB	--	AA	AA	AA
EuBR06s18199946	AA	AA	AA	BB	BB	BB	AA	--	BB	BB	AA	BB	AA	AA	AA	BB	BB	BB	AA	--	BB	BB	BB	BB	AA	AA	AA	AB	AB	AA	AA	BB	BB	AB	--	--	AA	AA	AB	BB	BB	BB	AA	AB	AA	BB	BB	BB	AA
EuBR06s1832167	AA	AA	AA	AB	AA	AA	AA	AA	AA	AA	AA	AA	AA	AA	AA	AA	AB	AA	AA	AA	AB	AA	--	AA	AA	AA	AA	AA	AA	AA	AA	--	AA	AA	AA	AA	AA	AA	AA	AA	AA	AA	AA	AA	AA	AB	AA	AB	AA
EuBR06s18356398	AA	AA	AA	AA	AA	--	AB	AA	AA	AA	AA	--	AA	AB	AB	--	--	AA	AA	AA	--	AA	--	--	AA	AA	AA	AA	AB	--	AA	AA	AA	AA	AA	--	AA	AA	AA	AB	--	AA	AA	AA	AA	AB	AB	AA	AA
EuBR06s18581308	AA	AA	AA	--	AA	BB	AA	AA	AA	AA	BB	BB	AA	AA	AA	AA	AA	AA	AA	AA	AA	AA	AA	AA	AA	AA	AA	--	AA	AA	AA	BB	--	AB	BB	AA	AA	AA	AA	AB	AB	BB	AA	AA	AA	BB	BB	BB	AA
EuBR06s18744542	AA	AA	AA	AA	AA	AA	AA	AA	AA	AA	BB	BB	AA	AA	AA	AA	AA	--	AA	AA	AA	AA	AA	BB	AA	AA	AA	AA	BB	BB	AA	AA	AA	AA	BB	AA	AA	AA	BB	--	BB	BB	AA	BB	AA	BB	BB	BB	AA
EuBR06s18751562	AA	AA	AA	--	--	BB	AA	AA	AA	AB	AA	BB	AA	AA	AA	AA	AA	AA	AA	AA	AA	--	BB	BB	AA	AA	AA	AA	BB	BB	AA	BB	AB	AA	AA	AA	AA	AA	AA	BB	BB	AA	AA	AA	AA	BB	BB	AA	AA
EuBR06s18785047	AA	AA	AA	AA	AA	AB	AA	AA	--	AA	AA	AA	AA	AA	AA	AA	AA	AA	AA	AA	AA	AA	AA	AA	AA	AA	AA	AA	--	--	AA	AA	AA	AB	AA	AA	AA	AA	AA	AA	AA	AA	AA	AA	AA	AA	--	AA	AA
EuBR06s18787228	AB	AB	BB	BB	BB	BB	AB	AB	BB	BB	BB	BB	AB	AA	BB	BB	BB	BB	AB	BB	BB	BB	BB	BB	AB	AB	BB	BB	AA	BB	AB	BB	BB	BB	BB	BB	AB	AB	BB	BB	BB	BB	AB	AA	BB	BB	BB	BB	AB
EuBR06s18795756	AA	AA	AA	AA	AA	AA	AA	AA	AA	AA	AA	AA	AA	AA	AA	AA	AA	AA	AA	AA	AA	--	AA	AA	AA	AA	AA	AA	AA	AA	AA	AA	AA	AA	AA	AA	AA	AA	AA	AA	AB	AA	AA	--	AA	AA	AA	--	AA
EuBR06s18831198	AA	AA	AA	AA	AA	AA	AA	AA	AA	AA	AA	AB	AA	AA	AA	AA	AA	AA	AA	AA	AA	AA	AA	AA	AA	AA	AA	AB	AA	AA	AA	AB	AB	AA	AB	AA	AA	AA	AA	AA	AA	AA	AA	--	AA	AA	AB	AB	AA
EuBR06s18951977	AA	AA	AA	AB	AA	AA	AA	AA	AA	AA	AA	AA	AA	AA	AA	AA	AB	AA	AA	AA	AA	AB	AA	AA	AA	AA	AA	AA	--	--	AA	AA	AA	AA	AA	AB	AA	AA	AA	AA	AA	AA	AA	AA	AA	--	AA	AA	AA
EuBR06s18969354	AA	AA	AA	AB	AA	AA	AA	AA	AA	--	AA	AA	AA	AA	AA	AA	AB	AA	AA	AA	AA	AB	AA	AA	AA	AA	--	AA	AB	AB	AA	AA	AA	AA	AB	AA	AA	AA	AA	AA	AB	AA	AA	AA	--	AA	AB	AA	AA
EuBR06s18981306	AA	AA	AA	AA	AA	AA	AA	AA	AA	AA	AA	AA	AA	AA	AA	AA	AA	AB	AA	AA	--	AA	AA	AA	AA	AA	AA	AA	--	AA	--	AA	AB	AB	AA	AA	AA	AA	AA	AA	AB	AB	AA	AA	AB	AA	--	AB	AA
EuBR06s19037073	AB	--	AB	BB	AB	AB	--	AB	AB	BB	AB	AB	AB	AB	AB	AB	BB	AB	AB	BB	AB	BB	AB	AB	AB	AB	BB	AB	BB	BB	AB	AB	AB	AB	BB	AB	AB	AB	AB	AB	--	AB	--	--	--	BB	BB	AB	AB
EuBR06s1914010	AA	AA	AA	AA	AA	--	AA	AA	AB	AA	AB	AB	AA	AA	AB	AA	AA	AA	AA	AA	AB	AA	AB	AB	AA	AA	AA	AA	AA	AA	AA	AA	AA	AA	AA	AA	AA	AA	AA	AA	AA	AA	AA	AA	AA	AA	AA	AB	AA
EuBR06s1915303	AA	AA	AA	AA	AA	AA	AA	AA	AA	AA	AA	AA	AA	AA	AA	AA	AA	AA	AA	AA	AB	AA	AA	AB	AA	AA	AA	AA	AA	--	--	AB	--	AB	AA	AB	AA	AA	AA	AA	AB	AA	AA	AA	AB	AA	AA	AB	AA
EuBR06s19307591	AA	BB	BB	BB	BB	BB	AA	AB	BB	BB	BB	BB	AA	BB	BB	BB	BB	BB	BB	--	AA	BB	BB	BB	AA	AA	AA	BB	BB	BB	AB	BB	BB	BB	BB	BB	AA	--	BB	BB	BB	BB	AA	BB	AA	BB	BB	BB	AA
EuBR06s1957388	AA	AA	AA	BB	BB	BB	AA	AA	AA	AA	BB	BB	AA	AA	BB	AA	BB	BB	AA	AA	BB	BB	BB	BB	AA	AA	AA	AB	BB	BB	AA	BB	BB	BB	BB	BB	AA	AA	BB	BB	BB	BB	AA	AA	AA	BB	BB	BB	AA
EuBR06s19626461	AA	AA	AA	AA	AA	AA	AA	AA	AA	--	AA	AA	AA	AA	AA	AA	AA	AA	AA	AA	AA	AA	AA	AA	AA	AA	AA	AA	AA	AA	AA	AA	AA	AA	AA	AB	AA	AA	AA	AA	AA	AA	AA	AA	AA	AB	AA	AB	AA
EuBR06s19635579	AA	--	AB	AA	AB	AA	--	AA	AB	AB	AB	AB	AA	--	AB	AB	AB	AB	AB	--	AB	AB	AB	AB	AA	AA	AA	AA	AA	AA	AA	AA	AA	AA	AA	AA	AA	AA	AA	AA	AA	AA	AA	AA	AA	--	AA	AA	AA
EuBR06s19704330	AA	BB	AA	BB	AA	BB	BB	AA	BB	BB	AA	BB	AA	AA	AA	BB	BB	BB	AA	BB	BB	BB	BB	BB	AA	AA	BB	AA	BB	BB	BB	BB	BB	BB	AA	AA	AA	AA	BB	BB	BB	BB	AA	BB	AA	BB	BB	BB	AA
EuBR06s19714234	AA	AA	AA	AA	AA	AA	AA	AA	AA	AA	AA	AA	AA	AA	AA	AA	AA	AA	AA	AA	AA	AA	AA	AA	AA	AA	AA	AA	AA	--	AA	AA	AA	AA	--	AA	AA	AA	AA	AA	AA	AA	AA	AA	AA	AA	AA	AA	AA
EuBR06s19714300	AA	AA	AB	--	AA	--	AA	AA	--	AB	AB	AB	AA	AB	AB	AA	AB	AA	AA	AA	AA	BB	AB	AB	AA	AA	AA	AB	AA	--	AA	AB	AA	AB	AA	AB	--	AA	AA	AB	AB	AB	AA	AA	--	AB	AB	BB	AA
EuBR06s19895950	BB	BB	BB	BB	BB	BB	--	BB	BB	BB	BB	BB	--	BB	BB	BB	BB	BB	BB	BB	BB	BB	BB	BB	AA	AA	AA	AB	AB	AA	AA	AB	AB	AB	--	AA	AA	--	--	AB	--	AB	AA	AB	AB	AB	AB	BB	AA
EuBR06s19967487	AB	--	--	AB	AB	AB	AA	AA	AB	AB	AB	AB	AA	AB	AB	AB	AB	AB	AA	AB	AB	AB	AB	AB	AA	AA	AA	--	AA	AA	AA	AA	AA	AA	AA	AA	AA	AA	AA	--	AA	--	AA	AA	AA	AB	AA	--	AA
EuBR06s19984009	AA	AA	AA	AA	AA	AA	AA	AA	AA	AA	--	AA	AA	AA	--	AB	AA	AB	AA	AA	AA	AA	AB	AB	AA	AA	AA	AB	AB	--	BB	AB	AB	AB	AA	AB	AA	AA	AA	AB	AA	AA	AA	AA	AA	AB	AB	AB	AA
EuBR06s20008384	AA	AA	AA	AA	BB	BB	AA	AA	AA	AA	--	BB	AA	AA	AA	--	AB	BB	AA	AA	AA	AA	BB	AB	AA	AA	BB	AA	BB	BB	AB	AB	BB	BB	BB	BB	AA	AA	--	BB	BB	BB	AB	AB	AA	BB	BB	BB	AA
EuBR06s20120245	--	--	AA	AB	AB	AB	AA	AA	AB	AB	--	AB	AA	--	AB	AB	AB	AB	AA	AB	AB	AA	AB	AB	AA	AA	AA	AA	AA	--	AA	AA	AA	--	AA	AA	AA	AA	AA	AA	AA	AA	AA	--	AA	AA	AB	AA	AA
EuBR06s20138139	AB	AA	AB	AB	AB	AB	AB	AA	AB	AB	AB	AB	AA	AB	AB	AB	AB	AB	BB	AA	AB	AB	AB	AB	AA	AA	AA	AA	BB	AB	--	AB	AB	BB	AB	AA	AA	AA	AB	--	AA	AB	AA	AA	--	AB	AB	AB	AA
EuBR06s20179620	AA	AA	AB	BB	AA	AB	AA	AA	AA	AB	BB	BB	AA	--	--	AA	AB	BB	AA	AA	AB	BB	AB	AB	AA	AA	AA	AA	BB	AB	AA	AA	AA	BB	AA	AA	--	AA	--	AB	--	BB	AA	AA	BB	BB	BB	BB	AA
EuBR06s20312387	AA	AB	AB	AB	AB	AB	AA	AB	AB	AB	AB	AB	AA	AB	AB	AB	AB	AB	--	AB	AB	AB	AB	AB	AB	AB	AB	AB	--	AB	AB	AB	AB	AB	AB	BB	--	AA	AB	AB	AB	AB	AA	AB	AA	AB	AB	AB	AA
EuBR06s20357736	AA	AA	AA	--	AA	BB	AA	AA	BB	AA	AA	BB	AA	AA	AB	--	AB	BB	AA	AA	AA	AA	BB	BB	AA	AA	AA	AA	AA	AA	AA	AA	AA	AA	AA	AA	AA	AA	AA	AA	AA	--	AA	AA	AA	AA	AA	AA	AA
EuBR06s2045612	AA	AA	AA	AA	AA	AA	AA	AA	AA	AA	AA	AA	AA	AA	--	AA	AA	AA	AA	--	AA	AA	AA	AA	AA	AA	AA	AA	AA	AA	AA	AA	AA	AA	AA	AA	AA	AA	AA	AA	AA	AA	AA	AA	AA	AA	AA	AA	AA
EuBR06s20534810	AA	AB	AB	BB	AA	BB	AA	AA	AA	AA	AA	AA	AA	AA	--	AA	BB	AA	AA	AA	AA	--	--	AA	AA	AA	AA	AA	AA	AA	AA	AA	AA	AA	AA	AA	AA	AA	AA	AA	AA	AA	AA	AA	BB	AA	AA	AA	AA
EuBR06s20620430	AA	AA	AA	AB	AA	AB	AA	AA	AA	AA	AA	--	AA	AA	AA	--	AB	AA	AA	AA	AA	AB	AA	AB	AA	AA	AB	AB	AB	--	--	AB	AB	AB	AB	AB	AA	AA	AB	AB	AB	AB	AA	AB	AA	AB	AB	AB	AA
EuBR06s20731179	AA	AA	AA	AA	AA	AA	AA	AA	AA	AA	AA	AA	AA	AA	AA	AA	AA	AA	AA	AA	AA	AA	AA	AA	AA	AA	AA	AA	AA	AB	AA	--	AB	AB	AA	AB	AA	AA	AA	AB	AB	AB	AA	AA	AA	AB	AB	--	AA
EuBR06s20752749	AA	AA	AA	BB	AA	BB	AA	AA	AA	AA	BB	BB	AA	AA	AA	AA	BB	BB	AA	AA	AA	BB	BB	BB	AA	AA	AA	BB	BB	BB	AA	BB	BB	BB	BB	BB	AA	AA	BB	BB	BB	BB	AA	AA	AA	BB	BB	BB	AA
EuBR06s20790808	AB	AB	AB	BB	BB	BB	AB	BB	BB	AB	BB	BB	AB	BB	BB	BB	AB	BB	BB	AB	--	BB	BB	BB	BB	BB	AB	BB	BB	BB	BB	BB	BB	BB	BB	BB	AB	BB	AB	BB	--	BB	AB	AB	AB	BB	BB	BB	AB
EuBR06s20807566	AA	AA	AA	BB	BB	BB	AA	AA	BB	BB	BB	BB	AA	AA	AA	AA	AA	BB	AA	AA	AA	BB	AA	BB	AA	AA	BB	BB	BB	BB	--	BB	BB	BB	BB	BB	AA	AA	BB	BB	BB	BB	AA	--	--	BB	BB	BB	AA
EuBR06s20865957	BB	AB	BB	BB	BB	BB	AB	BB	BB	BB	BB	BB	AB	BB	BB	BB	BB	BB	BB	BB	BB	BB	BB	BB	BB	BB	BB	BB	BB	BB	--	BB	BB	BB	BB	BB	AB	BB	--	BB	BB	BB	AB	AB	AB	BB	BB	BB	AB
EuBR06s2104989	AA	AA	AA	AA	AA	AA	AA	AA	AA	AA	AA	AA	AA	AA	AA	AA	AA	AA	AA	AA	AA	AA	AA	AA	AA	AA	AA	AA	AB	AA	AA	AA	AA	AA	AA	AA	AA	AA	AA	AA	AB	AA	AA	AA	AA	--	AA	--	AA
EuBR06s21187670	BB	AB	BB	BB	BB	BB	BB	BB	BB	BB	BB	BB	AB	BB	BB	BB	BB	BB	--	BB	AB	BB	BB	BB	AB	AB	BB	BB	BB	BB	--	BB	BB	BB	BB	BB	AB	--	BB	BB	BB	BB	AB	BB	AA	BB	BB	BB	AB
EuBR06s21267210	AA	AA	AA	AB	AB	AB	AA	AA	AA	AA	AB	AB	AA	AA	AA	AA	AB	AA	AA	AA	AA	AA	AA	AB	AA	AA	AA	AA	AA	AB	AA	AB	AB	AB	AA	AB	AA	AA	AA	AB	AB	--	AA	AA	AA	AB	AB	--	AA
EuBR06s21474042	AA	AA	AA	AA	AA	AA	AA	AA	AA	AA	BB	AA	AA	AA	AA	AA	AA	AA	AA	AA	AA	AA	AA	BB	AA	AA	AA	BB	AA	BB	AA	AA	AA	AA	AA	AA	AA	AA	AA	AA	AA	AA	AA	AA	AA	AA	AA	BB	BB
EuBR06s21493635	--	--	--	BB	BB	BB	AB	AB	BB	BB	BB	BB	AB	BB	--	BB	BB	BB	--	AB	AA	BB	BB	BB	AB	AB	BB	BB	BB	BB	BB	BB	BB	BB	BB	BB	AB	AB	BB	BB	BB	BB	AB	AB	BB	BB	BB	BB	AB
EuBR06s21662707	AA	AA	--	AB	AB	AB	AA	AA	AB	AB	AB	AB	AA	AB	AA	AB	AB	AB	AA	AA	AB	AB	AB	AB	AA	AA	AB	AB	AB	AB	AB	AB	AB	AB	AB	AB	AA	AA	AB	AB	AB	AB	AA	--	AB	AB	AB	AB	AA
EuBR06s21684490	AA	AA	AA	AA	AA	AA	AA	AA	AA	AA	AB	AB	AA	AA	AA	AA	AA	--	AA	AA	AA	AA	--	AB	AA	AA	AA	AB	AA	--	AA	AB	--	AB	--	AB	AA	AA	AB	AB	AB	AB	AA	AA	AA	AB	AB	AA	AA
EuBR06s21698213	AA	AA	AA	AB	AB	--	AA	AA	AA	AA	AB	--	AA	AA	AA	AA	AB	AA	AA	AA	AA	AA	AB	AB	AA	AA	AA	AA	AA	AA	AA	AB	AB	--	AA	--	AA	AA	AA	AA	AB	AB	AA	AA	AA	AA	--	AB	AA
EuBR06s21857171	AA	AA	AA	AA	AA	AA	AA	AA	AA	AA	AA	AA	AA	AA	AA	AA	AA	AA	AA	AA	AA	AA	AA	AA	AA	AA	AA	AA	AB	AB	AB	AB	AB	AB	AA	AA	AA	AA	AA	AB	AA	AA	AA	AA	AA	AA	AA	--	AA
EuBR06s21872434	BB	AA	BB	BB	BB	BB	BB	BB	BB	BB	BB	BB	AA	BB	BB	BB	BB	BB	BB	BB	BB	BB	BB	BB	AA	AA	AA	AB	BB	BB	AB	BB	BB	BB	BB	AB	AA	AA	AB	BB	BB	BB	AA	--	BB	BB	BB	BB	AA
EuBR06s22459316	AA	AA	AA	AA	AA	AA	AA	AA	AA	AA	AA	AA	AA	AA	AA	AA	AA	AA	AA	AA	AA	BB	AA	AA	AA	AA	AA	AA	AA	AA	AA	AA	AA	AA	AA	BB	AA	AA	--	AB	AB	AB	AA	AA	AA	AB	--	BB	AA
EuBR06s22494016	BB	AA	AA	BB	BB	BB	--	AA	BB	AA	BB	BB	AA	AA	AA	BB	BB	BB	AA	BB	BB	BB	BB	BB	AA	AA	AA	AA	AB	BB	AA	AB	AB	AA	AA	AA	AA	AA	AA	--	BB	BB	AA	AB	BB	BB	AB	BB	AA
EuBR06s22972747	AA	AA	AA	AB	AB	AA	AA	AA	AA	AB	--	AB	AA	AA	AA	AB	AB	AB	AA	AA	AA	--	AB	AB	AA	AA	AA	AB	AB	AB	AA	AB	AB	AB	AB	AB	AA	AA	--	AB	AB	AB	AA	AA	AA	AB	AB	AB	AA
EuBR06s23139145	AA	AA	BB	BB	BB	BB	BB	AA	BB	BB	BB	BB	AA	BB	BB	BB	BB	BB	AA	AA	BB	BB	BB	BB	AA	AA	AA	AA	BB	AB	AA	BB	BB	BB	BB	BB	AA	AA	AA	AA	AA	BB	AA	AB	BB	AA	BB	BB	AA
EuBR06s23185363	AB	AB	AB	AB	AB	AB	AB	AB	AB	AB	AB	AB	AA	AB	AB	AB	AB	AB	AB	AB	AB	AB	AB	AB	AA	AA	AA	AB	AB	AB	AA	AB	AB	AB	AB	AB	AA	AA	AA	AB	--	AB	AA	AA	AA	AB	AB	AB	AA
EuBR06s23228895	AA	AA	AA	AB	AB	AB	AA	AA	--	AB	AB	AB	AA	AA	AA	AA	--	AB	AA	AA	AA	AA	AB	--	AA	AA	AA	AA	AB	AB	AA	AB	--	AB	AB	AB	AA	AA	AA	AB	AB	AB	AA	AA	AA	AB	AB	AB	AA
EuBR06s23411215	AA	AA	AA	AB	AB	AA	AA	AA	AB	AA	AB	AA	AA	AB	--	AB	--	AB	AA	AA	--	AB	AB	--	AA	AA	AA	AB	AB	AB	AB	AA	AA	AB	AA	--	AA	AA	AB	AA	--	AA	AA	AB	AA	AB	AA	AB	AA
EuBR06s23487567	AA	AA	AA	AA	BB	AB	AA	AA	AA	AA	BB	BB	AA	AA	AB	AB	AB	--	AA	AA	AB	AB	BB	BB	AA	AA	AA	AB	AA	AA	AA	--	--	BB	AA	AB	--	AA	AA	AB	AA	BB	AA	AA	AB	BB	--	BB	AA
EuBR06s23506400	AA	AA	AA	AA	AA	AA	AA	AA	AB	AA	--	AA	AA	AA	AA	AA	AA	AB	AA	AA	AA	AA	AA	AA	AA	AA	AA	AA	--	AA	AA	AB	AA	--	AA	AA	AA	AA	AA	AA	AB	AB	AA	AA	AA	AA	AA	AA	AA
EuBR06s23568262	AB	AB	AB	AB	AB	AB	AB	AB	AB	AB	AB	AB	--	AB	AB	AB	AB	AB	AB	AB	AB	AB	AB	AB	AA	AA	AB	AB	AB	AB	AA	AB	AB	AB	AB	AB	AA	AA	AB	AB	AB	AB	AA	AB	AA	AB	AB	AB	AA
EuBR06s23573083	AA	AA	AA	AA	AA	AA	AA	AA	AA	AA	AB	AB	AA	AB	AA	BB	AA	--	AA	AA	AA	AB	AB	AA	AA	AA	AA	--	AB	AB	BB	AB	AB	BB	AA	BB	AA	AA	AA	AA	AA	BB	AA	AA	AA	--	BB	BB	AA
EuBR06s23839855	AA	AA	AA	AB	AA	AA	AA	AA	AA	AA	AB	AB	AA	AA	AA	AA	AA	AB	AA	AA	AA	AA	AA	AB	AA	AA	AA	AA	AA	AA	AA	AA	AA	AA	AA	--	AA	AA	AA	AB	AB	AB	AA	AA	AA	AA	AB	AB	AA
EuBR06s2385019	AA	AA	AA	AA	AA	--	AA	AA	AA	AA	--	AA	AA	AA	AA	AA	AA	AA	AA	AA	AA	AA	AA	--	AA	AA	AA	AA	AB	AA	AA	AA	AA	AA	AB	AA	AA	AA	AA	--	AA	AA	AA	AA	AA	AA	AA	AA	AA
EuBR06s24035841	AA	AA	AA	AA	--	AA	AA	AA	AA	AA	--	AA	AA	AA	AA	AA	AA	--	AA	AA	AA	AA	AA	AA	AA	AA	--	AA	AA	AA	AA	AA	--	AA	AA	AA	AA	AA	AA	AA	--	AB	AA	AA	AA	AB	AB	AB	AA
EuBR06s24260124	AA	AA	AB	AB	AA	AA	AA	AA	AA	AA	AA	AA	AA	AA	AA	AA	--	AA	AA	AA	AA	AA	AA	AA	AA	AA	AA	AA	AB	BB	AA	--	--	AB	AB	AB	AA	AA	AA	AB	AA	AB	AA	--	AB	AA	AA	AB	AA
EuBR06s24324478	BB	AA	BB	BB	BB	BB	AA	AA	BB	AA	BB	BB	AA	BB	AA	BB	BB	AA	BB	AA	BB	BB	BB	BB	AA	AA	BB	AA	BB	BB	AB	BB	BB	BB	BB	BB	AA	AA	AA	AA	AA	BB	AA	AA	BB	BB	BB	BB	AA
EuBR06s24534461	AA	AA	AA	AA	AA	AA	AA	AA	AA	AA	AA	AB	AA	AA	AA	AA	AB	AA	AA	AA	AA	AA	--	--	AA	AA	BB	AA	BB	BB	BB	BB	BB	BB	BB	BB	AA	AA	AA	BB	BB	BB	AA	AA	BB	BB	AA	BB	AA
EuBR06s24731075	AA	AA	BB	BB	BB	BB	--	--	BB	BB	BB	BB	AA	AA	BB	BB	BB	BB	BB	BB	BB	BB	BB	BB	AA	AA	AA	AA	--	AB	AA	AB	AB	AB	AA	AA	AA	AA	AB	AB	AB	BB	AA	AB	AB	BB	BB	BB	AA
EuBR06s25174640	AA	AA	AA	AA	AA	AA	AA	AA	AA	AA	AB	BB	AA	AA	AA	AA	--	AA	AA	AA	AA	AA	AA	AA	AA	AA	BB	BB	BB	BB	BB	BB	BB	BB	BB	BB	AA	AA	BB	BB	BB	BB	AA	AA	AA	BB	BB	BB	AA
EuBR06s25503274	AA	AA	AA	AA	--	AA	AA	AA	AA	AA	--	AA	AA	AA	AA	AA	AA	AA	AA	AA	AA	AA	AA	BB	AA	AA	AA	AA	AA	AA	AA	AA	AA	AA	AA	AA	AA	AA	AA	--	AA	--	AA	AA	AA	AA	AA	AA	AA
EuBR06s25745303	AA	AA	AA	BB	BB	AB	AA	AA	AA	BB	BB	BB	AA	AA	AA	AA	AA	BB	AA	AA	AA	AA	AA	AB	AA	AA	BB	AA	BB	BB	AA	AB	AA	BB	--	BB	AA	AA	AA	AA	BB	AA	AA	AA	AA	AA	--	AB	AA
EuBR06s26605132	AA	AA	AA	AB	AB	AA	AA	AA	AB	AB	AB	AB	AA	--	AA	AA	AB	AB	AA	AA	AA	AB	AB	AB	AA	AA	AB	AB	AB	AB	AB	AB	AB	AB	AB	AB	AA	AA	AB	AB	AB	AB	AA	AB	--	AB	AB	AB	AA
EuBR06s26616175	AA	AA	AA	AB	AA	AA	AA	AA	AA	AA	AB	AB	AA	AA	AA	AA	AB	AB	AA	AA	AA	AA	AB	AB	AA	AA	AB	AB	AB	AB	AB	AB	AB	AB	--	AB	AA	AA	--	AB	AB	AB	AA	AB	AB	AB	AB	AB	AA
EuBR06s26681256	AA	AA	AA	AB	AB	AB	AA	AA	AA	AA	AB	AB	AA	AA	AB	AB	AB	AB	AA	AA	--	AB	AB	AB	AA	AA	AB	AB	AB	AB	AB	AB	AB	AB	AB	AB	AA	AA	AB	AB	AB	AB	AA	--	AB	AB	AB	AB	AA
EuBR06s26699092	AA	AB	BB	BB	BB	BB	AA	AB	BB	BB	BB	BB	AA	AA	BB	BB	BB	BB	AA	--	BB	BB	BB	BB	AA	AA	BB	AA	BB	BB	AA	BB	BB	BB	AA	BB	AA	AA	AA	BB	BB	BB	AA	AA	AA	BB	BB	BB	AA
EuBR06s26940891	AB	AB	AB	AB	AB	--	AB	AB	AB	AB	AB	AB	AB	AB	AB	AB	AB	AB	AB	AB	AB	AB	AB	AB	AA	--	AB	AB	AA	AB	--	AB	AB	AB	AB	--	AA	AB	AB	AB	AB	AB	AA	AB	AA	AB	AB	AB	AA
EuBR06s27321186	AA	AA	--	BB	BB	BB	AA	AA	BB	BB	BB	BB	AA	AA	AA	AA	BB	BB	AA	AA	AA	AB	BB	BB	AA	AA	AA	AB	BB	BB	AB	BB	AA	BB	BB	BB	AA	AA	AA	BB	AA	BB	AA	AA	AA	BB	BB	BB	AA
EuBR06s27322197	AA	AA	AA	BB	AA	BB	AA	AA	AA	AA	AA	BB	AA	AA	AA	BB	AA	AA	AA	AA	AA	AA	AA	BB	AA	AA	BB	AA	BB	BB	AA	BB	AA	BB	BB	BB	AA	AA	AA	BB	BB	BB	AA	AA	AA	BB	BB	BB	AA
EuBR06s27428736	AA	AA	AA	AA	AA	BB	AA	AA	AA	BB	BB	BB	AA	AA	BB	AA	BB	BB	AA	AA	AA	AA	BB	AA	AA	AA	BB	BB	BB	BB	BB	BB	BB	BB	BB	AA	AA	AA	BB	BB	BB	BB	AA	AA	BB	AA	AA	BB	AA
[truncated: 2,144 more rows]
[truncated: 148 more columns]

## Sheet: PHENOTYPE DATA
Individual	Binary trait - Galls/No galls	RF - raw untransformed	RF transformed = SQRT(RF)+0.5
PL_01	0	0.004	0.563246
PL_02	1	0.468	1.18411
PL_03	0	0.028	0.667332
PL_04	0	0.02	0.641421
PL_05	0	0	0.5
PL_06	0	0	0.5
PL_07	1	0.032	0.678885
PL_08	1	0.08	0.782843
PL_09	1	0.716	1.34617
PL_10	0	0	0.5
PL_11	0	0	0.5
PL_12	0	0.048	0.719089
PL_13	0	0.008	0.589443
PL_14	1	0.264	1.01381
PL_15	0	0	0.5
PL_16	1	0.024	0.654919
PL_17	1	0.176	0.919524
PL_18	1	0.056	0.736643
PL_19	1	0.128	0.857771
PL_20	0	0.016	0.626491
PL_21	1	1.804	1.84313
PL_22	1	0.608	1.27974
PL_23	1	1.236	1.61176
PL_24	1	0.652	1.30747
PL_25	0	0.056	0.736643
PL_26	1	0.204	0.951664
PL_27	1	0.12	0.84641
PL_28	1	0.168	0.909878
PL_29	0	0.004	0.563246
PL_30	1	0.236	0.985798
PL_31	1	4.128	2.53175
PL_32	0	0	0.5
PL_33	1	0.048	0.719089
PL_34	0	0	0.5
PL_36	1	0.12	0.84641
PL_37	1	0.152	0.889872
PL_38	1	0.152	0.889872
PL_39	1	0.164	0.904969
PL_40	1	0.216	0.964758
PL_41	0	0.012	0.609545
PL_42	0	0.012	0.609545
PL_43	1	0.208	0.95607
PL_44	0	0.016	0.626491
PL_45	1	0.232	0.981664
PL_46	0	0.008	0.589443
PL_47	0	0	0.5
PL_48	1	0.424	1.15115
PL_49	0	0	0.5
PL_50	1	0.016	0.626491
PL_51	0	0.008	0.589443
PL_52	0	0	0.5
PL_53	1	0.024	0.654919
PL_54	1	0.04	0.7
PL_55	0	0.032	0.678885
PL_56	1	0.08	0.782843
PL_57	1	0.256	1.00596
PL_58	1	0.156	0.894968
PL_59	1	0.156	0.894968
PL_60	1	0.056	0.736643
PL_62	1	0.164	0.904969
PL_63	0	0.008	0.589443
PL_64	0	0	0.5
PL_65	1	0.064	0.752982
PL_66	0	0.004	0.563246
PL_67	1	0.016	0.626491
PL_68	0	0	0.5
PL_69	1	0.504	1.20993
PL_70	0	0.008	0.589443
PL_71	1	0.016	0.626491
PL_72	0	0.016	0.626491
PL_73	1	0.632	1.29498
PL_74	1	0.472	1.18702
PL_75	0	0	0.5
PL_76	1	0.32	1.06569
PL_77	1	0.14	0.874166
PL_79	1	0.272	1.02154
PL_80	0	0.016	0.626491
PL_81	0	0	0.5
PL_82	1	0.256	1.00596
PL_83	1	0.348	1.08992
PL_84	0	0	0.5
PL_85	1	1.388	1.67813
PL_86	1	0.812	1.40111
PL_87	0	0	0.5
PL_88	1	0.064	0.752982
PL_89	0	0.016	0.626491
PL_90	0	0.008	0.589443
PL_91	1	0.188	0.93359
PL_93	0	0.004	0.563246
PL_94	0	0.004	0.563246
PL_95	0	0	0.5
PL_96	1	0.824	1.40774
PL_97	0	0	0.5
PL_98	1	0.12	0.84641
PL_99	1	1.508	1.72801
PL_100	0	0.012	0.609545
PL_101	0	0.004	0.563246
PL_102	1	0.164	0.904969
PL_103	0	0	0.5
PL_104	0	0	0.5
PL_105	0	0	0.5
PL_106	0	0	0.5
PL_107	0	0	0.5
PL_108	0	0	0.5
PL_109	0	0	0.5
PL_110	0	0	0.5
PL_111	1	0.08	0.782843
PL_112	0	0	0.5
PL_113	0	0.024	0.654919
PL_114	0	0	0.5
PL_115	0	0	0.5
PL_116	0	0	0.5
PL_117	1	0.064	0.752982
PL_118	0	0	0.5
PL_120	0	0	0.5
PL_121	0	0.048	0.719089
PL_122	0	0.004	0.563246
PL_123	1	0.52	1.22111
PL_124	1	0.024	0.654919
PL_125	1	0.032	0.678885
PL_126	0	0	0.5
PL_127	1	1.364	1.6679
PL_128	0	0.004	0.563246
PL_130	0	0	0.5
PL_131	0	0	0.5
PL_132	0	0.004	0.563246
PL_133	1	0.208	0.95607
PL_135	0	0	0.5
PL_136	1	0.184	0.928952
PL_140	1	0.22	0.969042
PL_142	0	0	0.5
PL_143	0	0	0.5
PL_144	0	0	0.5
PL_145	0	0	0.5
PL_146	1	0.048	0.719089
PL_147	1	0.048	0.719089
PL_148	1	0.04	0.7
PL_149	0	0	0.5
PL_150	0	0	0.5
PL_151	0	0.004	0.563246
PL_152	0	0	0.5
PL_153	1	0.356	1.09666
PL_154	0	0	0.5
PL_155	0	0	0.5
PL_156	0	0	0.5
PL_157	0	0	0.5
PL_158	0	0	0.5
PL_159	0	0	0.5
PL_160	1	0.272	1.02154
PL_162	1	0.26	1.0099
PL_163	0	0	0.5
PL_164	1	0.272	1.02154
PL_165	1	0.112	0.834664
PL_166	0	0	0.5
PL_167	0	0	0.5
PL_169	0	0	0.5
PL_170	0	0	0.5
PL_171	0	0	0.5
PL_172	1	0.12	0.84641
PL_173	1	0.064	0.752982
PL_175	1	0.08	0.782843
PL_176	0	0	0.5
PL_177	1	0.064	0.752982
PL_178	1	0.072	0.768328
PL_179	0	0	0.5
PL_180	1	0.056	0.736643
PL_181	1	0.276	1.02536
PL_182	1	0.024	0.654919
PL_183	1	0.016	0.626491
PL_184	0	0	0.5
PL_186	0	0	0.5
PL_187	0	0	0.5
PL_188	0	0	0.5
PL_189	1	0.08	0.782843
PL_191	1	0.176	0.919524
