# Supplementary material for: Genetic associations with resistance to Meloidogyne enterolobii in guava (Psidium sp.) using cross-genera SNPs and comparative genomics to Eucalyptus highlight evolutionary conservation across the Myrtaceae
Source: PLoS One. 2022 Nov 2;17(11):e0273959. doi: 10.1371/journal.pone.0273959 (PMC9629644; doi:10.1371/journal.pone.0273959)
Supplement: S2 File — This file highlights the 1,241 SNPs that were polymorphic in our study (GT =“0/1”) and also displays the functional effect predictions resulting from the allelic changes at these genomic variants on the protein-coding loci in the P. guajava assembly using SnpEff terms (ANN field). Homology relationship with the protein-coding loci in the E. grandis assembly was inferred with the Comparative Annotation Toolkit program. (VCF) [file pone.0273959.s002.vcf]

##fileformat=VCFv4.2
##FILTER=<ID=PASS,Description="All filters passed">
##reference=Psidium guajava genbank acc JAGHRR000000000
##INFO=<ID=TGT,Number=1,Type=String,Description="Probeset target genome Psidium guajava genbank acc JAGHRR000000000">
##INFO=<ID=ALN,Number=1,Type=String,Description="Probeset align genome Eucalyptus grandis 2.0 phytozome v13">
##INFO=<ID=ORI,Number=1,Type=String,Description="Alignment orientation between align and target locus">
##INFO=<ID=ANN,Number=.,Type=String,Description="SNPEff v5.0c Functional annotations: 'Allele | Annotation | Annotation_Impact | Gene_Name | Gene_ID | Feature_Type | Feature_ID | Transcript_BioType | Rank | HGVS.c | HGVS.p | cDNA.pos / cDNA.length | CDS.pos / CDS.length | AA.pos / AA.length | Distance | ERRORS / WARNINGS / INFO'">
##INFO=<ID=LOF,Number=.,Type=String,Description="Predicted loss of function effects for this variant. Format: 'Gene_Name | Gene_ID | Number_of_transcripts_in_gene | Percent_of_transcripts_affected'">
##INFO=<ID=NMD,Number=.,Type=String,Description="Predicted nonsense mediated decay effects for this variant. Format: 'Gene_Name | Gene_ID | Number_of_transcripts_in_gene | Percent_of_transcripts_affected'">
##INFO=<ID=MAF,Number=.,Type=Float,Description="Minor allele frequency based on the sample of 175 progeny individuals">
##INFO=<ID=CallRate,Number=.,Type=Float,Description="Call rate of the SNP based on the sample of 175 progeny individuals">
##INFO=<ID=HOMREF,Number=1,Type=Integer,Description="Homozygous reference genotype count in the sample of 175 progeny individuals">
##INFO=<ID=HOMALT,Number=1,Type=Integer,Description="Homozygous alternate genotype count in the sample of 175 progeny individuals">
##INFO=<ID=HET,Number=1,Type=Integer,Description="Heterozygous genotype count in the sample of 175 progeny individuals">
##FORMAT=<ID=GT,Number=1,Type=String,Description="Genotype">
##contig=<ID=scaffold_1>
##contig=<ID=scaffold_2>
##contig=<ID=scaffold_3>
##contig=<ID=scaffold_4>
##contig=<ID=scaffold_5>
##contig=<ID=scaffold_6>
##contig=<ID=scaffold_7>
##contig=<ID=scaffold_8>
##contig=<ID=scaffold_9>
##contig=<ID=scaffold_10>
##contig=<ID=scaffold_11>
##contig=<ID=scaffold_12>
##contig=<ID=scaffold_13>
##contig=<ID=scaffold_14>
##contig=<ID=scaffold_15>
##contig=<ID=scaffold_16>
##contig=<ID=scaffold_17>
##contig=<ID=scaffold_18>
##contig=<ID=scaffold_19>
##contig=<ID=scaffold_20>
##contig=<ID=scaffold_21>
##contig=<ID=scaffold_22>
##contig=<ID=scaffold_23>
##contig=<ID=scaffold_24>
##contig=<ID=scaffold_25>
##contig=<ID=scaffold_26>
##contig=<ID=scaffold_27>
##contig=<ID=scaffold_28>
##contig=<ID=scaffold_29>
##contig=<ID=scaffold_30>
##contig=<ID=scaffold_31>
##contig=<ID=scaffold_32>
##contig=<ID=scaffold_33>
##contig=<ID=scaffold_34>
##contig=<ID=scaffold_35>
##contig=<ID=scaffold_36>
##contig=<ID=scaffold_37>
##contig=<ID=scaffold_38>
##contig=<ID=scaffold_39>
##contig=<ID=scaffold_40>
##contig=<ID=scaffold_41>
##contig=<ID=scaffold_42>
##contig=<ID=scaffold_43>
##contig=<ID=scaffold_44>
##contig=<ID=scaffold_45>
##contig=<ID=scaffold_46>
##contig=<ID=scaffold_47>
##contig=<ID=scaffold_48>
##contig=<ID=scaffold_49>
##contig=<ID=scaffold_50>
##contig=<ID=scaffold_51>
##contig=<ID=scaffold_52>
##contig=<ID=scaffold_53>
##contig=<ID=scaffold_54>
##contig=<ID=scaffold_55>
##contig=<ID=scaffold_56>
##contig=<ID=scaffold_57>
##contig=<ID=scaffold_58>
##contig=<ID=scaffold_59>
##contig=<ID=scaffold_60>
##contig=<ID=scaffold_61>
##contig=<ID=scaffold_62>
##contig=<ID=scaffold_63>
##contig=<ID=scaffold_64>
##contig=<ID=scaffold_65>
##contig=<ID=scaffold_66>
##contig=<ID=scaffold_67>
##contig=<ID=scaffold_68>
##contig=<ID=scaffold_69>
##contig=<ID=scaffold_70>
##contig=<ID=scaffold_71>
##contig=<ID=scaffold_72>
##contig=<ID=scaffold_73>
##contig=<ID=scaffold_74>
##contig=<ID=scaffold_75>
##contig=<ID=scaffold_76>
##contig=<ID=scaffold_77>
##contig=<ID=scaffold_78>
##contig=<ID=scaffold_79>
##contig=<ID=scaffold_80>
##contig=<ID=scaffold_81>
##contig=<ID=scaffold_82>
##contig=<ID=scaffold_83>
##contig=<ID=scaffold_84>
##contig=<ID=scaffold_85>
##contig=<ID=scaffold_86>
##contig=<ID=scaffold_87>
##contig=<ID=scaffold_88>
##contig=<ID=scaffold_89>
##contig=<ID=scaffold_90>
##contig=<ID=scaffold_91>
##contig=<ID=scaffold_92>
##contig=<ID=scaffold_93>
##contig=<ID=scaffold_94>
##contig=<ID=scaffold_95>
##contig=<ID=scaffold_96>
##contig=<ID=scaffold_97>
##contig=<ID=scaffold_98>
##contig=<ID=scaffold_99>
##contig=<ID=scaffold_100>
##contig=<ID=scaffold_101>
##contig=<ID=scaffold_102>
##contig=<ID=scaffold_103>
##contig=<ID=scaffold_104>
##contig=<ID=scaffold_105>
##contig=<ID=scaffold_106>
##contig=<ID=scaffold_107>
##contig=<ID=scaffold_108>
##contig=<ID=scaffold_109>
##contig=<ID=scaffold_110>
##contig=<ID=scaffold_111>
##contig=<ID=scaffold_112>
##contig=<ID=scaffold_113>
##contig=<ID=scaffold_114>
##contig=<ID=scaffold_115>
##contig=<ID=scaffold_116>
##contig=<ID=scaffold_117>
##contig=<ID=scaffold_118>
##contig=<ID=scaffold_119>
##contig=<ID=scaffold_120>
##contig=<ID=scaffold_122>
##contig=<ID=scaffold_123>
##contig=<ID=scaffold_124>
##contig=<ID=scaffold_125>
##contig=<ID=scaffold_126>
##contig=<ID=scaffold_127>
##contig=<ID=scaffold_128>
##contig=<ID=scaffold_129>
##contig=<ID=scaffold_130>
##contig=<ID=scaffold_131>
##contig=<ID=scaffold_132>
##contig=<ID=scaffold_133>
##contig=<ID=scaffold_134>
##contig=<ID=scaffold_135>
##contig=<ID=scaffold_136>
##contig=<ID=scaffold_137>
##contig=<ID=scaffold_138>
##contig=<ID=scaffold_139>
##contig=<ID=scaffold_140>
##contig=<ID=scaffold_141>
##contig=<ID=scaffold_142>
##contig=<ID=scaffold_143>
##contig=<ID=scaffold_144>
##contig=<ID=scaffold_145>
##contig=<ID=scaffold_146>
##contig=<ID=scaffold_147>
##contig=<ID=scaffold_148>
##contig=<ID=scaffold_149>
##contig=<ID=scaffold_150>
##contig=<ID=scaffold_151>
##contig=<ID=scaffold_152>
##contig=<ID=scaffold_153>
##contig=<ID=scaffold_154>
##contig=<ID=scaffold_155>
##contig=<ID=scaffold_156>
##contig=<ID=scaffold_157>
##contig=<ID=scaffold_158>
##contig=<ID=scaffold_159>
##contig=<ID=scaffold_160>
##contig=<ID=scaffold_161>
##contig=<ID=scaffold_162>
##contig=<ID=scaffold_163>
##contig=<ID=scaffold_164>
##contig=<ID=scaffold_165>
##contig=<ID=scaffold_166>
##contig=<ID=scaffold_167>
##contig=<ID=scaffold_168>
##contig=<ID=scaffold_169>
##contig=<ID=scaffold_170>
##contig=<ID=scaffold_171>
##contig=<ID=scaffold_172>
##contig=<ID=scaffold_173>
##contig=<ID=scaffold_174>
##contig=<ID=scaffold_175>
##contig=<ID=scaffold_177>
##contig=<ID=scaffold_178>
##contig=<ID=scaffold_179>
##contig=<ID=scaffold_180>
##contig=<ID=scaffold_181>
##contig=<ID=scaffold_182>
##contig=<ID=scaffold_183>
##contig=<ID=scaffold_184>
##contig=<ID=scaffold_185>
##contig=<ID=scaffold_186>
##contig=<ID=scaffold_187>
##contig=<ID=scaffold_188>
##contig=<ID=scaffold_189>
##contig=<ID=scaffold_190>
##contig=<ID=scaffold_191>
##contig=<ID=scaffold_192>
##contig=<ID=scaffold_193>
##contig=<ID=scaffold_194>
##contig=<ID=scaffold_195>
##contig=<ID=scaffold_196>
##contig=<ID=scaffold_197>
##contig=<ID=scaffold_198>
##contig=<ID=scaffold_199>
##contig=<ID=scaffold_200>
##contig=<ID=scaffold_201>
##contig=<ID=scaffold_202>
##contig=<ID=scaffold_203>
##contig=<ID=scaffold_204>
##contig=<ID=scaffold_205>
##contig=<ID=scaffold_206>
##contig=<ID=scaffold_207>
##contig=<ID=scaffold_208>
##contig=<ID=scaffold_209>
##contig=<ID=scaffold_210>
##contig=<ID=scaffold_211>
##contig=<ID=scaffold_212>
##contig=<ID=scaffold_213>
##contig=<ID=scaffold_214>
##contig=<ID=scaffold_215>
##contig=<ID=scaffold_216>
##contig=<ID=scaffold_217>
##contig=<ID=scaffold_218>
##contig=<ID=scaffold_219>
##contig=<ID=scaffold_220>
##contig=<ID=scaffold_221>
##contig=<ID=scaffold_222>
##contig=<ID=scaffold_223>
##contig=<ID=scaffold_224>
##contig=<ID=scaffold_225>
##contig=<ID=scaffold_226>
##contig=<ID=scaffold_227>
##contig=<ID=scaffold_228>
##contig=<ID=scaffold_229>
##contig=<ID=scaffold_230>
##contig=<ID=scaffold_231>
##contig=<ID=scaffold_233>
##contig=<ID=scaffold_234>
##contig=<ID=scaffold_235>
##contig=<ID=scaffold_236>
##contig=<ID=scaffold_237>
##contig=<ID=scaffold_238>
##contig=<ID=scaffold_239>
##contig=<ID=scaffold_240>
##contig=<ID=scaffold_241>
##contig=<ID=scaffold_242>
##contig=<ID=scaffold_243>
##contig=<ID=scaffold_244>
##contig=<ID=scaffold_245>
##contig=<ID=scaffold_246>
##contig=<ID=scaffold_247>
##contig=<ID=scaffold_248>
##contig=<ID=scaffold_249>
##contig=<ID=scaffold_250>
##contig=<ID=scaffold_251>
##contig=<ID=scaffold_253>
##contig=<ID=scaffold_254>
##contig=<ID=scaffold_256>
##contig=<ID=scaffold_257>
##contig=<ID=scaffold_259>
##contig=<ID=scaffold_260>
##contig=<ID=scaffold_261>
##contig=<ID=scaffold_262>
##contig=<ID=scaffold_263>
##contig=<ID=scaffold_264>
##contig=<ID=scaffold_265>
##contig=<ID=scaffold_266>
##contig=<ID=scaffold_267>
##contig=<ID=scaffold_268>
##contig=<ID=scaffold_269>
##contig=<ID=scaffold_270>
##contig=<ID=scaffold_271>
##contig=<ID=scaffold_272>
##contig=<ID=scaffold_273>
##contig=<ID=scaffold_274>
##contig=<ID=scaffold_275>
##contig=<ID=scaffold_276>
##contig=<ID=scaffold_277>
##contig=<ID=scaffold_278>
##contig=<ID=scaffold_279>
##contig=<ID=scaffold_280>
##contig=<ID=scaffold_282>
##contig=<ID=scaffold_283>
##contig=<ID=scaffold_284>
##contig=<ID=scaffold_285>
##contig=<ID=scaffold_287>
##contig=<ID=scaffold_288>
##contig=<ID=scaffold_289>
##contig=<ID=scaffold_290>
##contig=<ID=scaffold_291>
##contig=<ID=scaffold_292>
##contig=<ID=scaffold_293>
##contig=<ID=scaffold_294>
##contig=<ID=scaffold_295>
##contig=<ID=scaffold_296>
##contig=<ID=scaffold_297>
##contig=<ID=scaffold_298>
##contig=<ID=scaffold_299>
##contig=<ID=scaffold_300>
##contig=<ID=scaffold_301>
##contig=<ID=scaffold_303>
##contig=<ID=scaffold_304>
##contig=<ID=scaffold_305>
##contig=<ID=scaffold_306>
##contig=<ID=scaffold_307>
##contig=<ID=scaffold_308>
##contig=<ID=scaffold_309>
##contig=<ID=scaffold_310>
##contig=<ID=scaffold_313>
##contig=<ID=scaffold_316>
##contig=<ID=scaffold_317>
##contig=<ID=scaffold_318>
##contig=<ID=scaffold_319>
##contig=<ID=scaffold_320>
##contig=<ID=scaffold_321>
##contig=<ID=scaffold_322>
##contig=<ID=scaffold_323>
##contig=<ID=scaffold_324>
##contig=<ID=scaffold_325>
##contig=<ID=scaffold_326>
##contig=<ID=scaffold_327>
##contig=<ID=scaffold_328>
##contig=<ID=scaffold_329>
##contig=<ID=scaffold_330>
##contig=<ID=scaffold_331>
##contig=<ID=scaffold_332>
##contig=<ID=scaffold_333>
##contig=<ID=scaffold_334>
##contig=<ID=scaffold_335>
##contig=<ID=scaffold_336>
##contig=<ID=scaffold_337>
##contig=<ID=scaffold_338>
##contig=<ID=scaffold_339>
##contig=<ID=scaffold_340>
##contig=<ID=scaffold_341>
##contig=<ID=scaffold_342>
##contig=<ID=scaffold_343>
##contig=<ID=scaffold_345>
##contig=<ID=scaffold_349>
##contig=<ID=scaffold_350>
##contig=<ID=scaffold_351>
##contig=<ID=scaffold_352>
##contig=<ID=scaffold_353>
##contig=<ID=scaffold_356>
##contig=<ID=scaffold_357>
##contig=<ID=scaffold_358>
##contig=<ID=scaffold_359>
##contig=<ID=scaffold_360>
##contig=<ID=scaffold_361>
##contig=<ID=scaffold_363>
##contig=<ID=scaffold_364>
##contig=<ID=scaffold_365>
##contig=<ID=scaffold_366>
##contig=<ID=scaffold_367>
##contig=<ID=scaffold_368>
##contig=<ID=scaffold_370>
##contig=<ID=scaffold_371>
##contig=<ID=scaffold_372>
##contig=<ID=scaffold_373>
##contig=<ID=scaffold_374>
##contig=<ID=scaffold_375>
##contig=<ID=scaffold_376>
##contig=<ID=scaffold_377>
##contig=<ID=scaffold_378>
##contig=<ID=scaffold_379>
##contig=<ID=scaffold_380>
##contig=<ID=scaffold_382>
##contig=<ID=scaffold_384>
##contig=<ID=scaffold_385>
##contig=<ID=scaffold_386>
##contig=<ID=scaffold_387>
##contig=<ID=scaffold_390>
##contig=<ID=scaffold_391>
##contig=<ID=scaffold_392>
##contig=<ID=scaffold_394>
##contig=<ID=scaffold_396>
##contig=<ID=scaffold_397>
##contig=<ID=scaffold_398>
##contig=<ID=scaffold_399>
##contig=<ID=scaffold_401>
##contig=<ID=scaffold_403>
##contig=<ID=scaffold_404>
##contig=<ID=scaffold_406>
##contig=<ID=scaffold_407>
##contig=<ID=scaffold_409>
##contig=<ID=scaffold_411>
##contig=<ID=scaffold_412>
##contig=<ID=scaffold_414>
##contig=<ID=scaffold_415>
##contig=<ID=scaffold_416>
##contig=<ID=scaffold_417>
##contig=<ID=scaffold_418>
##contig=<ID=scaffold_419>
##contig=<ID=scaffold_420>
##contig=<ID=scaffold_422>
##contig=<ID=scaffold_423>
##contig=<ID=scaffold_425>
##contig=<ID=scaffold_426>
##contig=<ID=scaffold_427>
##contig=<ID=scaffold_429>
##contig=<ID=scaffold_430>
##contig=<ID=scaffold_432>
##contig=<ID=scaffold_433>
##contig=<ID=scaffold_436>
##contig=<ID=scaffold_437>
##contig=<ID=scaffold_444>
##contig=<ID=scaffold_454>
##contig=<ID=scaffold_459>
##contig=<ID=scaffold_485>
##contig=<ID=scaffold_501>
##contig=<ID=scaffold_528>
#CHROM	POS	ID	REF	ALT	QUAL	FILTER	INFO	FORMAT	PROGENY
scaffold_1	209921	EuBR02s26718724	A	G	8087	PASS	TGT="GCTTGTCAATAGTAAAGATTCTGTGTGGACTCCTAGAAGAGCGTCTCGTCTGTCTGCATTTAGTTTTAGTTCGTCCTCTCGCTCCCCATAGAGGTAAACGAGGAGTCACCCAGAAGCACGA";ALN="GCTTCTCAATAGTAAATATTCTGTGCAGACTCCGAGAAGAGCGCCTCGTCCGCCCGCATTTAGTTCAACATCGTCCTCGGTCTCCCAATTGAGGTAAACGAGGAGTCACCCATAAGCACGA";ORI="+";ANN=G|upstream_gene_variant|MODIFIER|Eucgr.B01586|psidium_gu_G0000007|transcript|psidium_gu_T0000007|protein_coding||c.-306A>G|||||306|WARNING_TRANSCRIPT_MULTIPLE_STOP_CODONS,G|upstream_gene_variant|MODIFIER|Eucgr.B01611|psidium_gu_G0000008|transcript|psidium_gu_T0000008|protein_coding||c.-1101A>G|||||1101|WARNING_TRANSCRIPT_MULTIPLE_STOP_CODONS,G|intergenic_region|MODIFIER|psidium_gu_G0000006-Eucgr.B01586|psidium_gu_G0000006-psidium_gu_G0000007|intergenic_region|psidium_gu_G0000006-psidium_gu_G0000007|||n.209921A>G||||||	GT	0/0
scaffold_1	224240	EuBR02s26739291	G	A	7567	PASS	TGT="TTGACTGGGGGAAGAGAATTCCCTTTCTCACCATCAGAACCAGATCCATCCGCAGACAAACGAGAGCCCGACTCCAGAGACATCACATTTTCCTCTCCTCCATCTTCATCAGAAGCATCAC";ALN="GCAATGCTTCTGATGAAGATGGAGGAGAGGAAAATGTCATGTCTCCGGAGTCGGGCTCTCGTTTGTCTGCAGATGAATCTGGTTCTGATGGCGAGAAAGGTAATTCTCTTCCCCCAGTCAA";ORI="-";ANN=A|missense_variant|MODERATE|Eucgr.B01587|psidium_gu_G0000009|transcript|psidium_gu_T0000009|protein_coding|2/2|c.496C>T|p.Arg166Cys|496/812|496/606|166/201||,A|downstream_gene_variant|MODIFIER|Eucgr.B01588|psidium_gu_G0000010|transcript|psidium_gu_T0000010|protein_coding||c.*888C>T|||||888|WARNING_TRANSCRIPT_NO_START_CODON	GT	0/0
scaffold_1	225696	EuBR02s26740769	A	G	3744	PASS	TGT="ATATCTCAATGTTTTTTATTTTTGGATCATTAATCACAGAGGTTACATTTTCACCATTGACAACATACTCAGTTGTGCAGGCTGACACCAAATCTTCAAGCAGCTGGGCAAAATGAGGGCC";ALN="GGCCCTCATTTTGCCCAGCTGCTTGAAGATTTGGTGTCAGTCTGCATAACTGAGTATGGTTTTGATGGCGAAAATGTAACCTATGTGATTAATGATCCAAAAATAAAGAACATTGAGATAT";ORI="-";ANN=G|synonymous_variant|LOW|Eucgr.B01588|psidium_gu_G0000010|transcript|psidium_gu_T0000010|protein_coding|10/12|c.2892T>C|p.Val964Val|2892/3375|2892/3375|964/1124||WARNING_TRANSCRIPT_NO_START_CODON,G|upstream_gene_variant|MODIFIER|Eucgr.B01587|psidium_gu_G0000009|transcript|psidium_gu_T0000009|protein_coding||c.-835T>C|||||835|	GT	0/0
scaffold_1	231829	EuBR02s27455793	T	C	8416	PASS	TGT="CAAACTACTATGAAAATATGTGGCGGCATGACGATCATTATAACGATACAGGAAATATTCAGTCACAAGCAAGTGCACCTGTACTCATTCAGCACATGTGATGCAAGACTATATCAAACAAA";ALN="CATATTGATATAAAAAT-TGCTGCAGCATGAAGACCATTATAACAATACAGGAAACATTCAATCACAAGCAAGTGCACATGTACTCATCCAGCACATGTGATGCAAGACTGCATCAAACAAA";ORI="+";ANN=C|intron_variant|MODIFIER|Eucgr.B01588|psidium_gu_G0000010|transcript|psidium_gu_T0000010|protein_coding|3/11|c.1264-90A>G||||||WARNING_TRANSCRIPT_NO_START_CODON	GT	0/0
scaffold_1	295198	EuBR07s31547791	T	C	3545	PASS	TGT="CCAGAATTGTTGGATCCCCAGGTGCCACGTGTGCCATGCGCATGCTATCAAACAGTGTCAGTAAAGCCAGTCCAGCCAAGAAACATTCCAAACGTCAACACATAATATATCCTCCCTGCCA";ALN="GTGCAGGGATGATATATCACGTGTTAATGTTCGGAGTGTTTCTTGCCTGGACTGGCTTTCATCATACTGTTTGATAGCATCCCCATGGCACACATGGCACCTGGAGATCCACCAATTCTGA";ORI="-";ANN=C|intergenic_region|MODIFIER|Eucgr.B01588-Eucgr.B01603|psidium_gu_G0000010-psidium_gu_G0000011|intergenic_region|psidium_gu_G0000010-psidium_gu_G0000011|||n.295198T>C||||||	GT	0/0
scaffold_1	313177	EuBR07s31551652	T	C	8389	PASS	TGT="TTGTAGATGAATTGTTAACATATTATTCACCTATAATGCTGAATAACATGTCGCGTGCACATCCTTATTTTCTCTATTCTGTGTTTGGCCCCATCTATGTAGGAATTGAAGTATGAGGAGA";ALN="TTGCAGATGAATTTTTGAGATATTATTCACCTATAGTGTTGTATATCATATTGCATGCACATCCTTACTTTCTTCTTTCTGTGATTGGCCCCATCTACGCAGGACTTGAAGTATGAGGAGA";ORI="+";ANN=C|intergenic_region|MODIFIER|Eucgr.B01588-Eucgr.B01603|psidium_gu_G0000010-psidium_gu_G0000011|intergenic_region|psidium_gu_G0000010-psidium_gu_G0000011|||n.313177T>C||||||	GT	0/0
scaffold_1	543141	EuBR02s27046713	A	G	9941	PASS	TGT="CAATTCATGGAGAATTTCCCTGAAAGAACGTATAAATCAACGCTTATCTCCATCTTGCAGGAGGATAAGAGAGCTGGTAAAACTGTTACTGATGCATCATGACCTGATTTTCGAACTTTTT";ALN="CAATTCCTGGAGAAATTCCCTGAAAGAACGTATAAATCAATGCTTATCCCCATCTTGCAGAAGGATAAGAGAGCTGGTAAAACTGTTACTGATGCATCATGACCTGAATCTCAATCTTTTT";ORI="+";ANN=G|missense_variant|MODERATE|Eucgr.B01603|psidium_gu_G0000011|transcript|psidium_gu_T0000011|protein_coding|15/19|c.1697A>G|p.Glu566Gly|1701/2351|1697/2157|566/718||WARNING_TRANSCRIPT_MULTIPLE_STOP_CODONS	GT	0/0
scaffold_1	807532	EuBR02s21307791	C	A	10385	PASS	TGT="GAAATAATAAGATACCAAACACAACCAGCTTGATTTTCATGTTCTGGTACCACATCTTCCGCCGTATTTGCGTCCCTTGTTTCTTGTATGCTTGAGCCTAGTATTAGGGGTAAAGCTTGTT";ALN="GAAATAATAAGATACCAAACACGACCAGCTTGATTTTCATGTTCTGGTACCACATCTTTCGCCGGATTTGTGTCCCTTGTTTCTTGTATGCTTGAGCCTAGCATTAGGCATAAAGCTTGTT";ORI="+";ANN=A|synonymous_variant|LOW|psidium_gu_G0000018|psidium_gu_G0000018|transcript|psidium_gu_T0000018|protein_coding|3/3|c.213G>T|p.Arg71Arg|213/327|213/327|71/108||	GT	0/0
scaffold_1	808310	EuBR02s21308570	C	T	8438	PASS	TGT="TAATATAGTCAAATATTCAATGCTAATCTTTAGCATATCTTCAATCTCTCAATTGACCACCCGCATTTGTGCCTCTTGATCAAGGAGAGATACTCAGTTGTCTACCCTCAGCTGGAGAGAG";ALN="TCAAATATTCAACTACTCCATGCTATTCTTTAGCATTTCCTCAATCTCTCAATTGACCTCTGGCATTTGTGCCTCTTGATCAAGGAGAAATACCCAGTTGTCTACCCTAAGCTGGGAAGAG";ORI="+";ANN=T|intron_variant|MODIFIER|psidium_gu_G0000018|psidium_gu_G0000018|transcript|psidium_gu_T0000018|protein_coding|1/2|c.115-583G>A||||||	GT	0/0
scaffold_1	959381	EuBR02s21494159	A	G	9672	PASS	TGT="GGACGAGCAGAGAGCTGAGTGGCTGAGGAAAAATCCAGATTATCCCAATTTCATCCGGCCAAACAAGCCTAGGGTTTTGCTCGTCACTGGTTCATCTCCAAAGCCGTGCGAGAACCCGGTT";ALN="GGACGAGCAGAGAGCGGAGTGGCTGAAGAACAACCCCGATTACCCCAATTTCATCAGGCCGAACAAGCCTAGGGTTTTGCTCGTCACAGGTTCGTCTCCGAAGCCGTGCGAGAACCCGGTC";ORI="+";ANN=G|missense_variant|MODERATE|Eucgr.B01313|psidium_gu_G0000025|transcript|psidium_gu_T0000031|protein_coding|1/1|c.460A>G|p.Asn154Asp|688/1626|460/1398|154/465||,G|upstream_gene_variant|MODIFIER|Eucgr.L01630|psidium_gu_G0000026|transcript|psidium_gu_T0000032|protein_coding||c.-429A>G|||||429|	GT	0/0
scaffold_1	960116	EuBR02s21494894	G	A	10626	PASS	TGT="GTGGCCCCTTGTGACTCACTTTGTCGGGTGCAAGCCTTGTGGTAAGTTTGGTGACTACCCGGTTGAGAGATGCTTGAAGCAGATGGATCGTGCGTTTAACTTTGGTGATAACCAGATTTTG";ALN="GTGGCCACTCGTGACTCACTTTGTCGGGTGCAAGCCGTGTGGTAAGTTTGGTGACTACCCGGTTGAGAGGTGCTTGAAGCAGATGGATCGCGCATTTAACTTTGGTGATAACCAGATTTTG";ORI="+";ANN=A|missense_variant|MODERATE|Eucgr.B01313|psidium_gu_G0000025|transcript|psidium_gu_T0000031|protein_coding|1/1|c.1195G>A|p.Val399Ile|1423/1626|1195/1398|399/465||,A|missense_variant|MODERATE|Eucgr.L01630|psidium_gu_G0000026|transcript|psidium_gu_T0000032|protein_coding|1/1|c.307G>A|p.Val103Ile|307/900|307/510|103/169||,A|upstream_gene_variant|MODIFIER|Eucgr.B01318|psidium_gu_G0000027|transcript|psidium_gu_T0000033|protein_coding||c.-4725G>A|||||4636|	GT	0/0
scaffold_1	969915	EuBR02s21556421	T	G	8708	PASS	TGT="TGTGTATTTGAGAGGATATTCGTGATTGTAACGTAGCTTGGATATGTATATCATCTATGTCTCTCTGATGTTTCTGATTGTTGCTCCTGTAGGATACACATGGCCCCTTTCAGCGATGAATAT";ALN="TG--TCTTTGAGATGATATATGTGATTGTTATGTAGCTTGGATATGTATATCAATTTTGTCTATCTGATGTTTCTGATTATTGCTCCTGTAGGATACACATGGCCCCTTTCAGTGATGAGTAT";ORI="+";ANN=G|upstream_gene_variant|MODIFIER|Eucgr.B01319|psidium_gu_G0000028|transcript|psidium_gu_T0000034|protein_coding||c.-4157T>G|||||4157|WARNING_TRANSCRIPT_MULTIPLE_STOP_CODONS,G|intron_variant|MODIFIER|Eucgr.B01318|psidium_gu_G0000027|transcript|psidium_gu_T0000033|protein_coding|8/14|c.900-29T>G||||||	GT	0/0
scaffold_1	1350314	EuBR02s26969632	T	C	2683	PASS	TGT="TACAAGTGCGAGGACAAACGATGTCCACGCCCTATGTGCTACAAGTGGGTTAATATTAAGATTCTGCACTCACTATTGAGTTGGAACTTAACCATTTAGATGCGTTCATTGATTATTTCCA";ALN="TGAAAATAATCACTTAACACATGTAAATGGTCAAGTTCCAACTCAATAGTAAGTGCAGAGTGTGAACATTAACCCACTTGTAGCACGTAGGGCGTGGGCATCGTTCATCCTCGCACTTGTA";ORI="-";ANN=C|intergenic_region|MODIFIER|psidium_gu_G0000031-psidium_gu_G0000032|psidium_gu_G0000031-psidium_gu_G0000032|intergenic_region|psidium_gu_G0000031-psidium_gu_G0000032|||n.1350314T>C||||||	GT	0/0
scaffold_1	1387051	EuBR02s27015791	A	G	5307	PASS	TGT="gaaggaggaggagACGAGCTTGCCGAGCTTCTCTTGGAGGCAGAAGGCGCAGATCCCGCCGAGGTTGCCGCGGAAGGGGTGGTCGGGGCACTGCATTCCGTCGCCGGCGTCTTGGTCTTGG";ALN="CCAAGACCAAGACGCCGGCGACGGAATGCAGTGCGCCGACCACCCCTTCCGCGGCAACCTCGGCGGGATCTGCGCCTTCTGCCTCCAAGAGAAGCTCGGCAAGCTCGTctcctcctcctcc";ORI="-";ANN=G|missense_variant|MODERATE|Eucgr.B01602|psidium_gu_G0000035|transcript|psidium_gu_T0000042|protein_coding|1/1|c.35T>C|p.Leu12Pro|35/1517|35/1197|12/398||	GT	0/0
scaffold_1	1883666	EuBR02s20898153	G	T	6257	PASS	TGT="ACATCATATGGTCAATCAAGATGGGACATGCTGTGACTAGAGTTTCCCATCATTGATCTTGCACGGAAACGCCAACTTTGCAGTCAAGGAAGAGAATTAACCAAATGTACTGACATAAGCAGACC";ALN="GATCTGCTTATGTCAGTACATTTGGTTAATTCTCTTCCTCTACTGCAAAGCTGGTGTGTCCGTGCAGGCTCAAATATGGGAAATTCTAGTCACAGCATGTCCCATCTTGATTT----TTTGATGT";ORI="-";ANN=T|3_prime_UTR_variant|MODIFIER|Eucgr.B01278|psidium_gu_G0000049|transcript|psidium_gu_T0000056|protein_coding|6/6|c.*529C>A|||||742|WARNING_TRANSCRIPT_NO_STOP_CODON,T|downstream_gene_variant|MODIFIER|Eucgr.B01278|psidium_gu_G0000049|transcript|psidium_gu_T0000057|protein_coding||c.*723C>A|||||163|	GT	0/0
scaffold_1	1883728	EuBR02s20898091	C	A	4087	PASS	TGT="AAACGCCAACTTTGCAGTCAAGGAAGAGAATTAACCAAATGTACTGACATAAGCAGACCGTCCTTTCTTTTCCTCATGTGCATTGGACAAGAGTACAAATATTGTGGCAGAAGCATATAGA";ALN="TGAACATGCACCCCCCACCATTTTTGTACTCTTGTTTCATGCACGTGAGGAAAAGAAAGGAGGATCTGCTTATGTCAGTACATTTGGTTAATTCTCTTCCTCTACTGCAAAGCTGGTGTGT";ORI="-";ANN=A|3_prime_UTR_variant|MODIFIER|Eucgr.B01278|psidium_gu_G0000049|transcript|psidium_gu_T0000056|protein_coding|6/6|c.*467G>T|||||680|WARNING_TRANSCRIPT_NO_STOP_CODON,A|downstream_gene_variant|MODIFIER|Eucgr.B01278|psidium_gu_G0000049|transcript|psidium_gu_T0000057|protein_coding||c.*661G>T|||||101|	GT	0/0
scaffold_1	2055929	EuBR02s20887190	T	C	4728	PASS	TGT="ATGCCCAGGTAGTTGAGAAGTGAGTGCATATTGATTGTTTTTTGTTTCCATATGGACAAATATGTGAAGGTTGAAGCTATTATTGGGAAAAATGACGAGGCTATAATGAATTTCGAAAAGGT";ALN="ACCTTTTCGAAATTCATTATAGCCTCGTCATTTTTTCCAATAATAGCTTCTACCTTCACATATTTGTCCATATGTAAACAAAAATTAATCAGTATGCACTCCCTTCTCAAGTACCTGGG-AT";ORI="-";ANN=C|splice_region_variant&intron_variant|LOW|Eucgr.B01277|psidium_gu_G0000052|transcript|psidium_gu_T0000060|protein_coding|10/17|c.772-7T>C||||||WARNING_TRANSCRIPT_INCOMPLETE,C|splice_region_variant&intron_variant|LOW|Eucgr.B01277|psidium_gu_G0000052|transcript|psidium_gu_T0000061|protein_coding|10/17|c.772-7T>C||||||	GT	0/0
scaffold_1	2181906	EuBR02s20736316	G	A	4357	PASS	TGT="GTTTTGGATACCCTTCGGCTCATCAGAGTTTGATTTCTTGCTGAGGCTGATGGTGTTTCCAGCGGCAACATCGTGCTTCGACTTGCCGCAACCCATGATTCCGAACTGAAAGAGGGGGAGAAGA";ALN="TC---CCTCCCTCTTTCGATCCGGAATCATGGGTTGCGGTGAATCGAAGCACGATGTTGCCGCCGGAAACACCATCAGCCTCAGCAAGAAATCGAACATCGACGAGCCAAAGGAAATCCAAAAG";ORI="-";ANN=A|missense_variant|MODERATE|Eucgr.B01271|psidium_gu_G0000059|transcript|psidium_gu_T0000069|protein_coding|1/3|c.35C>T|p.Ala12Val|102/782|35/531|12/176||,A|downstream_gene_variant|MODIFIER|Eucgr.B01272|psidium_gu_G0000057|transcript|psidium_gu_T0000066|protein_coding||c.*1556G>A|||||1325|,A|downstream_gene_variant|MODIFIER|Eucgr.L01655|psidium_gu_G0000058|transcript|psidium_gu_T0000067|protein_coding||c.*1556G>A|||||1336|WARNING_TRANSCRIPT_MULTIPLE_STOP_CODONS,A|downstream_gene_variant|MODIFIER|Eucgr.L01655|psidium_gu_G0000058|transcript|psidium_gu_T0000068|protein_coding||c.*1556G>A|||||1336|	GT	0/0
scaffold_1	2374746	EuBR02s20494026	A	G	5242	PASS	TGT="TTAATTGTTGACTGTTTGTGAGTTCTCTTTCCCAACTTCAGAAAAGGAAGTTAGCCATCAGAAATTATTGGCTCAGCACATTTTTAAGGAATTTCGTGAGGCTGATGAAGCAAATTTGCTC";ALN="AAGCAAATTTGCTTCATCAGCCTCACGAAATTCCTTAAAAATGTGCTGAGCCAATAATTTCTGATGGCTAACTTCCTCTTCTGAAGTTGGGCAAAAGAATTCACAAACAGTCAACAACTAA";ORI="-";ANN=G|missense_variant|MODERATE|Eucgr.B01264|psidium_gu_G0000064|transcript|psidium_gu_T0000079|protein_coding|3/13|c.100A>G|p.Lys34Glu|471/1736|100/1161|34/386||,G|missense_variant|MODERATE|Eucgr.B01264|psidium_gu_G0000064|transcript|psidium_gu_T0000080|protein_coding|2/12|c.100A>G|p.Lys34Glu|100/1161|100/1161|34/386||	GT	0/0
scaffold_1	2379788	EuBR02s20488829	T	C	7199	PASS	TGT="ATCTAATGCTTGTGTTGTGTAGTGAACACGCAGATAGATGAAATATGCCTTTCTTAATTGGTACTACTTAAATAAGAGTTTAAATGAGTAAAATGTATACTTATTTCTGGAATATTTTGACATATCTACTTGGATAAATACTTTGACGGTCACATGGTTTTTTCTCAATAAAGGCCAAAAGCAAAGATGTTTTTGAATGACA";ALN="TGTCA---------------------------------------------------------------------------------AACATTCTACAAATAAGTATACATTTTACTCATTTAAACTCTTATTCATGTAGTACATATTGAGAAAGACATGTTTCATCTGCCTACACCTTCACTACACAACACGAGCACCAGAT";ORI="-";ANN=C|intron_variant|MODIFIER|Eucgr.B01264|psidium_gu_G0000064|transcript|psidium_gu_T0000079|protein_coding|8/12|c.617+160T>C||||||,C|intron_variant|MODIFIER|Eucgr.B01264|psidium_gu_G0000064|transcript|psidium_gu_T0000080|protein_coding|7/11|c.617+160T>C||||||	GT	0/0
scaffold_1	2380050	EuBR02s20488647	C	T	7356	PASS	TGT="TGTAGGATAGCAGGGGAGCATATGTCAGAAACAGATGATCAAGAAACAGATTCTGGTATCACTCGAAGTACATGTTCATAGCTTGAATCTGCTAGCTAGACTTGAATTTAGGAATTTGTTT";ALN="AAACAAATTCCTAAATTCAAGACTAGCTAGCAAATTCAAGCTATGAACATGTACTTCTAGTGATACCAGAATCTGTTTCTTGATCATCTGTTTCTGACATATTCTCCCCTGCTATCCTACA";ORI="-";ANN=T|splice_region_variant&intron_variant|LOW|Eucgr.B01264|psidium_gu_G0000064|transcript|psidium_gu_T0000079|protein_coding|9/12|c.667+7C>T||||||,T|splice_region_variant&intron_variant|LOW|Eucgr.B01264|psidium_gu_G0000064|transcript|psidium_gu_T0000080|protein_coding|8/11|c.667+7C>T||||||;CallRate=0.91;MAF=0.06;HOMREF=1;HET=18;HOMALT=140	GT	0/1
scaffold_1	2395916	EuBR02s20474587	G	A	5342	PASS	TGT="CCCCAGGTTCCAAGTGAAGAAGAAGCAATTTTTTCGCAACTTCATGACGATCATGCTCTTTGGTGCAATTGGTACTATAATATCCTTCGGTATCATATCACTCGGTATATGTCTGCAATCT";ALN="AGATTGCAGATATATACCTAGCGATATGATACCAAAGGATATTAGAGTACCAATTGCACCGAAGAGCATGATCGTCATAAAGTTGCGAAAAAATTGCTTCTTCTTCACTTGGAACCTGGGG";ORI="-";ANN=A|missense_variant|MODERATE|psidium_gu_G0000065|psidium_gu_G0000065|transcript|psidium_gu_T0000081|protein_coding|3/14|c.343G>A|p.Gly115Ser|343/1617|343/1617|115/538||	GT	0/0
scaffold_1	2642664	EuBR02s54467002	T	C	6595	PASS	TGT="CACTTTGCAAAGAACAACCACCAGCATACCATCACCTTGACTGTAAGCCCCGTAATTAATATTCAGAAGGCTCTCAGCGCGGGCTGCACAGAAAATGCACAAAAGAACCCCTTCATTTAAC";ALN="GTTCATTGAAGTAGTTTCCTTGTGCATTTCCTGTGCAGCCCACGCTGAGAGCCTTCTGAGCAAGAATTACGGGGCTTGCAGTCAAGATGGTGGTATGCCACTGGTGGTTCTTCGCAAAGTG";ORI="-";ANN=C|3_prime_UTR_variant|MODIFIER|Eucgr.B01229|psidium_gu_G0000075|transcript|psidium_gu_T0000092|protein_coding|8/9|c.*12A>G|||||12|WARNING_TRANSCRIPT_NO_START_CODON,C|3_prime_UTR_variant|MODIFIER|Eucgr.B01231|psidium_gu_G0000076|transcript|psidium_gu_T0000095|protein_coding|5/6|c.*12A>G|||||12|,C|3_prime_UTR_variant|MODIFIER|Eucgr.B01229|psidium_gu_G0000075|transcript|psidium_gu_T0000093|protein_coding|7/8|c.*1963A>G|||||2539|WARNING_TRANSCRIPT_MULTIPLE_STOP_CODONS,C|3_prime_UTR_variant|MODIFIER|Eucgr.B01229|psidium_gu_G0000075|transcript|psidium_gu_T0000094|protein_coding|8/9|c.*1119A>G|||||1695|WARNING_TRANSCRIPT_NO_START_CODON,C|downstream_gene_variant|MODIFIER|Eucgr.B01248|psidium_gu_G0000074|transcript|psidium_gu_T0000091|protein_coding||c.*2264T>C|||||1960|WARNING_TRANSCRIPT_NO_START_CODON,C|downstream_gene_variant|MODIFIER|Eucgr.B01240|psidium_gu_G0000073|transcript|psidium_gu_T0000090|protein_coding||c.*2264T>C|||||1923|WARNING_TRANSCRIPT_NO_START_CODON	GT	0/0
scaffold_1	2643953	EuBR02s20051084	T	C	4241	PASS	TGT="CTGCATGGCTCTCTTTGGCCCAACTTTTTAAAACCACAAACTATCTTTGACAATGTCATCATATCTCTACACCGGTATTGCTTCCCTTGATTGAGGATGATTTCTTTCTTTGGCCAAATAA";ALN="TTTTATGGCCAAAGAAAGAAATCATCCTCAATCAAGGGAAGCAATACCGGTGTAGAGATATGATGACATTGTCAAAGATAGTTTGAGGTTTTAGAAAGTTGGGCCAAAGAGAGCCATGCAG";ORI="-";ANN=C|3_prime_UTR_variant|MODIFIER|Eucgr.B01229|psidium_gu_G0000075|transcript|psidium_gu_T0000093|protein_coding|6/8|c.*1250A>G|||||1250|WARNING_TRANSCRIPT_MULTIPLE_STOP_CODONS,C|3_prime_UTR_variant|MODIFIER|Eucgr.B01229|psidium_gu_G0000075|transcript|psidium_gu_T0000094|protein_coding|7/9|c.*406A>G|||||406|WARNING_TRANSCRIPT_NO_START_CODON,C|downstream_gene_variant|MODIFIER|Eucgr.B01248|psidium_gu_G0000074|transcript|psidium_gu_T0000091|protein_coding||c.*3553T>C|||||3249|WARNING_TRANSCRIPT_NO_START_CODON,C|downstream_gene_variant|MODIFIER|Eucgr.B01240|psidium_gu_G0000073|transcript|psidium_gu_T0000090|protein_coding||c.*3553T>C|||||3212|WARNING_TRANSCRIPT_NO_START_CODON,C|intron_variant|MODIFIER|Eucgr.B01229|psidium_gu_G0000075|transcript|psidium_gu_T0000092|protein_coding|6/8|c.645-467A>G||||||WARNING_TRANSCRIPT_NO_START_CODON,C|intron_variant|MODIFIER|Eucgr.B01231|psidium_gu_G0000076|transcript|psidium_gu_T0000095|protein_coding|3/5|c.217-495A>G||||||	GT	0/0
scaffold_1	2644246	EuBR02s20084006	T	G	5725	PASS	TGT="CAACTGCAGGCCACTGGACCTAGTACACAAAAACCCATGCGTTCTTGACAGTAATTGGCAAAGGTGGGGTAATAACATATTGAAAAGCTTTGACAGAATGGTAAGGAAGTTGTCCATCACTGTCT";ALN="AGAGAGAGATGGACAACTCCCTTACCATTCTGTCAAAGCTTTTCTA-ATGTTATTATCCCACCTTCGCCAATTACTGTCAA---AGCATGGGCTTTTGCTTACTAGGTCTGGTGGCCTGCAGTTG";ORI="-";ANN=G|3_prime_UTR_variant|MODIFIER|Eucgr.B01229|psidium_gu_G0000075|transcript|psidium_gu_T0000093|protein_coding|6/8|c.*957A>C|||||957|WARNING_TRANSCRIPT_MULTIPLE_STOP_CODONS,G|3_prime_UTR_variant|MODIFIER|Eucgr.B01229|psidium_gu_G0000075|transcript|psidium_gu_T0000094|protein_coding|7/9|c.*113A>C|||||113|WARNING_TRANSCRIPT_NO_START_CODON,G|downstream_gene_variant|MODIFIER|Eucgr.B01248|psidium_gu_G0000074|transcript|psidium_gu_T0000091|protein_coding||c.*3846T>G|||||3542|WARNING_TRANSCRIPT_NO_START_CODON,G|downstream_gene_variant|MODIFIER|Eucgr.B01240|psidium_gu_G0000073|transcript|psidium_gu_T0000090|protein_coding||c.*3846T>G|||||3505|WARNING_TRANSCRIPT_NO_START_CODON,G|intron_variant|MODIFIER|Eucgr.B01229|psidium_gu_G0000075|transcript|psidium_gu_T0000092|protein_coding|6/8|c.645-760A>C||||||WARNING_TRANSCRIPT_NO_START_CODON,G|intron_variant|MODIFIER|Eucgr.B01231|psidium_gu_G0000076|transcript|psidium_gu_T0000095|protein_coding|3/5|c.217-788A>C||||||	GT	0/0
scaffold_1	2645260	EuBR02s54503725	T	C	3250	PASS	TGT="ACTTATCATCCCAAGAGAGGCACAGAAAAGTATTAAACCAGTAACAATGCAATTAAATCCACTCAGACAATAATGCCAAACCTTGAGTCATGCCTATCTGGTGTTGGTGACCGTGAGTCAGC";ALN="GCTTACTCGAGGTCACCAACACCAGATAGGCATGACTCAAGGTTTGGCATTTTTGTCCGAATGGATTTAATTGCATTGTTACTGGTT-TATACTTTTCTGTTCCTCTTTTAGGATGATAAGT";ORI="-";ANN=C|stop_lost&splice_region_variant|HIGH|Eucgr.B01231|psidium_gu_G0000076|transcript|psidium_gu_T0000095|protein_coding|3/6|c.216A>G|p.Ter72Trpext*?|216/887|216/423|72/140||,C|stop_lost|HIGH|Eucgr.B01229|psidium_gu_G0000075|transcript|psidium_gu_T0000093|protein_coding|6/8|c.663A>G|p.Ter221Trpext*?|664/3147|663/720|221/239||WARNING_TRANSCRIPT_MULTIPLE_STOP_CODONS,C|downstream_gene_variant|MODIFIER|Eucgr.B01248|psidium_gu_G0000074|transcript|psidium_gu_T0000091|protein_coding||c.*4860T>C|||||4556|WARNING_TRANSCRIPT_NO_START_CODON,C|downstream_gene_variant|MODIFIER|Eucgr.B01240|psidium_gu_G0000073|transcript|psidium_gu_T0000090|protein_coding||c.*4860T>C|||||4519|WARNING_TRANSCRIPT_NO_START_CODON,C|intron_variant|MODIFIER|Eucgr.B01229|psidium_gu_G0000075|transcript|psidium_gu_T0000092|protein_coding|6/8|c.644+19A>G||||||WARNING_TRANSCRIPT_NO_START_CODON,C|intron_variant|MODIFIER|Eucgr.B01229|psidium_gu_G0000075|transcript|psidium_gu_T0000094|protein_coding|6/8|c.644+19A>G||||||WARNING_TRANSCRIPT_NO_START_CODON	GT	0/0
scaffold_1	2695262	EuBR02s20020649	G	T	6484	PASS	TGT="GATGCATCATGATTCAAGCATTGTTTTGGAGAAAATATTGCAAAAACTGGATGTTCTTATGGAGAATATCGAATTAACCAGTGAAAGTAGTGGTGGCAAGAATGATGATGATATTAGATTA";ALN="AGATCTAATATCAGCATCATTATTGCCACTACTAATTTCACTGGTTAATTCGATATTCTCCATAAGAAAGTCCAGTCTCTGCAATATTTTCTCCAAAATGGTGCTTGAATCATGTTGCATC";ORI="-";ANN=T|stop_gained|HIGH|Eucgr.B01228|psidium_gu_G0000079|transcript|psidium_gu_T0000098|protein_coding|9/11|c.1939G>T|p.Glu647*|1987/3211|1939/2448|647/815||;LOF=(Eucgr.B01228|psidium_gu_G0000079|1|1.00);NMD=(Eucgr.B01228|psidium_gu_G0000079|1|1.00)	GT	0/0
scaffold_1	2731254	EuBR02s20015259	T	C	2408	PASS	TGT="AGTGGCAGGACATACTGTTTGAACAAGTTTTCATGTTGCGCAAATATTGTGGTATATTGCGTAGGTTTTGGGTGATGACTACTCTAAGCTTGCCTTCCTATGTGCGGATCGTTCTGTATGT";ALN="AATGACAGAACGATCCGCACATAGGAAGGCAAGCTTAGAGTAGTCATCACCCAAAACCTAGCCAATATAGCACAATATTTGCACAACGTGAGAACTGGTTCAGACAATACATCCCACCACT";ORI="-";ANN=C|splice_region_variant&intron_variant|LOW|Eucgr.B01227|psidium_gu_G0000081|transcript|psidium_gu_T0000100|protein_coding|3/15|c.325-3T>C||||||	GT	0/0
scaffold_1	2792266	EuBR02s19913659	A	C	9501	PASS	TGT="TCATTTCAAATGGAAAGGATCAGTCCACCAAACTATGGGATATACGGAAGATGACTTCTAAATGTCCAACATTGTAGGTTTTATTATGTCTTTTCATTCTTGCTGGTCTCCCCCCCCCCCT";ALN="TCATTTCAAATGGAAAGGATCAGTCTACCAAACTATGGGATATACGAAAGATGACTTCAACTAGTCCAGCATTGTAGGTTTTATTATGTCTTTTCATTCTTGATGGTCCCTCCCTCCctct";ORI="+";ANN=C|missense_variant|MODERATE|Eucgr.B01223|psidium_gu_G0000084|transcript|psidium_gu_T0000103|protein_coding|6/9|c.315A>C|p.Lys105Asn|315/707|315/707|105/234||WARNING_TRANSCRIPT_INCOMPLETE,C|missense_variant|MODERATE|Eucgr.B01222|psidium_gu_G0000086|transcript|psidium_gu_T0000105|protein_coding|7/10|c.930A>C|p.Lys310Asn|930/1323|930/1323|310/440||,C|missense_variant|MODERATE|Eucgr.B01219|psidium_gu_G0000085|transcript|psidium_gu_T0000104|protein_coding|6/9|c.1002A>C|p.Lys334Asn|1002/1626|1002/1428|334/475||,C|downstream_gene_variant|MODIFIER|Eucgr.L02148|psidium_gu_G0000082|transcript|psidium_gu_T0000101|protein_coding||c.*3746A>C|||||3606|WARNING_TRANSCRIPT_MULTIPLE_STOP_CODONS,C|downstream_gene_variant|MODIFIER|Eucgr.B01220|psidium_gu_G0000083|transcript|psidium_gu_T0000102|protein_coding||c.*3758A>C|||||3758|,C|downstream_gene_variant|MODIFIER|Eucgr.B01218|psidium_gu_G0000087|transcript|psidium_gu_T0000106|protein_coding||c.*2732T>G|||||2422|,C|downstream_gene_variant|MODIFIER|Eucgr.B01218|psidium_gu_G0000087|transcript|psidium_gu_T0000107|protein_coding||c.*2732T>G|||||2422|	GT	0/0
scaffold_1	2903520	EuBR02s19809602	T	C	5419	PASS	TGT="ATTAAGTCCTCCTGGCCTCTGCTGATTATTACCGAACAAGAAGTAGTCTTCCTCTTCTTCTTTTTGATCGAACTCGGAGAATTCATCGCGATTCGGGATGGCGGGCGCGAGAGAGAACATCGCC";ALN="AGCGATGTTCTCTCTCGCGCCCGCCGTCCCAAATCACGATGAAACCTCTGTGTTCGATCACGAAGAAGAAGAGGAACATTACTTCGTGTTTGGTAATAATCAGCAGAAGCCAG---GACTTGAT";ORI="-";ANN=C|missense_variant|MODERATE|Eucgr.B01211|psidium_gu_G0000094|transcript|psidium_gu_T0000115|protein_coding|1/4|c.317A>G|p.Gln106Arg|317/1464|317/1464|106/487||,C|downstream_gene_variant|MODIFIER|psidium_gu_G0000093|psidium_gu_G0000093|transcript|psidium_gu_T0000114|protein_coding||c.*4666T>C|||||4666|	GT	0/0
scaffold_1	3013775	EuBR06s13037369	A	G	5050	PASS	TGT="TATCTTCGCTCCTGCTTGATCTTCCATCAGTCACAGGGTATGGTAAGTTGCTCATTTTATTAGTTAGGAGACATTAGAAAtctctctctctctctctctctctctctctctctctcacaca";ALN="tgtgtgagagagagagagagagagagagagagagagagagaTTTCTAATGTCTCCTAACTAACAAAATGAGTAACTTACCTTACCCTGTAACTGATGGAAGATCAAGCAGGAGCGAAGATA";ORI="-";ANN=G|intergenic_region|MODIFIER|Eucgr.B01211-Eucgr.B01190|psidium_gu_G0000094-psidium_gu_G0000095|intergenic_region|psidium_gu_G0000094-psidium_gu_G0000095|||n.3013775A>G||||||	GT	0/0
scaffold_1	3028149	EuBR02s19276835	A	G	7121	PASS	TGT="CGTTTCGGTTCCACTTTGAATTGCCCATGGTGAGGGCCCCACCAAGAATGACACCCTTAATCAAAATGAGACCGAAGAGAGGAATACAAGTAGCTGCATCCTAGTTTATGAATTGGAGACTT";ALN="AATTCTCTCTTTCATAAGCTAGGGTGCAGTTACTTGTATTCTTCTTTTTTCTCTCATTTTGGTTAAGGGTGTCATTCTTGGTGGGGGGGCCACCGTGGGTAATACAAAGTGGAACC-AAACG";ORI="-";ANN=G|intergenic_region|MODIFIER|Eucgr.B01211-Eucgr.B01190|psidium_gu_G0000094-psidium_gu_G0000095|intergenic_region|psidium_gu_G0000094-psidium_gu_G0000095|||n.3028149A>G||||||	GT	0/0
scaffold_1	3248481	EuBR02s19209253	A	G	7914	PASS	TGT="AAGAAATATTTCAAGAGAACAGATAGGAGTGGAAGTCTCagagagagagagagagagagagagagagaCCTGAAGGACACTAACATCAAGGGAGCGGAGCTGAGGGCAACCTCTTGCAATGGCT";ALN="AGCCATTGCAAGAGGTTGCCCTCAGCTCCGTTCCCTTGATGTCAGTGTCCTTCAGGTCGGT---tctctctctctctctctctGAAATACTTTCACTCCTATCTCTTCCCTTGAAATATTTCTT";ORI="-";ANN=G|splice_region_variant&intron_variant|LOW|Eucgr.B01185|psidium_gu_G0000101|transcript|psidium_gu_T0000124|protein_coding|7/7|c.1533+8T>C||||||WARNING_TRANSCRIPT_MULTIPLE_STOP_CODONS,G|splice_region_variant&intron_variant|LOW|Eucgr.B01185|psidium_gu_G0000101|transcript|psidium_gu_T0000123|protein_coding|6/6|c.*675+8T>C||||||,G|downstream_gene_variant|MODIFIER|Eucgr.B01186|psidium_gu_G0000100|transcript|psidium_gu_T0000122|protein_coding||c.*2812A>G|||||2812|WARNING_TRANSCRIPT_MULTIPLE_STOP_CODONS	GT	0/0
scaffold_1	3251204	EuBR02s19206297	A	G	3153	PASS	TGT="CTACCGTCCTCAGGGTTTCATCTGTAACATTTACGCAATGAAGCTTCAAGACCTTCAAAAAATGGCATCCTCTGGCCACAGCGAGAAGCCCACTATCATGCATGAACTCTGAATCCAATGA";ALN="TCACTGGATTCAGAGTTCATGCATGATATTGGGCTTCTCTCTGTGGCCAGAGGATGTCATTATTTGAAGGTCTTGAAGCTTCATTGTGCAAATGTTACAGATGAAACCCTGAGGACTGTAG";ORI="-";ANN=G|synonymous_variant|LOW|Eucgr.B01185|psidium_gu_G0000101|transcript|psidium_gu_T0000124|protein_coding|3/8|c.804T>C|p.His268His|948/2202|804/1824|268/607||WARNING_TRANSCRIPT_MULTIPLE_STOP_CODONS,G|synonymous_variant|LOW|Eucgr.B01185|psidium_gu_G0000101|transcript|psidium_gu_T0000123|protein_coding|3/7|c.804T>C|p.His268His|948/2792|804/1335|268/444||;CallRate=0.97;MAF=0.14;HOMREF=138;HET=11;HOMALT=19	GT	0/1
scaffold_1	3266324	EuBR02s18700143	C	T	4748	PASS	TGT="TTCAAGGACAGGATGCCCTGCATTCGTAAGGGTGAAAAAATCCGATTCTGGCAAGTGGGTCCTTGACCAACTTGCAAAAGATCATAATCATGATCTCAAGGATTGTGAGGAGAATCATCCT";ALN="AGGATGATTCTCCTCGCAAGCATTGAGATCATGATCATGATCTTTTGCAAATTGATCAAGAACCCACTTGCCAGAATCAGAttttTTCACCCTTATGAATGCAGGGTGTCCTGTCCTTGAA";ORI="-";ANN=T|missense_variant|MODERATE|psidium_gu_G0000102|psidium_gu_G0000102|transcript|psidium_gu_T0000125|protein_coding|1/1|c.265C>T|p.Leu89Phe|265/573|265/573|89/190||,T|upstream_gene_variant|MODIFIER|psidium_gu_G0000103|psidium_gu_G0000103|transcript|psidium_gu_T0000126|protein_coding||c.-712C>T|||||712|,T|upstream_gene_variant|MODIFIER|Eucgr.B01178|psidium_gu_G0000104|transcript|psidium_gu_T0000127|protein_coding||c.-3061C>T|||||2973|WARNING_TRANSCRIPT_MULTIPLE_STOP_CODONS	GT	0/0
scaffold_1	3671341	EuBR02s18445368	A	G	3849	PASS	TGT="ATATTTTGCTGTCACCATTCATACCCTTGATTTGCTACGCAAATCTGTGCCAGATCCTCCGATCCTGTCTCATAGTTAAACTAATATCAAAATGTGAAACAAGATATGCTAAATTGCTAATGCAGAAAC";ALN="ATTTCTGCAATA--------GAACATCTTGTTTCACGTTTTGATATTAGCCTAACTATGAGACAGgattggaggatctggcatagatctgcgcagcaaatCAaggGTATGAATGGTGACAATAAAATAT";ORI="-";ANN=G|missense_variant&splice_region_variant|MODERATE|Eucgr.B01163|psidium_gu_G0000108|transcript|psidium_gu_T0000131|protein_coding|3/14|c.257T>C|p.Ile86Thr|557/1994|257/1299|86/432||,G|missense_variant&splice_region_variant|MODERATE|Eucgr.B01163|psidium_gu_G0000108|transcript|psidium_gu_T0000132|protein_coding|2/12|c.266T>C|p.Val89Ala|266/1791|266/960|89/319||WARNING_TRANSCRIPT_MULTIPLE_STOP_CODONS,G|missense_variant&splice_region_variant|MODERATE|Eucgr.B01163|psidium_gu_G0000108|transcript|psidium_gu_T0000133|protein_coding|2/13|c.257T>C|p.Ile86Thr|257/1299|257/1299|86/432||	GT	0/0
scaffold_1	3692080	EuBR02s18420400	T	C	7258	PASS	TGT="TAGAGCCTGAGTTGAAAACTTGCATAGTTTCACTTTCAGAAATTATTAGCGGAGAAATGACTGACTTTGTTTATGTGTCTACCTTCAACAAACCGTTTATTGAGAGACTTTGTCTTTTGCTTTCTGCC";ALN="GGCAGAAAGCAAAAGATGAAGTCTCTCAATAAGTGTTTTGTTGAAAATAGTCACA-------AATTGGCCATTTCTCCGCTAATAATTTCTAAAAGTGAATTTATGCAAGTTTTCAACTCAGGCTCTA";ORI="-";ANN=C|intron_variant|MODIFIER|Eucgr.B01162|psidium_gu_G0000110|transcript|psidium_gu_T0000135|protein_coding|7/14|c.651+245T>C||||||,C|intron_variant|MODIFIER|Eucgr.B01162|psidium_gu_G0000110|transcript|psidium_gu_T0000136|protein_coding|1/7|c.-782+245T>C||||||WARNING_TRANSCRIPT_MULTIPLE_STOP_CODONS	GT	0/0
scaffold_1	3717239	EuBR02s18383241	T	C	6614	PASS	TGT="CACAAAGTTCAGACCTGTATGAATGTACTTGAGTCCTCGAAGAAGCTGGTACAGAAAGAACTGGTAATGCTCAGGTGTTAAATCATCATTTGCCTTGATAACCTGGTGTAGATCAGATTCC";ALN="GGAGTCTGATCTACATCAGGTTATCAAGGCAAATGATGATTTAACACCTGAACATTACCAATTCTTTCTGTACCAGCTTCTTCGAGGACTCAAGTACATTCATACAGGTCTTAACTTTGTC";ORI="-";ANN=C|missense_variant|MODERATE|Eucgr.B01157|psidium_gu_G0000113|transcript|psidium_gu_T0000141|protein_coding|2/10|c.385A>G|p.Ser129Gly|1121/2949|385/1677|129/558||WARNING_TRANSCRIPT_MULTIPLE_STOP_CODONS	GT	0/0
scaffold_1	3742795	EuBR02s18366248	G	A	6932	PASS	TGT="TATGACAAAACAGAACTTACAGCTCCATGATCTTTTACCCAAACTCCTATGGGCCTCTCAGCGTTCTCAGATGCATAGGGATCCCCTTTGAAATAGTCAAGAACAACAACATAGAAACCAGC";ALN="GCTGGGTATTATGTGGTTGTTCCTGACTATTTCAAAGGGGATCCCTATGCACCTGAGAATGCTGAGCGGCCTATAGGAGTTTGGATAAAAGACCATGGAGCTGTATGTTCTGTT-TCTCATA";ORI="-";ANN=A|synonymous_variant|LOW|Eucgr.B01156|psidium_gu_G0000114|transcript|psidium_gu_T0000142|protein_coding|2/9|c.105C>T|p.Asn35Asn|107/873|105/620|35/205||WARNING_TRANSCRIPT_INCOMPLETE,A|synonymous_variant|LOW|Eucgr.B01156|psidium_gu_G0000114|transcript|psidium_gu_T0000143|protein_coding|2/7|c.105C>T|p.Asn35Asn|107/722|105/594|35/197||WARNING_TRANSCRIPT_NO_START_CODON,A|synonymous_variant|LOW|Eucgr.B01156|psidium_gu_G0000114|transcript|psidium_gu_T0000144|protein_coding|2/7|c.105C>T|p.Asn35Asn|107/1045|105/570|35/189||WARNING_TRANSCRIPT_NO_START_CODON,A|synonymous_variant|LOW|Eucgr.B01156|psidium_gu_G0000114|transcript|psidium_gu_T0000145|protein_coding|2/7|c.105C>T|p.Asn35Asn|107/1042|105/567|35/188||WARNING_TRANSCRIPT_NO_START_CODON,A|synonymous_variant|LOW|Eucgr.B01156|psidium_gu_G0000114|transcript|psidium_gu_T0000146|protein_coding|2/7|c.105C>T|p.Asn35Asn|107/1018|105/543|35/180||WARNING_TRANSCRIPT_NO_START_CODON,A|synonymous_variant|LOW|Eucgr.B01156|psidium_gu_G0000114|transcript|psidium_gu_T0000147|protein_coding|2/8|c.105C>T|p.Asn35Asn|107/1011|105/507|35/168||WARNING_TRANSCRIPT_NO_START_CODON,A|synonymous_variant|LOW|Eucgr.B01156|psidium_gu_G0000114|transcript|psidium_gu_T0000148|protein_coding|2/7|c.105C>T|p.Asn35Asn|107/1023|105/333|35/110||WARNING_TRANSCRIPT_NO_START_CODON	GT	0/0
scaffold_1	3853194	EuBR02s18302357	G	A	6470	PASS	TGT="CTTACTTCTGGAGACTTATATAAAGGATTCAAGAGAGAAGCACAGATTGTTCAATGCAGTTGAAAACATCCCATGTGTGGCTGATAAGGCTAAATGGACATTTAATTGGATCCAAAGGTCA";ALN="TGACCTTTGAATCCATTTAAGTGCCCATTTAGCCTTATCAGCCACACATGGGATGTTTTCAACTGCATTGAACAATCTGTGCTTCTCTCTTGAATCCTTTATATAAGTCTCCAGAAGTAAG";ORI="-";ANN=A|missense_variant|MODERATE|Eucgr.B01150|psidium_gu_G0000116|transcript|psidium_gu_T0000150|protein_coding|4/9|c.439G>A|p.Glu147Lys|611/1524|439/1026|147/341||	GT	0/0
scaffold_1	3853709	EuBR02s18301853	A	G	3823	PASS	TGT="CAGCTTCTGCGCAATTTTCTGGCTAAAAAAGAGGGGACTGATGCCAGGTCTGACATTTTCAAATGAGCTTATTTCTAGAGATGAGGGCCTCCATTGTGACTTTGCTTGCCTTTTATACAGG";ALN="CCTGTACAGAAGGCAAGCGAAGTCACAGTGGAGGCCCTCATCTCTAGAAATGAGCTCATTCGAAAATGTCAGACCTGGCATCAATCCCCTCTTTTTAAGCCAGAAAATTGCACAGAAGCTG";ORI="-";ANN=G|missense_variant|MODERATE|Eucgr.B01150|psidium_gu_G0000116|transcript|psidium_gu_T0000150|protein_coding|6/9|c.619A>G|p.Asn207Asp|791/1524|619/1026|207/341||	GT	0/0
scaffold_1	3854850	EuBR02s18300724	T	G	6990	PASS	TGT="ATCCTTGTTCTTTCTGCTGTGCAGAGGAAAAGCCAACTTCTTCGAGAGACGGGTTGGTGATTATCAAAAGGCGTCTGTTATGTCGAGCCTTCAAGATGGCGGCAAGAACTTTGTCTTCAAG";ALN="CTTGAAGACAAAGTTCTTGCCACCGTCTTGAAGGCTCGACATCACAGATGCCTTCTGATACTCACCCACCCGTCTCTCGAAGAAATTGGCTTTTCCTCTGCACAGCAGAACAAAAAAGGAT";ORI="-";ANN=G|missense_variant|MODERATE|Eucgr.B01150|psidium_gu_G0000116|transcript|psidium_gu_T0000150|protein_coding|9/9|c.949T>G|p.Tyr317Asp|1121/1524|949/1026|317/341||;CallRate=0.98;MAF=0.35;HOMREF=108;HET=3;HOMALT=59	GT	0/1
scaffold_1	3867201	EuBR02s18290565	A	C	6778	PASS	TGT="TCTACCTAATATGTCCACCATACAACCATAGTGCTTAACATCTGGATCCACATCATATAAAACCTTCATGCTTCTAAAGATTTTTTTCCCTTCCTCAACTAGGCCTGCATGGCAACATGCA";ALN="TGCATGTTGCCACGTGGGCCTAGTTGAGGAAGGGAAACAAATCTTTAGAAGCATGAAGGTTTTGTATGATGTGGATCCAGATGTTAAGCACTATGGTTGTATGGTGGACATATTAGGTAGA";ORI="-";ANN=C|missense_variant|MODERATE|Eucgr.B01148|psidium_gu_G0000117|transcript|psidium_gu_T0000151|protein_coding|1/1|c.1757T>G|p.Val586Gly|1757/2664|1757/2106|586/701||	GT	0/0
scaffold_1	3900116	EuBR02s18241709	T	C	4931	PASS	TGT="ATCACAAGGCACAACGAAGTCACTTTCCCTCTGAATTGGCAAGGGAACAAGCTGATGTGTCTACCTTGTCATCTTCCGCCCCGGCGGGCCCCCTGCCTGCCTGCCCAATCCGGACCCGACAT";ALN="TTTTCGGGCCCCGATTGGGTAGACAGGCAAGGGGCCCGC-GGGGCGGATGATGACAAGGCAAACGCATCACCTTGTTCCCTTGCCAATTCAGAGGGAAAGTGACTTCGACGTGCCTTCTGAT";ORI="-";ANN=C|intergenic_region|MODIFIER|psidium_gu_G0000118-Eucgr.B00927|psidium_gu_G0000118-psidium_gu_G0000119|intergenic_region|psidium_gu_G0000118-psidium_gu_G0000119|||n.3900116T>C||||||	GT	0/0
scaffold_1	4051936	EuBR02s18177968	C	T	4590	PASS	TGT="TAGCATGCCGATCACATCAGTGGTTAGGTGATTGGAAGAGTGCCAATCTGTGCACAACCATCTGTCCTTTCCTTAATCCCATACGGGGCAACTGCTCGAGAGAGATTCACACCTATGGATT";ALN="AATCAGTATGTGTGAATCTTTCTCGAGCAGTCACCCAGTACGGAATTAAGAAAAGGACAGACGGTAGTGCACAGACAGGCACTCTTCCAGTCAACTAACCGCTGATGTGCTCGGCATACTA";ORI="-";ANN=T|downstream_gene_variant|MODIFIER|Eucgr.B01146|psidium_gu_G0000122|transcript|psidium_gu_T0000157|protein_coding||c.*3682G>A|||||3524|,T|intergenic_region|MODIFIER|Eucgr.B01147-Eucgr.B01146|psidium_gu_G0000121-psidium_gu_G0000122|intergenic_region|psidium_gu_G0000121-psidium_gu_G0000122|||n.4051936C>T||||||	GT	0/0
scaffold_1	4136065	EuBR04s41288473	G	A	9811	PASS	TGT="CAGCCGATGATTTTGATCATCAATTAACTTGCAGGTTCTATTCCCTCTGTGCGTATATGGGTGAAGATGACATGTTCAGTTCCGATCTTACTGATGATCAGCTGAGAACGAGACTTGGGCATATG";ALN="CAGCAGA----GTTGATTATCAATTAACTTGCAGGTTCTATTCCCTCTGTGCATATATGGGTGAAGATGACATGTTCAGTTCTGATCTTACAGATGATCAGCTGAGAATGAGACTTGGGCATATG";ORI="+";ANN=A|missense_variant|MODERATE|Eucgr.D02658|psidium_gu_G0000123|transcript|psidium_gu_T0000158|protein_coding|9/11|c.751G>A|p.Asp251Asn|806/1386|751/1040|251/345||WARNING_TRANSCRIPT_INCOMPLETE,A|missense_variant|MODERATE|Eucgr.B01143|psidium_gu_G0000124|transcript|psidium_gu_T0000159|protein_coding|3/5|c.286G>A|p.Asp96Asn|286/654|286/654|96/217||,A|downstream_gene_variant|MODIFIER|Eucgr.D02657|psidium_gu_G0000125|transcript|psidium_gu_T0000160|protein_coding||c.*3087C>T|||||2985|WARNING_TRANSCRIPT_NO_START_CODON	GT	0/0
scaffold_1	4220942	EuBR02s17752675	A	G	4203	PASS	TGT="CCTGCTGAGCATCGGCAAAGAAGGCAAAGGGGGCACCAAGATCAGCACTGTGAACCCGTACACCGCGATGCAGACCTCGATCTACAAGGCCGTGGTCGGGGCTTTCGTGAAGGAGCTCTCG";ALN="TGAGAGTTCCTTCACGAAAGCCCCAACCACAGCCTTATAGATCGAGGTCTGCATCACGGTGTACGGGTTCACTGTGCTGATCTTGGTGCCGCCGTTGCCTTCTTTGCCGATGCTCAAGAGG";ORI="-";ANN=G|missense_variant|MODERATE|Eucgr.B01135|psidium_gu_G0000131|transcript|psidium_gu_T0000170|protein_coding|1/1|c.898A>G|p.Thr300Ala|898/1125|898/1125|300/374||WARNING_TRANSCRIPT_NO_STOP_CODON	GT	0/0
scaffold_1	4271409	EuBR02s17644691	A	G	7442	PASS	TGT="GTGCTGACCTACACTCCTTTGCATGGGGATCCGACGTCCCTGGGATATTTTATCAAGCTTAACAGCATATCGATCAATTGGAAGGACATGAATGTCCCCCAGAACGGCTTCAATGTAAATC";ALN="GTACTCACCTACACTCCTTTGCAAGCTGATCCAACTTTGCTAGGATATTATATCAACCTCGCTGGCATATCGATCAATGGGAAGGCCATGAATGTTCCACAGAACAGCTTCAATGTCAATC";ORI="+";ANN=G|missense_variant|MODERATE|Eucgr.B01127|psidium_gu_G0000134|transcript|psidium_gu_T0000173|protein_coding|1/1|c.272A>G|p.Asn91Ser|272/375|272/375|91/124||,G|upstream_gene_variant|MODIFIER|psidium_gu_G0000133|psidium_gu_G0000133|transcript|psidium_gu_T0000172|protein_coding||c.-604T>C|||||604|	GT	0/0
scaffold_1	4281150	EuBR02s17708183	A	G	9763	PASS	TGT="TGCTTTGCTCATCTTCGTTTTGGGTCTTTCGTCTCTAGAAGTCTCGGCTCAACCTTTTCACACTCTAGTTACGTCCCTCCACAAGGACCTCAACACTTCCCTCCACACCGTCACCCTCACA";ALN="TGCTTTGTTCATCTTCGTGCTGAGTCTTTCGTCCCTGGAAGTCTCGGCTCAACCTTTTCATACTCTAGTCACGTCCCTCCACAAGGACCCCAGCACGTCCCTCCACACCATTACCCTCACA";ORI="+";ANN=G|missense_variant|MODERATE|Eucgr.B01129|psidium_gu_G0000136|transcript|psidium_gu_T0000175|protein_coding|1/1|c.79A>G|p.Thr27Ala|79/1227|79/1227|27/408||,G|upstream_gene_variant|MODIFIER|Eucgr.B01128|psidium_gu_G0000135|transcript|psidium_gu_T0000174|protein_coding||c.-836T>C|||||669|WARNING_TRANSCRIPT_MULTIPLE_STOP_CODONS,G|upstream_gene_variant|MODIFIER|Eucgr.L00593|psidium_gu_G0000137|transcript|psidium_gu_T0000176|protein_coding||c.-9A>G|||||9|WARNING_TRANSCRIPT_NO_START_CODON	GT	0/0
scaffold_1	4296037	EuBR02s17639004	A	G	7309	PASS	TGT="AGGGAGGCAAAGACCGAATTTCCTTGCAACCCCAAGGCTAGTGGGATAGGTGAATAGATACGGTAAGGTGAGAGATGACCATGACAAGGCACCCACACCGATTGCTTCTTTAGGGAAAGATTGAAG";ALN="CTACAATCTCTCCCTAAAGAGGCAATCGGCGTGGGTGCCTTCTCATGGTCTTCTCTCTC--TGTTGTATCAATTCACCTATCCCTCCGGCCCT---GTTGCAAGGAAATTTGCTCTTTGCCTCGCT";ORI="-";ANN=G|intron_variant|MODIFIER|Eucgr.B01126|psidium_gu_G0000138|transcript|psidium_gu_T0000177|protein_coding|1/1|c.170+15T>C||||||WARNING_TRANSCRIPT_NO_START_CODON	GT	0/0
scaffold_1	4343181	EuBR02s17577750	G	A	6261	PASS	TGT="CCAAAAAGAATTATGGCATATGGTTCATCATATACCTATGTCACCATCACTTATCAGATCAGATTTCCCCTTTCGCATGATAGTAACACCGCCTATCCTGAAAGAATAAGCACTAATATTA";ALN="TAATATCAGTGTTTATTCTTTCAGGATAGGCGGTGTTACTATCATGCGAAAGGGGAAATCCGATCTGATAAGTGATGGTGACATAGGTATAGGATGAACCATATGCCATAATTCTTCTTGG";ORI="-";ANN=A|missense_variant|MODERATE|Eucgr.B01122|psidium_gu_G0000142|transcript|psidium_gu_T0000181|protein_coding|8/12|c.785C>T|p.Ser262Phe|1048/1728|785/1098|262/365||,A|missense_variant|MODERATE|Eucgr.B01122|psidium_gu_G0000142|transcript|psidium_gu_T0000182|protein_coding|7/11|c.764C>T|p.Ser255Phe|943/1623|764/1077|255/358||,A|missense_variant|MODERATE|Eucgr.B01122|psidium_gu_G0000142|transcript|psidium_gu_T0000183|protein_coding|9/13|c.752C>T|p.Ser251Phe|964/1647|752/1068|251/355||,A|missense_variant|MODERATE|Eucgr.B01122|psidium_gu_G0000142|transcript|psidium_gu_T0000184|protein_coding|9/13|c.752C>T|p.Ser251Phe|964/1644|752/1065|251/354||	GT	0/0
scaffold_1	4343715	EuBR02s17577238	G	A	5463	PASS	TGT="CTTTACATGCTAAGACATTAGCTAAGCTCCCAGAAACCTCCAATAAAAGCAGAAAAACTCCGCAAATAAGCTTACTGTTTGGCAAGCAATTGCAATTCCTGATGAGCATCTTGATCCTTTA";ALN="TAAATGATCAAGATGCTCATCAGGAATTGCAATTGCTTGCTAAACAGTAAGCTTATTTGCAGTGTTTGTCTGCTTTTATTGGAGGTTTCTGGGAGCTTAGCTAATTTCTTAGTATGTAATG";ORI="-";ANN=A|intron_variant|MODIFIER|Eucgr.B01122|psidium_gu_G0000142|transcript|psidium_gu_T0000181|protein_coding|7/11|c.749+14C>T||||||,A|intron_variant|MODIFIER|Eucgr.B01122|psidium_gu_G0000142|transcript|psidium_gu_T0000182|protein_coding|6/10|c.728+14C>T||||||,A|intron_variant|MODIFIER|Eucgr.B01122|psidium_gu_G0000142|transcript|psidium_gu_T0000183|protein_coding|8/12|c.716+14C>T||||||,A|intron_variant|MODIFIER|Eucgr.B01122|psidium_gu_G0000142|transcript|psidium_gu_T0000184|protein_coding|8/12|c.716+14C>T||||||	GT	0/0
scaffold_1	4420625	EuBR02s17562546	C	T	7224	PASS	TGT="CAGTGGTTGTTATTTCCAAGAAGGGTCGGTGGTGAAACTGGAAATGGCAATAGAAGATGCGCATAAGCGAGCCATCGAGACTGTCTTACAGTGGATGCGCAATGAGGTCAATACAAACAAG";ALN="CTTTTCTGTATTGACCTCATTGCGTATCCACTGCAGGACAGTCTCAATGGCTCGCTTATGTGCATCTTCCGTTGCCATTTCCAGCTTCACCTCCGACCCTTCTTGGAAATAACAACCACTG";ORI="-";ANN=T|missense_variant|MODERATE|Eucgr.B01121|psidium_gu_G0000144|transcript|psidium_gu_T0000186|protein_coding|3/5|c.865C>T|p.His289Tyr|1299/2313|865/1314|289/437||,T|missense_variant|MODERATE|Eucgr.B01121|psidium_gu_G0000144|transcript|psidium_gu_T0000187|protein_coding|3/4|c.865C>T|p.His289Tyr|1299/2331|865/1041|289/346||WARNING_TRANSCRIPT_NO_STOP_CODON,T|missense_variant|MODERATE|Eucgr.B01121|psidium_gu_G0000144|transcript|psidium_gu_T0000188|protein_coding|4/6|c.532C>T|p.His178Tyr|542/1556|532/981|178/326||WARNING_TRANSCRIPT_NO_START_CODON;CallRate=0.93;MAF=0.38;HOMREF=38;HET=124;HOMALT=0	GT	0/1
scaffold_1	4431031	EuBR02s17539380	G	A	5638	PASS	TGT="TGCTAAATCTTAAAAATATGGGGAAAACCTTGCCCCGTGGTAGTTGTATTGCTGATGAAGCAAGTAATCTATCACTTTTCAGCAAAGCAGTTGAAGCACGATACATAAAGAAGATGGTATCTGGAA";ALN="TTTCAAATACCATCTTCTTTAT---TTGTGCTACGATTACTTCACTGAAAAGTGATAGATTACTTGTTTCATCAGGAATACAACTACTACGGCACAAGGT--TCCTCAAATTTTGAAGCTTTAGCA";ORI="-";ANN=A|downstream_gene_variant|MODIFIER|psidium_gu_G0000146|psidium_gu_G0000146|transcript|psidium_gu_T0000191|protein_coding||c.*2342C>T|||||2342|,A|downstream_gene_variant|MODIFIER|Eucgr.B01116|psidium_gu_G0000147|transcript|psidium_gu_T0000192|protein_coding||c.*4455C>T|||||4074|,A|intron_variant|MODIFIER|Eucgr.B01119|psidium_gu_G0000145|transcript|psidium_gu_T0000189|protein_coding|1/2|c.130-182G>A||||||,A|intron_variant|MODIFIER|Eucgr.B01119|psidium_gu_G0000145|transcript|psidium_gu_T0000190|protein_coding|1/2|c.130-182G>A||||||	GT	0/0
scaffold_1	4431330	EuBR02s17539092	A	C	4863	PASS	TGT="AGAGGTCTGCTCGAGGGAAAGCAAAGGGACTGGCGTCTTCATTCCCAAGTGTTCTCAGCCAAGAAGAAGAAGCAGACATGGAAGACACAGCTCGAGCTTCAGCAGCAGCACAAGATCCTAC";ALN="GTAGGATCTCGTATTGTTGTTGAAGCTCGAGCTATGTCTTCCATGTCTGCTTCTTCTTCTGGGATGAGAGCACTTGGGAATGAAGACACCAGTCCCTTTGCTTTCCCTCGCGCAAACCTGC";ORI="-";ANN=C|synonymous_variant|LOW|Eucgr.B01119|psidium_gu_G0000145|transcript|psidium_gu_T0000189|protein_coding|2/3|c.247A>C|p.Arg83Arg|403/823|247/396|83/131||,C|synonymous_variant|LOW|Eucgr.B01119|psidium_gu_G0000145|transcript|psidium_gu_T0000190|protein_coding|2/3|c.247A>C|p.Arg83Arg|383/803|247/396|83/131||,C|downstream_gene_variant|MODIFIER|psidium_gu_G0000146|psidium_gu_G0000146|transcript|psidium_gu_T0000191|protein_coding||c.*2043T>G|||||2043|,C|downstream_gene_variant|MODIFIER|Eucgr.B01116|psidium_gu_G0000147|transcript|psidium_gu_T0000192|protein_coding||c.*4156T>G|||||3775|;CallRate=1;MAF=0.35;HOMREF=113;HET=0;HOMALT=61	GT	0/1
scaffold_1	4454236	EuBR02s17505600	G	A	5475	PASS	TGT="TTTCTGACTGCAGAAAATAAGAGGAGACCTCCACTATCGAGCATAATAGCTGCTTCTTCTGGTGCGATGAAAGCGGATGAAGTTGCAGAGAAGACGTTGAGTGGAATTAAATCTGGCAGTT";ALN="AACTGCCAGATTTAATTCCATTTATTGTCTTCTCTGCAACTTCATCCGCTTTCATTGCACCAGAAGAAGCAGCTATGATGCTTGTCAGCGGAGGTCTTCTCTTATTTTCTGCAGTCAGGAA";ORI="-";ANN=A|missense_variant|MODERATE|Eucgr.B01114|psidium_gu_G0000150|transcript|psidium_gu_T0000195|protein_coding|3/3|c.731G>A|p.Gly244Asp|731/978|731/978|244/325||,A|upstream_gene_variant|MODIFIER|Eucgr.B01112|psidium_gu_G0000151|transcript|psidium_gu_T0000196|protein_coding||c.-3379G>A|||||3333|	GT	0/0
scaffold_1	4508247	EuBR02s17441927	A	G	4036	PASS	TGT="TCCAACATAAAATTCCACCACCAGAGTGTCATTCATAAGCGACTCTATGAATCAACTGCCTACACCGAGATACTACAAGTTGTAGAAAAAATTATTACCTCGACGTAGCCATCTCCAAAGGT";ALN="ACCCTTGGAGATGGCTACGTCGAGGTAATCACT-TGTCTACAACTTATTGTTTCTTGTTGCATGCAGTTGATTAATAGACTCGCTTATGAATAAATCTTGGGAAGTGTGAAGTCAAATCGGA";ORI="-";ANN=G|upstream_gene_variant|MODIFIER|Eucgr.L02767|psidium_gu_G0000155|transcript|psidium_gu_T0000202|protein_coding||c.-1444T>C|||||1444|,G|intron_variant|MODIFIER|Eucgr.B01108|psidium_gu_G0000154|transcript|psidium_gu_T0000199|protein_coding|3/14|c.513+37T>C||||||,G|intron_variant|MODIFIER|Eucgr.L00600|psidium_gu_G0000156|transcript|psidium_gu_T0000203|protein_coding|3/16|c.513+37T>C||||||,G|intron_variant|MODIFIER|Eucgr.B01108|psidium_gu_G0000154|transcript|psidium_gu_T0000200|protein_coding|3/14|c.513+37T>C||||||,G|intron_variant|MODIFIER|Eucgr.B01108|psidium_gu_G0000154|transcript|psidium_gu_T0000201|protein_coding|3/13|c.513+37T>C||||||	GT	0/0
scaffold_1	4627707	EuBR02s17373558	A	G	7718	PASS	TGT="TTTCTTCATGTCCAGTATTGCAGCTGTGCTCTATGATGGACGTCTGGATGAGAGAAAGGTGATGAGGGAAGAGTTATCTGGAGAGGGAAAATTTAACGTCTTAATTACTCATTATGGCCTC";ALN="GAGGCCATAATGAGTAATTAAGACATTAAATTTCCCCTCTCCAGATAACTCTTCCCTCATCGCCTTCCTCTCATCCAGACGTCCATCATAAAGAATAGCTGCAATACTGGACATGAAGAAA";ORI="-";ANN=G|missense_variant|MODERATE|Eucgr.B01100|psidium_gu_G0000167|transcript|psidium_gu_T0000215|protein_coding|8/13|c.1540A>G|p.Met514Val|1540/4290|1540/3582|514/1193||,G|downstream_gene_variant|MODIFIER|Eucgr.B01101|psidium_gu_G0000166|transcript|psidium_gu_T0000214|protein_coding||c.*5000A>G|||||5000|WARNING_TRANSCRIPT_MULTIPLE_STOP_CODONS,G|downstream_gene_variant|MODIFIER|Eucgr.B01099|psidium_gu_G0000168|transcript|psidium_gu_T0000216|protein_coding||c.*3767T>C|||||3199|WARNING_TRANSCRIPT_MULTIPLE_STOP_CODONS;CallRate=0.95;MAF=0.41;HOMREF=94;HET=7;HOMALT=65	GT	0/1
scaffold_1	4789301	EuBR02s17206277	A	C	6633	PASS	TGT="GTAGTTGCTGTCGACCACCGGCTGTTGGGTTTTCCGGTACACCACCGGGAAGAATTTCTTCAGGAAATCCGGCATCGACGTGACTCCTCCTGCGTAAAAATAAAAGCAAGACAAGTTTCATTA";ALN="TAATGGAATTCATCTTACT--AAATTTTACACAGGAGGAGTCACATCGATGCCCGATTTCCTGAAGAAGTTCTTCCCGGTGGTGTACCGGAGGACCCTGGAGAAGGACCTCGACAGCAACTAC";ORI="-";ANN=C|missense_variant|MODERATE|Eucgr.B01090|psidium_gu_G0000172|transcript|psidium_gu_T0000220|protein_coding|2/5|c.164T>G|p.Leu55Arg|291/1837|164/1563|55/520||	GT	0/0
scaffold_1	4801287	EuBR02s17196312	A	C	6552	PASS	TGT="CAGTACTTAAAAGCATAAGCCAACCGCCTCTTCTGAGAAGATAAAACATTGATCTTTGAACATATCGGATTATAGCCAAAGTAAAGAACTTCAATGTTTTCAAGGGCTGCGCTGTTAGTGT";ALN="ACACTAACAGCACAGCCCTTCAAAACGTTGAAGTTCTTTATTTTGGCTGTAATCCAATGTGTTCAAAGATCAATGTTTTATCTTCTCAGAAGAGGTGGTTGGCTTATGCTTTTAAGTACTC";ORI="-";ANN=C|stop_gained|HIGH|Eucgr.B01089|psidium_gu_G0000173|transcript|psidium_gu_T0000221|protein_coding|2/8|c.153T>G|p.Tyr51*|395/1866|153/1277|51/424||WARNING_TRANSCRIPT_INCOMPLETE;LOF=(Eucgr.B01089|psidium_gu_G0000173|1|1.00);NMD=(Eucgr.B01089|psidium_gu_G0000173|1|1.00)	GT	0/0
scaffold_1	4994591	EuBR02s17144277	G	A	5344	PASS	TGT="TGGGGTCAAACAGGAACTAGAAGGTGGATTTTCATGGTCCCTCATTTGCAGGACAGATGCAGAGGCAGATATGCCTCTTCGAGGTCTCCCTCATAGGGTGGAATGCAACTCCAAGCTAGCT";ALN="CGCTAGCTTGGAGTTGCATTCCACCCTCTGAGGAAGCCCTCGAAGAGACATATCTGACTCTGCATCCGTCCTACGAATGAGAGACCATGAAAATCCACCTTCTAGTTCATGTTTGACTCCA";ORI="-";ANN=A|missense_variant|MODERATE|Eucgr.B01086|psidium_gu_G0000180|transcript|psidium_gu_T0000229|protein_coding|4/9|c.2563G>A|p.Glu855Lys|2563/4392|2563/4392|855/1463||,A|missense_variant|MODERATE|Eucgr.L01272|psidium_gu_G0000181|transcript|psidium_gu_T0000230|protein_coding|4/9|c.2416G>A|p.Glu806Lys|2416/4245|2416/4245|806/1414||	GT	0/0
scaffold_1	5045019	EuBR02s17107389	C	T	6929	PASS	TGT="CTTCTCGTTGCTGCTGTTGGCTCTGTTTACTTCGTCCCTCACGGCCTCCGAGCACAACCCGCAGAGCCATTTGCCTTCAAATTTGGACTTCACTTGGGATATGTAATCTTGGGTGCATTCC";ALN="GGACTGCACCCAAGACTACATATCCCAAGTGAAGTCCAAATTTGAAGGCAAATGGCTCTGTGGGTTGTGCTCGGAGGCCGTGCGGGACGAAGTAAACAGAGCCAACAGCAACAACAAGAAG";ORI="-";ANN=T|missense_variant|MODERATE|Eucgr.B01080|psidium_gu_G0000194|transcript|psidium_gu_T0000246|protein_coding|1/1|c.104G>A|p.Cys35Tyr|104/408|104/408|35/135||	GT	0/0
scaffold_1	5048091	EuBR02s17104154	C	T	5538	PASS	TGT="GACAGCTGAACCTAATTGTAGAAATGGGAATCGATTCCAAAATGATTGATGATCATCTGCTTCACCTGCTTCTTGTCTTGTATTGGGAACATGATTGCTTTTCCAATGTAGAAGGTATATCTT";ALN="AATATATACCTTCTACATTG-AAAAACAATCATTTGCCCAATACAAGACAAAAAGCAGGTGGAGGAGAGGGTCATCAATTATTGTAGAATCGATTCCCCTTT-TAGAATTACATTCAACCGTC";ORI="-";ANN=T|upstream_gene_variant|MODIFIER|Eucgr.B01080|psidium_gu_G0000194|transcript|psidium_gu_T0000246|protein_coding||c.-2969G>A|||||2969|,T|intergenic_region|MODIFIER|Eucgr.B01080-Eucgr.L00392|psidium_gu_G0000194-psidium_gu_G0000195|intergenic_region|psidium_gu_G0000194-psidium_gu_G0000195|||n.5048091C>T||||||	GT	0/0
scaffold_1	5050050	EuBR02s17102735	A	G	5400	PASS	TGT="TCAATGATCAGCCGCAGTCGTGAGGTATTATGTTGACTATGCATTGGCTTGCACTTTTAGAAAAAGGTGAACAAACAAAGACAAATTATTTTGCTCTTGACCTTACTCATTCTTTAGCTCAACCT";ALN="AGGTTGAGCTAAAGCATGAGAA-AGTCAAGAGCAAAATAATTTCTCTTTCTTTCTTC---CTTTTCTGAAAGTGCAAGGCAATGCATAGTCCATATGATAGATCATGACTGCGCCTGATCATTGA";ORI="-";ANN=G|upstream_gene_variant|MODIFIER|Eucgr.B01080|psidium_gu_G0000194|transcript|psidium_gu_T0000246|protein_coding||c.-4928T>C|||||4928|,G|intergenic_region|MODIFIER|Eucgr.B01080-Eucgr.L00392|psidium_gu_G0000194-psidium_gu_G0000195|intergenic_region|psidium_gu_G0000194-psidium_gu_G0000195|||n.5050050A>G||||||	GT	0/0
scaffold_1	5566030	EuBR02s15808214	C	A	5169	PASS	TGT="taatcgatagagagagaccgacatgaGATGCATCAATACTCTCTTGTGATTTTTTTAACTCCCACCTCGCATGCAAGCTGAAAATAAACTTGTTAGAATTtgactattatattatgttaaa";ALN="tctaatatattatagaagccaCATTCTATCCACTTTATTTTTAACTTGCACATTAGAGGGGGTATTAAAGTATCACAAGGGATTATTGAAGTATCCTATACCAGTCTCTCTCCTCCTATTA";ORI="-";ANN=A|intergenic_region|MODIFIER|Eucgr.L00392-Eucgr.B01031|psidium_gu_G0000195-psidium_gu_G0000197|intergenic_region|psidium_gu_G0000195-psidium_gu_G0000197|||n.5566030C>A||||||	GT	0/0
scaffold_1	5581002	EuBR02s14962176	A	G	3709	PASS	TGT="TGAGTCTAGCAAAACGCCAGCTTCAGCACGACATAAAAGAGGATGCAATTGTAAGAAGTCCAGTTGCCTCAAGAAATACTGCGAATGCTATCAGGTTTTTCCTCTCAGATTTGGCTGTCCA";ALN="TGGACAGCACAATCTGAAAGGAAAAACCTGATAGCACTCGCAGTATTTCTTGAGGCAACTGGACTTCTTACAATTGCATCCTCTTTTATGTCGTGCTGAAGCTGGCGTTTTGCTAGAATCT";ORI="-";ANN=G|missense_variant|MODERATE|Eucgr.B01031|psidium_gu_G0000197|transcript|psidium_gu_T0000250|protein_coding|7/10|c.1786A>G|p.Ser596Gly|1910/2811|1786/2394|596/797||	GT	0/0
scaffold_1	5661947	EuBR02s14869811	A	G	4184	PASS	TGT="TCAAATAATACTGCTTTGGCACCCACTTTGGCAGATAGCGATGGGTCTAGAGGTAAGGTTTAAGCAAAATCCCAAACTCAATTGGCTTTTTGAGCTCTCTAAAATGCAATAACTACTCTTTT";ALN="AAAAGAGTTGTTCATGCAATTCAGAGAGCTCAA-AAGCCAATTTAGTTTGGGACTTTGCTTAAACCTTACCTCTAGACCCATCACTGGCTGCCGAAGGGGGTGCTGAAGCAGTATTATTTGA";ORI="-";ANN=G|intergenic_region|MODIFIER|Eucgr.B00935-psidium_gu_G0000204|psidium_gu_G0000203-psidium_gu_G0000204|intergenic_region|psidium_gu_G0000203-psidium_gu_G0000204|||n.5661947A>G||||||	GT	0/0
scaffold_1	6056841	EuBR02s14653587	G	A	6428	PASS	TGT="TTTATCGACATCATTTGCTTACTTGGAGAATCTATTACGTGATTAGGTAAAGAGGCTAGTCGTGGTTGAAACAGAGGAGATGTTCAAAGCCCGTAAAGAGAAGGTGGCAAACCACCAAGCT";ALN="AGCTCGGTGGTTTGCATTCTTCTGTTTACGGGCTTTGAACATCtcttctGTTTCAATCACAACTAGCCTCTTTACCTAATCATGTAATAGATTCTTCAAGTAAGCAAATAACATTGATAAA";ORI="-";ANN=A|missense_variant|MODERATE|Eucgr.B01010|psidium_gu_G0000219|transcript|psidium_gu_T0000278|protein_coding|3/3|c.208G>A|p.Val70Met|301/932|208/321|70/106||,A|missense_variant|MODERATE|Eucgr.B01009|psidium_gu_G0000220|transcript|psidium_gu_T0000280|protein_coding|2/3|c.58G>A|p.Val20Met|65/294|58/207|20/68||WARNING_TRANSCRIPT_NO_STOP_CODON,A|3_prime_UTR_variant|MODIFIER|Eucgr.B01010|psidium_gu_G0000219|transcript|psidium_gu_T0000279|protein_coding|2/2|c.*36G>A|||||36|WARNING_TRANSCRIPT_NO_STOP_CODON,A|downstream_gene_variant|MODIFIER|Eucgr.B01011|psidium_gu_G0000214|transcript|psidium_gu_T0000269|protein_coding||c.*2839G>A|||||2539|,A|downstream_gene_variant|MODIFIER|Eucgr.B01017|psidium_gu_G0000215|transcript|psidium_gu_T0000270|protein_coding||c.*2839G>A|||||2557|,A|downstream_gene_variant|MODIFIER|Eucgr.B01892|psidium_gu_G0000216|transcript|psidium_gu_T0000272|protein_coding||c.*2839G>A|||||2611|,A|downstream_gene_variant|MODIFIER|Eucgr.L00980|psidium_gu_G0000217|transcript|psidium_gu_T0000275|protein_coding||c.*2576G>A|||||2576|,A|downstream_gene_variant|MODIFIER|psidium_gu_G0000218|psidium_gu_G0000218|transcript|psidium_gu_T0000277|protein_coding||c.*1520G>A|||||1520|,A|downstream_gene_variant|MODIFIER|Eucgr.B01007|psidium_gu_G0000222|transcript|psidium_gu_T0000282|protein_coding||c.*999C>T|||||979|WARNING_TRANSCRIPT_INCOMPLETE,A|downstream_gene_variant|MODIFIER|Eucgr.B01895|psidium_gu_G0000223|transcript|psidium_gu_T0000283|protein_coding||c.*985C>T|||||985|,A|downstream_gene_variant|MODIFIER|Eucgr.B01008|psidium_gu_G0000221|transcript|psidium_gu_T0000288|protein_coding||c.*2269C>T|||||2175|WARNING_TRANSCRIPT_MULTIPLE_STOP_CODONS,A|downstream_gene_variant|MODIFIER|Eucgr.B01006|psidium_gu_G0000225|transcript|psidium_gu_T0000291|protein_coding||c.*2269C>T|||||2269|,A|downstream_gene_variant|MODIFIER|Eucgr.B01017|psidium_gu_G0000215|transcript|psidium_gu_T0000271|protein_coding||c.*3052G>A|||||2557|WARNING_TRANSCRIPT_MULTIPLE_STOP_CODONS,A|downstream_gene_variant|MODIFIER|Eucgr.B01892|psidium_gu_G0000216|transcript|psidium_gu_T0000273|protein_coding||c.*2839G>A|||||2611|,A|downstream_gene_variant|MODIFIER|Eucgr.B01011|psidium_gu_G0000214|transcript|psidium_gu_T0000274|protein_coding||c.*2839G>A|||||2539|,A|downstream_gene_variant|MODIFIER|Eucgr.B01017|psidium_gu_G0000215|transcript|psidium_gu_T0000276|protein_coding||c.*2839G>A|||||2557|,A|downstream_gene_variant|MODIFIER|Eucgr.B01008|psidium_gu_G0000221|transcript|psidium_gu_T0000281|protein_coding||c.*999C>T|||||899|WARNING_TRANSCRIPT_INCOMPLETE,A|downstream_gene_variant|MODIFIER|Eucgr.B01008|psidium_gu_G0000221|transcript|psidium_gu_T0000284|protein_coding||c.*1005C>T|||||997|WARNING_TRANSCRIPT_INCOMPLETE,A|downstream_gene_variant|MODIFIER|Eucgr.B01008|psidium_gu_G0000221|transcript|psidium_gu_T0000285|protein_coding||c.*1005C>T|||||997|WARNING_TRANSCRIPT_INCOMPLETE,A|downstream_gene_variant|MODIFIER|Eucgr.B01896|psidium_gu_G0000224|transcript|psidium_gu_T0000286|protein_coding||c.*1172C>T|||||1172|WARNING_TRANSCRIPT_INCOMPLETE,A|downstream_gene_variant|MODIFIER|Eucgr.B01896|psidium_gu_G0000224|transcript|psidium_gu_T0000287|protein_coding||c.*1172C>T|||||1172|WARNING_TRANSCRIPT_INCOMPLETE,A|downstream_gene_variant|MODIFIER|Eucgr.B01008|psidium_gu_G0000221|transcript|psidium_gu_T0000290|protein_coding||c.*2234C>T|||||2187|WARNING_TRANSCRIPT_NO_START_CODON,A|downstream_gene_variant|MODIFIER|Eucgr.B01008|psidium_gu_G0000221|transcript|psidium_gu_T0000289|protein_coding||c.*2234C>T|||||2187|WARNING_TRANSCRIPT_NO_START_CODON,A|downstream_gene_variant|MODIFIER|Eucgr.B01008|psidium_gu_G0000221|transcript|psidium_gu_T0000293|protein_coding||c.*2269C>T|||||2269|,A|downstream_gene_variant|MODIFIER|Eucgr.B01008|psidium_gu_G0000221|transcript|psidium_gu_T0000292|protein_coding||c.*2269C>T|||||2269|,A|downstream_gene_variant|MODIFIER|Eucgr.B01008|psidium_gu_G0000221|transcript|psidium_gu_T0000294|protein_coding||c.*2367C>T|||||2367|	GT	0/0
scaffold_1	6062427	EuBR02s14652546	A	G	4731	PASS	TGT="TCTAATTCCGAAACCCTAGACAAGTGTTCCTCCCTTGACGTATTCGGTGAAGGCCAATGCGACCAGTCCCAACATCGCCAACCTTCCATTCCACAACTCGGCATCTGAAGTCATCAACCCA";ALN="TGGGGTGATGACTTCCAATGCCGAGTTGTGGAATGGAAGGTTGGCGATGTTGGGACTAGTCGCGTTGGCCTTCACCGAATTTGTTAAGGGAGGAGCACTTGTGTAGGGTTTTGGAATTAGA";ORI="-";ANN=G|missense_variant|MODERATE|Eucgr.B01896|psidium_gu_G0000224|transcript|psidium_gu_T0000296|protein_coding|4/4|c.500T>C|p.Val167Ala|577/710|500/546|167/181||,G|missense_variant|MODERATE|Eucgr.B01895|psidium_gu_G0000223|transcript|psidium_gu_T0000295|protein_coding|3/3|c.314T>C|p.Val105Ala|383/621|314/360|105/119||,G|upstream_gene_variant|MODIFIER|Eucgr.B01895|psidium_gu_G0000223|transcript|psidium_gu_T0000283|protein_coding||c.-2431T>C|||||2431|,G|upstream_gene_variant|MODIFIER|Eucgr.B01896|psidium_gu_G0000224|transcript|psidium_gu_T0000286|protein_coding||c.-2380T>C|||||2303|WARNING_TRANSCRIPT_INCOMPLETE,G|upstream_gene_variant|MODIFIER|Eucgr.B01008|psidium_gu_G0000221|transcript|psidium_gu_T0000290|protein_coding||c.-2380T>C|||||2282|WARNING_TRANSCRIPT_NO_START_CODON,G|upstream_gene_variant|MODIFIER|Eucgr.B01008|psidium_gu_G0000221|transcript|psidium_gu_T0000293|protein_coding||c.-2625T>C|||||2625|,G|upstream_gene_variant|MODIFIER|Eucgr.B01008|psidium_gu_G0000221|transcript|psidium_gu_T0000292|protein_coding||c.-2398T>C|||||2398|,G|upstream_gene_variant|MODIFIER|Eucgr.B01008|psidium_gu_G0000221|transcript|psidium_gu_T0000294|protein_coding||c.-2625T>C|||||2625|,G|downstream_gene_variant|MODIFIER|Eucgr.B01010|psidium_gu_G0000219|transcript|psidium_gu_T0000278|protein_coding||c.*5473A>G|||||4955|,G|downstream_gene_variant|MODIFIER|Eucgr.B01010|psidium_gu_G0000219|transcript|psidium_gu_T0000279|protein_coding||c.*5622A>G|||||4955|WARNING_TRANSCRIPT_NO_STOP_CODON,G|intron_variant|MODIFIER|Eucgr.B01007|psidium_gu_G0000222|transcript|psidium_gu_T0000282|protein_coding|4/6|c.317+168T>C||||||WARNING_TRANSCRIPT_INCOMPLETE,G|intron_variant|MODIFIER|Eucgr.B01008|psidium_gu_G0000221|transcript|psidium_gu_T0000288|protein_coding|4/6|c.343-2998T>C||||||WARNING_TRANSCRIPT_MULTIPLE_STOP_CODONS,G|intron_variant|MODIFIER|Eucgr.B01006|psidium_gu_G0000225|transcript|psidium_gu_T0000291|protein_coding|1/4|c.156+758T>C||||||,G|intron_variant|MODIFIER|Eucgr.B01008|psidium_gu_G0000221|transcript|psidium_gu_T0000281|protein_coding|7/7|c.321+537T>C||||||WARNING_TRANSCRIPT_INCOMPLETE,G|intron_variant|MODIFIER|Eucgr.B01008|psidium_gu_G0000221|transcript|psidium_gu_T0000284|protein_coding|7/7|c.321+537T>C||||||WARNING_TRANSCRIPT_INCOMPLETE,G|intron_variant|MODIFIER|Eucgr.B01008|psidium_gu_G0000221|transcript|psidium_gu_T0000285|protein_coding|7/7|c.318+537T>C||||||WARNING_TRANSCRIPT_INCOMPLETE,G|intron_variant|MODIFIER|Eucgr.B01896|psidium_gu_G0000224|transcript|psidium_gu_T0000287|protein_coding|3/3|c.201+537T>C||||||WARNING_TRANSCRIPT_INCOMPLETE,G|intron_variant|MODIFIER|Eucgr.B01008|psidium_gu_G0000221|transcript|psidium_gu_T0000289|protein_coding|2/2|c.300+44T>C||||||WARNING_TRANSCRIPT_NO_START_CODON	GT	0/0
scaffold_1	6073196	EuBR02s14652510	T	C	4649	PASS	TGT="GACATATTCCGTGAAGGCCAGCGCAACCAGTCCCACCATCGCCAACCTTCCATTCCACAACTCAGCATCGGAGGTCATCACCCCGTCCGACTTTGACTCGGCCGTGACTCCTTGAAACAAG";ALN="GCTGCTTCAAGGAGTCACGGTTGAGTCGAAGTCTGATGGGGTGATGACTTCCAATGCCGAGTTGTGGAATGGAAGGTTGGCGATGTTGGGACTAGTCGCGTTGGCCTTCACCGAATTTGTT";ORI="-";ANN=C|missense_variant|MODERATE|Eucgr.B01895|psidium_gu_G0000223|transcript|psidium_gu_T0000297|protein_coding|2/2|c.308A>G|p.Glu103Gly|308/562|308/390|103/129||WARNING_TRANSCRIPT_NO_START_CODON,C|upstream_gene_variant|MODIFIER|Eucgr.B01008|psidium_gu_G0000221|transcript|psidium_gu_T0000288|protein_coding||c.-3543A>G|||||3543|WARNING_TRANSCRIPT_MULTIPLE_STOP_CODONS,C|upstream_gene_variant|MODIFIER|Eucgr.B01008|psidium_gu_G0000221|transcript|psidium_gu_T0000289|protein_coding||c.-4197A>G|||||4197|WARNING_TRANSCRIPT_NO_START_CODON,C|downstream_gene_variant|MODIFIER|Eucgr.B01003|psidium_gu_G0000226|transcript|psidium_gu_T0000299|protein_coding||c.*2094A>G|||||1870|,C|downstream_gene_variant|MODIFIER|Eucgr.B01005|psidium_gu_G0000227|transcript|psidium_gu_T0000300|protein_coding||c.*2094A>G|||||1884|WARNING_TRANSCRIPT_MULTIPLE_STOP_CODONS,C|downstream_gene_variant|MODIFIER|Eucgr.B01003|psidium_gu_G0000226|transcript|psidium_gu_T0000298|protein_coding||c.*2094A>G|||||1870|WARNING_TRANSCRIPT_MULTIPLE_STOP_CODONS	GT	0/0
scaffold_1	6079730	EuBR02s14600383	C	T	6292	PASS	TGT="AGAAAATACTCCATTTGCACAGCTGCTATTGGATGAATAACATGAGCTCTCTTTATCGTATCGATGCTAGCTTCTGACAAACCAATGTACTTTATCTTCCCTTCCTCCACCACCTTCTTGA";ALN="TCAAGAAGCTGGTGGAGGAAGGGAAGATAAAGTACATTGGTTTGTCAGAAGCTAGCATCGATACAATAAAGAGAGCTCATGCCATTCATCCAATCACAGCTGTGCAAATGGAGTATTCTCT";ORI="-";ANN=T|missense_variant|MODERATE|Eucgr.B01005|psidium_gu_G0000227|transcript|psidium_gu_T0000300|protein_coding|5/8|c.502G>A|p.Asp168Asn|631/1200|502/861|168/286||WARNING_TRANSCRIPT_MULTIPLE_STOP_CODONS,T|missense_variant|MODERATE|Eucgr.B01003|psidium_gu_G0000226|transcript|psidium_gu_T0000298|protein_coding|5/8|c.502G>A|p.Asp168Asn|545/1128|502/861|168/286||WARNING_TRANSCRIPT_MULTIPLE_STOP_CODONS,T|missense_variant|MODERATE|Eucgr.B01005|psidium_gu_G0000227|transcript|psidium_gu_T0000301|protein_coding|5/7|c.502G>A|p.Asp168Asn|631/843|502/714|168/237||WARNING_TRANSCRIPT_MULTIPLE_STOP_CODONS,T|missense_variant|MODERATE|Eucgr.B01003|psidium_gu_G0000226|transcript|psidium_gu_T0000303|protein_coding|4/6|c.466G>A|p.Asp156Asn|522/722|466/666|156/221||WARNING_TRANSCRIPT_MULTIPLE_STOP_CODONS,T|missense_variant|MODERATE|Eucgr.B01003|psidium_gu_G0000226|transcript|psidium_gu_T0000302|protein_coding|5/7|c.502G>A|p.Asp168Asn|631/831|502/702|168/233||WARNING_TRANSCRIPT_MULTIPLE_STOP_CODONS,T|intron_variant|MODIFIER|Eucgr.B01003|psidium_gu_G0000226|transcript|psidium_gu_T0000299|protein_coding|4/6|c.609-188G>A||||||	GT	0/0
scaffold_1	6098131	EuBR02s14601154	C	T	7156	PASS	TGT="TGGGATAATGTCATCCCCCTGATGAAGAAGCCACGCTAAGGCCAGCTGAGGAGCAGTGCAACCATGCTTTGCAGCGAGGTCAACAACTTTTTGATATATAACTTTGTTCTTCTGTAAGTTC";ALN="GAACTTAGAGAAGAACAAAGTTATATATCAAAAAGTTGTTGACCTTGCTGCAAAGCATGGCTGCACCGCTCCTCAACTGGCCCTAGCATGGGTTCTTCATCAGGGGGATGATGTTATCCCT";ORI="-";ANN=T|upstream_gene_variant|MODIFIER|psidium_gu_G0000229|psidium_gu_G0000229|transcript|psidium_gu_T0000305|protein_coding||c.-3476G>A|||||3476|,T|downstream_gene_variant|MODIFIER|Eucgr.B01002|psidium_gu_G0000230|transcript|psidium_gu_T0000306|protein_coding||c.*4091G>A|||||3799|,T|downstream_gene_variant|MODIFIER|Eucgr.B01002|psidium_gu_G0000230|transcript|psidium_gu_T0000307|protein_coding||c.*4091G>A|||||3799|,T|downstream_gene_variant|MODIFIER|Eucgr.B01002|psidium_gu_G0000230|transcript|psidium_gu_T0000308|protein_coding||c.*4273G>A|||||4264|,T|intergenic_region|MODIFIER|psidium_gu_G0000229-Eucgr.B01002|psidium_gu_G0000229-psidium_gu_G0000230|intergenic_region|psidium_gu_G0000229-psidium_gu_G0000230|||n.6098131C>T||||||	GT	0/0
scaffold_1	6098162	EuBR02s14601123	G	A	4041	PASS	TGT="CACGCTAAGGCCAGCTGAGGAGCAGTGCAACCATGCTTTGCAGCGAGGTCAACAACTTTTTGATATATAACTTTGTTCTTCTGTAAGTTCTCCCCAGTGAATCTTGGATGCATAGCCTATC";ALN="GATAGAATACACATCCAAGATTCACTGGGGAGAACTTAGAGAAGAACAAAGTTATATATCAAAAAGTTGTTGACCTTGCTGCAAAGCATGGCTGCACCGCTCCTCAACTGGCCCTAGCATG";ORI="-";ANN=A|upstream_gene_variant|MODIFIER|psidium_gu_G0000229|psidium_gu_G0000229|transcript|psidium_gu_T0000305|protein_coding||c.-3507C>T|||||3507|,A|downstream_gene_variant|MODIFIER|Eucgr.B01002|psidium_gu_G0000230|transcript|psidium_gu_T0000306|protein_coding||c.*4060C>T|||||3768|,A|downstream_gene_variant|MODIFIER|Eucgr.B01002|psidium_gu_G0000230|transcript|psidium_gu_T0000307|protein_coding||c.*4060C>T|||||3768|,A|downstream_gene_variant|MODIFIER|Eucgr.B01002|psidium_gu_G0000230|transcript|psidium_gu_T0000308|protein_coding||c.*4242C>T|||||4233|,A|intergenic_region|MODIFIER|psidium_gu_G0000229-Eucgr.B01002|psidium_gu_G0000229-psidium_gu_G0000230|intergenic_region|psidium_gu_G0000229-psidium_gu_G0000230|||n.6098162G>A||||||	GT	0/0
scaffold_1	6106209	EuBR02s14590848	A	G	5693	PASS	TGT="GCGTTAGCATCGCCAGAGAGCTTACACTGCACCTTCCAAAAGGGAACGGAATGCCCAGCAGAGCTGAAACTGTGACTGCAAAGTCAAGCTGCAGAAAAAGATATGTCTAAGTGCACATGAA";ALN="ATCATGTGTAATTAGATTTATATTTTTCTGCAGCTTGACTTTGCAGTCACAGTTTCAGCACTGCTGGGCATTCCCTTCCCTTTTGGAAGGTGCAGTGTAAGCTCTCTTGCGCTGCTAAGCC";ORI="-";ANN=G|synonymous_variant|LOW|Eucgr.B01002|psidium_gu_G0000230|transcript|psidium_gu_T0000306|protein_coding|11/20|c.1053T>C|p.Ala351Ala|1053/3142|1053/2850|351/949||,G|synonymous_variant|LOW|Eucgr.B01002|psidium_gu_G0000230|transcript|psidium_gu_T0000307|protein_coding|10/19|c.1020T>C|p.Ala340Ala|1020/2908|1020/2616|340/871||,G|synonymous_variant|LOW|Eucgr.B01002|psidium_gu_G0000230|transcript|psidium_gu_T0000308|protein_coding|10/18|c.1020T>C|p.Ala340Ala|1020/2532|1020/2523|340/840||	GT	0/0
scaffold_1	6109490	EuBR02s14587520	T	C	4574	PASS	TGT="TGCAAACTCGTAGTAGGTGGATCAGCAATTGCTTTAAAAATCTTAGCAGATGATCCTTCTTTAAATGCCAGCTTTTGCAGCACTGGTAATCTATCCATCCATGGTTTTGTTTCTATAAGGA";ALN="TCCTTAAAGAAAAAAAACCATGGATGGATAGATTACCAGTGCTGCAAAAGCTGGCATTTAGAGAAGGATCATCTGCTAAGATTTTCAAAGCAATTGCTGATCCACCTACCACGAGCTTGCA";ORI="-";ANN=C|missense_variant|MODERATE|Eucgr.B01002|psidium_gu_G0000230|transcript|psidium_gu_T0000306|protein_coding|3/20|c.337A>G|p.Lys113Glu|337/3142|337/2850|113/949||,C|missense_variant|MODERATE|Eucgr.B01002|psidium_gu_G0000230|transcript|psidium_gu_T0000307|protein_coding|3/19|c.337A>G|p.Lys113Glu|337/2908|337/2616|113/871||,C|missense_variant|MODERATE|Eucgr.B01002|psidium_gu_G0000230|transcript|psidium_gu_T0000308|protein_coding|3/18|c.337A>G|p.Lys113Glu|337/2532|337/2523|113/840||,C|downstream_gene_variant|MODIFIER|Eucgr.B01001|psidium_gu_G0000231|transcript|psidium_gu_T0000309|protein_coding||c.*3407A>G|||||3050|	GT	0/0
scaffold_1	6174159	EuBR02s14348530	C	T	9632	PASS	TGT="CAACAAAAAGCTCGGCTAGAACGTTTAAACAACAGCAGGAAGTGGAAAGGTGAAAAATATTCAGAGGAGTTGACCATAAAAGGTGATGATATGTGTAAGTTGTCTAAGGATGATGCTTCAA";ALN="CAACAAAAAGCTCGTCTAGAACGTTTAAACAGCAGCAGGAAGGGGAAAGGTGAAAAATATCCGGAGGAGTTGACCAAAAAGGGTGATGAAATGTGCAAGTTGTCTAATGATGACGCTTCAA";ORI="+";ANN=T|missense_variant|MODERATE|Eucgr.B00983|psidium_gu_G0000235|transcript|psidium_gu_T0000313|protein_coding|4/11|c.1067C>T|p.Ser356Leu|1067/3342|1067/3342|356/1113||,T|upstream_gene_variant|MODIFIER|psidium_gu_G0000234|psidium_gu_G0000234|transcript|psidium_gu_T0000312|protein_coding||c.-2792G>A|||||2792|	GT	0/0
scaffold_1	6261856	EuBR02s10928532	T	C	3677	PASS	TGT="TTTATGTTGACACTGCAGCCATTGCTCATGCTTGTGGGCTTCCTGCCGATACTCTCTACATTGAAGATATTAATGAAATCGTGAATCCAAGTAATCCGTATCCAGTACCAAAGGATGTGAA";ALN="TTGACTTCCTTTGGTACTGGATACGGATTGCTTGGATTCACATTTTCATTAATATCTTCTGTGTAGAGAGTATCAGCAGGGAGCCCAGAAGCATGAGCAATGGCCGCAGTGTCAACATAAA";ORI="-";ANN=C|synonymous_variant|LOW|Eucgr.B00986|psidium_gu_G0000241|transcript|psidium_gu_T0000319|protein_coding|5/6|c.1077T>C|p.Ile359Ile|1077/1263|1077/1263|359/420||,C|synonymous_variant|LOW|Eucgr.B00886|psidium_gu_G0000242|transcript|psidium_gu_T0000320|protein_coding|5/6|c.873T>C|p.Ile291Ile|873/1059|873/1059|291/352||,C|upstream_gene_variant|MODIFIER|Eucgr.B00987|psidium_gu_G0000243|transcript|psidium_gu_T0000321|protein_coding||c.-3669T>C|||||3532|,C|upstream_gene_variant|MODIFIER|Eucgr.B00885|psidium_gu_G0000244|transcript|psidium_gu_T0000322|protein_coding||c.-3669T>C|||||3648|,C|downstream_gene_variant|MODIFIER|psidium_gu_G0000240|psidium_gu_G0000240|transcript|psidium_gu_T0000318|protein_coding||c.*3121T>C|||||3121|,C|downstream_gene_variant|MODIFIER|Eucgr.B00988|psidium_gu_G0000245|transcript|psidium_gu_T0000323|protein_coding||c.*4830A>G|||||4663|	GT	0/0
scaffold_1	6271947	EuBR02s10919008	A	G	5261	PASS	TGT="tttattgcggaaAGGTCCTTGTTCATCAACAGCTACCATCACCGGGAATTGTATGCAATTGACTGCTCCAACACAGTCCTAAAAAACAAAGATTCAAAACAATACAGATCAAGGGCTGGTGG";ALN="TTACCAGCCCTTGATTTTTCTTTCTTTAAATCTTTGCTTT-TAGGACTGTGTTGGAGCAGTCGATTGCATACAATTCCCGGTGATGGTGGCTGTAGATGAACAAGGACCTTTccgtaataaa";ORI="-";ANN=G|missense_variant|MODERATE|Eucgr.B00989|psidium_gu_G0000246|transcript|psidium_gu_T0000324|protein_coding|3/4|c.668T>C|p.Val223Ala|668/1386|668/1386|223/461||,G|missense_variant|MODERATE|Eucgr.B00883|psidium_gu_G0000247|transcript|psidium_gu_T0000325|protein_coding|2/4|c.458T>C|p.Val153Ala|458/1038|458/1038|153/345||WARNING_TRANSCRIPT_NO_STOP_CODON,G|upstream_gene_variant|MODIFIER|Eucgr.B00988|psidium_gu_G0000245|transcript|psidium_gu_T0000323|protein_coding||c.-4550T>C|||||4435|	GT	0/0
scaffold_1	6286591	EuBR02s13593657	A	C	6108	PASS	TGT="GCACCGGAAGCTCATGGTATGTCATTTGAGAATAGCCTTTATTTGCTGTCAGCAGCAAGCTAATAGGATCCTGGAAGATAAAGTCCTTGCTTTGGCTGCTGTCATCTTGCTTTGCTGTAGAA";ALN="TTCCACAGAAAAGCAAGATGTTAGCAGCCAAAGCAAGAACTTTATCTTCCAGTATCC-ATTTGCTTGCTGCTGACAGCATATAAAAGCTTCTCTTATATGACATACCACAAGCTTCCCGTGT";ORI="-";ANN=C|intron_variant|MODIFIER|Eucgr.B00882|psidium_gu_G0000248|transcript|psidium_gu_T0000326|protein_coding|20/42|c.1847+46A>C||||||,C|intron_variant|MODIFIER|Eucgr.B00991|psidium_gu_G0000249|transcript|psidium_gu_T0000327|protein_coding|18/41|c.1505+46A>C||||||WARNING_TRANSCRIPT_NO_START_CODON	GT	0/0
scaffold_1	6288041	EuBR02s14400778	G	A	9701	PASS	TGT="AAGAAAGCGGAAAGTTTACATGATAGTATAAATTTGATTCACTACTAGTAATTGTGTTCTCGAGCAGGTTCTGCTGCTGGATGGGGCCGGCAAGATGATGCTGGCGTAGTAAAGGTATGGA";ALN="AAGGGAGCAGAAAGTGTACATGATAATATAAATTTGATTGACTTCTGGCAATTGTGTTCTCGAGCAGGTTCTGCTGCTGGATGGGGTCGGCGAGATGATGCTGGTGTAGTAAAGGTATGGA";ORI="+";ANN=A|splice_region_variant&intron_variant|LOW|Eucgr.B00882|psidium_gu_G0000248|transcript|psidium_gu_T0000326|protein_coding|22/42|c.2009-6G>A||||||,A|splice_region_variant&intron_variant|LOW|Eucgr.B00991|psidium_gu_G0000249|transcript|psidium_gu_T0000327|protein_coding|20/41|c.1667-6G>A||||||WARNING_TRANSCRIPT_NO_START_CODON	GT	0/0
scaffold_1	6288072	EuBR02s14400809	A	G	9719	PASS	TGT="ATTTGATTCACTACTAGTAATTGTGTTCTCGAGCAGGTTCTGCTGCTGGATGGGGCCGGCAAGATGATGCTGGCGTAGTAAAGGTATGGAGACTGAAATCTAAGCTCTACGTTAACTCATC";ALN="ATTTGATTGACTTCTGGCAATTGTGTTCTCGAGCAGGTTCTGCTGCTGGATGGGGTCGGCGAGATGATGCTGGTGTAGTAAAGGTATGGAGACTGTAATCCAAGCTCTATGTTAACTCACT";ORI="+";ANN=G|synonymous_variant|LOW|Eucgr.B00882|psidium_gu_G0000248|transcript|psidium_gu_T0000326|protein_coding|23/43|c.2034A>G|p.Gln678Gln|2034/4362|2034/4362|678/1453||,G|synonymous_variant|LOW|Eucgr.B00991|psidium_gu_G0000249|transcript|psidium_gu_T0000327|protein_coding|21/42|c.1692A>G|p.Gln564Gln|1692/4220|1692/3999|564/1332||WARNING_TRANSCRIPT_NO_START_CODON	GT	0/0
scaffold_1	6289732	EuBR02s14161950	A	C	10013	PASS	TGT="CAATCTCTTCCACCTGAGTGGCCAGTTGATCCAGTTGATGACATACAGAGACTCAATCAGAAAAGTTCAAAGACCTTAGTTGTTCTGGATGATGATCCTACTGGAACACAGACTGTTCATG";ALN="CAATCTCTTCCACCTGAGTGGCTAGTTGATCCAGTTGATGACATACAGAGACTCAATCGTCACAGTTCAAAGACCGTGGTTGTTCTGGATGATGATCCTACTGGAACATAAACTGTTCATG";ORI="+";ANN=C|missense_variant|MODERATE|Eucgr.B00882|psidium_gu_G0000248|transcript|psidium_gu_T0000326|protein_coding|24/43|c.2186A>C|p.Lys729Thr|2186/4362|2186/4362|729/1453||,C|missense_variant|MODERATE|Eucgr.B00991|psidium_gu_G0000249|transcript|psidium_gu_T0000327|protein_coding|22/42|c.1844A>C|p.Lys615Thr|1844/4220|1844/3999|615/1332||WARNING_TRANSCRIPT_NO_START_CODON	GT	0/0
scaffold_1	6289892	EuBR02s13961221	A	C	6719	PASS	TGT="ATGTGCTTGCTAGCTTCTTCTTTTCTGATACGTTTGAAGAAGTGATTATCCTTTATAATAACATTTAGCTCTCTTCATACATAGCCAAGCAGTTCTGTATGTTGCTCACTCATTATCCTGTAAATAG";ALN="ATGTGCTTGCTACCTTCTTCTTTTCTGATATGTTTGAAGA-GT----GTCTGTTATGATACTTTTGGGCTCTCTTTCTACATAACCGAGCAGT-GTGCATGTTGCTCACTCATTCTACTGTAAATAA";ORI="+";ANN=C|intron_variant|MODIFIER|Eucgr.B00882|psidium_gu_G0000248|transcript|psidium_gu_T0000326|protein_coding|24/42|c.2267+79A>C||||||,C|intron_variant|MODIFIER|Eucgr.B00991|psidium_gu_G0000249|transcript|psidium_gu_T0000327|protein_coding|22/41|c.1925+79A>C||||||WARNING_TRANSCRIPT_NO_START_CODON	GT	0/0
scaffold_1	6290032	EuBR02s14402513	G	A	9802	PASS	TGT="TTTTCAATTTAAAAGTGTTGTAGCTAAGCAGCCCCTAAAAAGATATGGTGGATAATTCTTTGCAGGACGGTTGAGTCACTTATTGAGCAGTTCAAGAAAAAACCCACATGCTTTTTCATATTGACTAACTCCAG";ALN="TTTTCAA-------------TAGCTAAGCAGCCCCTCAAAAGATATGGCGGATGATTTTTTGCAGGACGGTTGAGTCACTTGTTGAGCAGTTCAAGAAAAAACCTACATGCTTTTTCATATTGACTAACTCCAG";ORI="+";ANN=A|synonymous_variant|LOW|Eucgr.B00882|psidium_gu_G0000248|transcript|psidium_gu_T0000326|protein_coding|25/43|c.2277G>A|p.Glu759Glu|2277/4362|2277/4362|759/1453||,A|synonymous_variant|LOW|Eucgr.B00991|psidium_gu_G0000249|transcript|psidium_gu_T0000327|protein_coding|23/42|c.1935G>A|p.Glu645Glu|1935/4220|1935/3999|645/1332||WARNING_TRANSCRIPT_NO_START_CODON	GT	0/0
scaffold_1	6309488	EuBR02s14478514	A	C	8705	PASS	TGT="ACACTGAACGGACAACTTTCCAGTCACTCGAAAACCACCTGTACATCATCATCTTCCACGTAAGATGTTAGATCAGACGACCCTATATTTGCTTCAGATATAGCAGCGAAACCAATAAGGA";ALN="ACACTGAATGGACATCTTTCCAGTCACTCGAAAACCACCTGTACGTCAACATCTTCCTCATAAGAAGTTGGATCAGGCGAATGCATATTTGCTTTAGATATAGCAGCAAAACCAATGAGGC";ORI="+";ANN=C|upstream_gene_variant|MODIFIER|Eucgr.B00997|psidium_gu_G0000255|transcript|psidium_gu_T0000338|protein_coding||c.-4666A>C|||||4664|WARNING_TRANSCRIPT_MULTIPLE_STOP_CODONS,C|upstream_gene_variant|MODIFIER|Eucgr.B00877|psidium_gu_G0000256|transcript|psidium_gu_T0000339|protein_coding||c.-4904A>C|||||4904|WARNING_TRANSCRIPT_NO_STOP_CODON,C|downstream_gene_variant|MODIFIER|Eucgr.B00995|psidium_gu_G0000251|transcript|psidium_gu_T0000329|protein_coding||c.*2044A>C|||||1804|,C|downstream_gene_variant|MODIFIER|Eucgr.B00816|psidium_gu_G0000252|transcript|psidium_gu_T0000334|protein_coding||c.*3696A>C|||||3696|WARNING_TRANSCRIPT_INCOMPLETE,C|downstream_gene_variant|MODIFIER|Eucgr.B00995|psidium_gu_G0000251|transcript|psidium_gu_T0000330|protein_coding||c.*2044A>C|||||1804|,C|downstream_gene_variant|MODIFIER|Eucgr.B00995|psidium_gu_G0000251|transcript|psidium_gu_T0000331|protein_coding||c.*2044A>C|||||1804|,C|downstream_gene_variant|MODIFIER|Eucgr.B00995|psidium_gu_G0000251|transcript|psidium_gu_T0000332|protein_coding||c.*2044A>C|||||1804|,C|downstream_gene_variant|MODIFIER|Eucgr.B00995|psidium_gu_G0000251|transcript|psidium_gu_T0000333|protein_coding||c.*2044A>C|||||1804|,C|intron_variant|MODIFIER|Eucgr.B00878|psidium_gu_G0000253|transcript|psidium_gu_T0000335|protein_coding|5/8|c.431-24T>G||||||,C|intron_variant|MODIFIER|Eucgr.B00996|psidium_gu_G0000254|transcript|psidium_gu_T0000337|protein_coding|8/13|c.644-24T>G||||||WARNING_TRANSCRIPT_INCOMPLETE,C|intron_variant|MODIFIER|Eucgr.B00878|psidium_gu_G0000253|transcript|psidium_gu_T0000336|protein_coding|5/8|c.431-24T>G||||||	GT	0/0
scaffold_1	6309959	EuBR02s14478986	C	T	10565	PASS	TGT="ACACTCATCAGTTTCTAAAATGAACTCCATTGTGGTACATAAGGATTTGTGCAGATACCCTCTTGTTACATCTGCAGTTAGCAAGTACTGTAACAGATTTAATGAATATCAACCATAAAAG";ALN="ACCCTTATCAGCTTCTAAAATGAACTCCATTGTGGCACATAAGGATTTGTGCAGATACCCCCTTGTTACATCTGCAGTTAGCAAGTACTGTAACAGATTTAATGAATATCAACCATGAAAG";ORI="+";ANN=T|missense_variant|MODERATE|Eucgr.B00878|psidium_gu_G0000253|transcript|psidium_gu_T0000335|protein_coding|4/9|c.275G>A|p.Arg92Lys|275/1231|275/1107|92/368||,T|missense_variant|MODERATE|Eucgr.B00996|psidium_gu_G0000254|transcript|psidium_gu_T0000337|protein_coding|7/14|c.488G>A|p.Arg163Lys|490/1276|488/1274|163/423||WARNING_TRANSCRIPT_INCOMPLETE,T|missense_variant|MODERATE|Eucgr.B00878|psidium_gu_G0000253|transcript|psidium_gu_T0000336|protein_coding|4/9|c.275G>A|p.Arg92Lys|275/1235|275/849|92/282||,T|upstream_gene_variant|MODIFIER|Eucgr.B00997|psidium_gu_G0000255|transcript|psidium_gu_T0000338|protein_coding||c.-4195C>T|||||4193|WARNING_TRANSCRIPT_MULTIPLE_STOP_CODONS,T|upstream_gene_variant|MODIFIER|Eucgr.B00877|psidium_gu_G0000256|transcript|psidium_gu_T0000339|protein_coding||c.-4433C>T|||||4433|WARNING_TRANSCRIPT_NO_STOP_CODON,T|downstream_gene_variant|MODIFIER|Eucgr.B00995|psidium_gu_G0000251|transcript|psidium_gu_T0000329|protein_coding||c.*2515C>T|||||2275|,T|downstream_gene_variant|MODIFIER|Eucgr.B00816|psidium_gu_G0000252|transcript|psidium_gu_T0000334|protein_coding||c.*4167C>T|||||4167|WARNING_TRANSCRIPT_INCOMPLETE,T|downstream_gene_variant|MODIFIER|Eucgr.B00995|psidium_gu_G0000251|transcript|psidium_gu_T0000330|protein_coding||c.*2515C>T|||||2275|,T|downstream_gene_variant|MODIFIER|Eucgr.B00995|psidium_gu_G0000251|transcript|psidium_gu_T0000331|protein_coding||c.*2515C>T|||||2275|,T|downstream_gene_variant|MODIFIER|Eucgr.B00995|psidium_gu_G0000251|transcript|psidium_gu_T0000332|protein_coding||c.*2515C>T|||||2275|,T|downstream_gene_variant|MODIFIER|Eucgr.B00995|psidium_gu_G0000251|transcript|psidium_gu_T0000333|protein_coding||c.*2515C>T|||||2275|	GT	0/0
scaffold_1	6310598	EuBR02s10805117	C	T	2285	PASS	TGT="TTCATTCCCTAACAAGTCGCTTAAATCTAAAGATCATCAAGATATTTTCCGACCAACAAAACTTGCATGGCTTCTATGCTTGTACCCAAATTAGGATCAAAACAACATCTTATATAGTTCA";ALN="CAAACTATATAAGGCATTGTTTTGATCCTAATTTGGGTACAAGCATAAAATCCATGGAAGCCTTGTTGGTTGGAATATATCTTGATGATCTTTAGATTTAAACAGCTTGTTAGGGAATGAA";ORI="-";ANN=T|upstream_gene_variant|MODIFIER|Eucgr.B00997|psidium_gu_G0000255|transcript|psidium_gu_T0000338|protein_coding||c.-3556C>T|||||3554|WARNING_TRANSCRIPT_MULTIPLE_STOP_CODONS,T|upstream_gene_variant|MODIFIER|Eucgr.B00877|psidium_gu_G0000256|transcript|psidium_gu_T0000339|protein_coding||c.-3794C>T|||||3794|WARNING_TRANSCRIPT_NO_STOP_CODON,T|downstream_gene_variant|MODIFIER|Eucgr.B00995|psidium_gu_G0000251|transcript|psidium_gu_T0000329|protein_coding||c.*3154C>T|||||2914|,T|downstream_gene_variant|MODIFIER|Eucgr.B00816|psidium_gu_G0000252|transcript|psidium_gu_T0000334|protein_coding||c.*4806C>T|||||4806|WARNING_TRANSCRIPT_INCOMPLETE,T|downstream_gene_variant|MODIFIER|Eucgr.B00995|psidium_gu_G0000251|transcript|psidium_gu_T0000330|protein_coding||c.*3154C>T|||||2914|,T|downstream_gene_variant|MODIFIER|Eucgr.B00995|psidium_gu_G0000251|transcript|psidium_gu_T0000331|protein_coding||c.*3154C>T|||||2914|,T|downstream_gene_variant|MODIFIER|Eucgr.B00995|psidium_gu_G0000251|transcript|psidium_gu_T0000332|protein_coding||c.*3154C>T|||||2914|,T|downstream_gene_variant|MODIFIER|Eucgr.B00995|psidium_gu_G0000251|transcript|psidium_gu_T0000333|protein_coding||c.*3154C>T|||||2914|,T|intron_variant|MODIFIER|Eucgr.B00878|psidium_gu_G0000253|transcript|psidium_gu_T0000335|protein_coding|3/8|c.249+504G>A||||||,T|intron_variant|MODIFIER|Eucgr.B00996|psidium_gu_G0000254|transcript|psidium_gu_T0000337|protein_coding|6/13|c.462+504G>A||||||WARNING_TRANSCRIPT_INCOMPLETE,T|intron_variant|MODIFIER|Eucgr.B00878|psidium_gu_G0000253|transcript|psidium_gu_T0000336|protein_coding|3/8|c.249+504G>A||||||	GT	0/0
scaffold_1	6320359	EuBR02s14500954	T	C	10926	PASS	TGT="GCATACAGAAATGCATGTACTCGAGCAGTTGGATCTTCAATAGTCAGCCTAACCCTATATGTCCCAACAGGAGAGAGGAAGTTCTCAGCTTCGCATGGAAATGCTGCCACAATTCGTATCA";ALN="GCATACAGAAATGCATGTACTCGAGCCGTTGGATCTTCAATAGTCAGCCTAACCCTATATGTCCCAGCAGGAGAAAGGAAGTTCTCAGCTTCGCATGGAAATGCTGCCACAACTCGTATCA";ORI="+";ANN=C|missense_variant|MODERATE|Eucgr.B00998|psidium_gu_G0000257|transcript|psidium_gu_T0000340|protein_coding|9/10|c.1105A>G|p.Thr369Ala|1142/1752|1105/1392|369/463||,C|3_prime_UTR_variant|MODIFIER|Eucgr.B00998|psidium_gu_G0000257|transcript|psidium_gu_T0000341|protein_coding|9/10|c.*166A>G|||||896|,C|downstream_gene_variant|MODIFIER|Eucgr.B00997|psidium_gu_G0000255|transcript|psidium_gu_T0000338|protein_coding||c.*1897T>C|||||1516|WARNING_TRANSCRIPT_MULTIPLE_STOP_CODONS,C|downstream_gene_variant|MODIFIER|Eucgr.B00877|psidium_gu_G0000256|transcript|psidium_gu_T0000339|protein_coding||c.*2648T>C|||||2648|WARNING_TRANSCRIPT_NO_STOP_CODON	GT	0/0
scaffold_1	6320391	EuBR02s14500986	C	T	10308	PASS	TGT="ATCTTCAATAGTCAGCCTAACCCTATATGTCCCAACAGGAGAGAGGAAGTTCTCAGCTTCGCATGGAAATGCTGCCACAATTCGTATCACACACTTAAACTTGGCGATAACCTGGAAAGTAC";ALN="ATCTTCAATAGTCAGCCTAACCCTATATGTCCCAGCAGGAGAAAGGAAGTTCTCAGCTTCGCATGGAAATGCTGCCACAACTCGTATCACACACTTAAACTTGGCAGTAACCTGGAAAG-AT";ORI="+";ANN=T|missense_variant|MODERATE|Eucgr.B00998|psidium_gu_G0000257|transcript|psidium_gu_T0000340|protein_coding|9/10|c.1073G>A|p.Cys358Tyr|1110/1752|1073/1392|358/463||,T|3_prime_UTR_variant|MODIFIER|Eucgr.B00998|psidium_gu_G0000257|transcript|psidium_gu_T0000341|protein_coding|9/10|c.*134G>A|||||864|,T|downstream_gene_variant|MODIFIER|Eucgr.B00997|psidium_gu_G0000255|transcript|psidium_gu_T0000338|protein_coding||c.*1929C>T|||||1548|WARNING_TRANSCRIPT_MULTIPLE_STOP_CODONS,T|downstream_gene_variant|MODIFIER|Eucgr.B00877|psidium_gu_G0000256|transcript|psidium_gu_T0000339|protein_coding||c.*2680C>T|||||2680|WARNING_TRANSCRIPT_NO_STOP_CODON	GT	0/0
scaffold_1	6330904	EuBR02s14510696	A	G	10601	PASS	TGT="AGGTTTCTGACCACCTGAAAAAACAAACGGATCTGTTGCATAGAATAATAATATCCGGACAATATCTACTGTGCGAGCAGCAGCATCAGATTCCTTGAGTATCACATAAGCTTTATCACAA";ALN="AGGTTTCTGACCACCTGAAAAAACAAGTGGATCTGTTGCATAGAATAACAATATCCGGACGATATCTACTGTGCGAGCAGCAGCTTCAGATTCCTTGAGTATCACGTAAGCTTTATCACAA";ORI="+";ANN=G|missense_variant|MODERATE|Eucgr.B00999|psidium_gu_G0000258|transcript|psidium_gu_T0000342|protein_coding|3/7|c.602T>C|p.Ile201Thr|641/1782|602/1305|201/434||,G|upstream_gene_variant|MODIFIER|Eucgr.B00998|psidium_gu_G0000257|transcript|psidium_gu_T0000340|protein_coding||c.-4968T>C|||||4931|,G|upstream_gene_variant|MODIFIER|Eucgr.B01000|psidium_gu_G0000259|transcript|psidium_gu_T0000343|protein_coding||c.-2543A>G|||||2508|,G|upstream_gene_variant|MODIFIER|Eucgr.B00998|psidium_gu_G0000257|transcript|psidium_gu_T0000341|protein_coding||c.-4968T>C|||||4931|	GT	0/0
scaffold_1	6335721	EuBR02s14516591	C	A	10114	PASS	TGT="TGAGAGTTGATGATTGTGCTCATTTTGTTCTAACTACAGATGGGTTGACAGTCACTTGGTGCATGTCTTATCACCAAACATCTACAGGAATACGACTGAGGCTCTCGAATCATTTGATTAC";ALN="CAAGAGTTAATGATTGTGCTCATTTTGTTCTAACTACAGATGGGTTGACAATCACTTGGTGCATGTCTTATCACCAAACATCTACAGGAATACCTCTGAGGCTCTTGAGTCATTTGATTAT";ORI="+";ANN=A|missense_variant|MODERATE|Eucgr.B01000|psidium_gu_G0000259|transcript|psidium_gu_T0000343|protein_coding|4/7|c.604C>A|p.His202Asn|639/1350|604/1005|202/334||,A|upstream_gene_variant|MODIFIER|Eucgr.B00999|psidium_gu_G0000258|transcript|psidium_gu_T0000342|protein_coding||c.-3411G>T|||||3372|	GT	0/0
scaffold_1	6445257	EuBR02s13439048	A	C	4914	PASS	TGT="CCAAAGCTCAAAGCATTACTATTGTAACAGCAATCATGTAACAAAGTGCTTTGATTGCATTTATGGACTAAGGGGTTGTCATTTAAGTAGAAAAAAAGGAAGGGAAAAAGAGATTGTAATCT";ALN="AGATTACAATCTCCCTTTTCCCCTTTTTTTCCCAACTTAAATGACAACCCATTAGTCCATTAATGTAATCAAAGCATTTCGCTACATGATTGCGG-TACAATAGTGATCCTTTGAGCTTTGG";ORI="-";ANN=C|downstream_gene_variant|MODIFIER|Eucgr.B00948|psidium_gu_G0000270|transcript|psidium_gu_T0000356|protein_coding||c.*542A>C|||||312|,C|downstream_gene_variant|MODIFIER|Eucgr.B00948|psidium_gu_G0000270|transcript|psidium_gu_T0000357|protein_coding||c.*620A>C|||||312|,C|intergenic_region|MODIFIER|Eucgr.B00948-Eucgr.B00946|psidium_gu_G0000270-psidium_gu_G0000271|intergenic_region|psidium_gu_G0000270-psidium_gu_G0000271|||n.6445257A>C||||||;CallRate=0.95;MAF=0.23;HOMREF=120;HET=14;HOMALT=31	GT	0/1
scaffold_1	6482588	EuBR02s13362743	A	C	6919	PASS	TGT="ATTTCCAGGACAAACCTGCACTATTCAGATCCTTCTTTAAGTGGTTGAAGCCCGGAGGTAAAGTTCTTATTAGTGATTACTGCAAACATGCTGGAACTCCTTCACCAGAGTTTGCGGGATA";ALN="TATGCTGCGAACTCTGGTGAAGGAGTTCCAGCATGCTTGCAGTAATCACTAATAAGAACTTTACCTCCAGGCTTCAACCACTTAAAGAAGGACCTGAATAGGGCAGGTTTGTCCTGAAAAT";ORI="-";ANN=C|missense_variant|MODERATE|Eucgr.B00946|psidium_gu_G0000271|transcript|psidium_gu_T0000358|protein_coding|9/12|c.1137A>C|p.Lys379Asn|1404/2021|1137/1473|379/490||	GT	0/0
scaffold_1	6485625	EuBR02s14197520	T	C	7701	PASS	TGT="GCTCTTTTTTTTTTTTTTTTGTCTAAATGAACATTTTGTGATCAATTGTCACGTTCAAATGAAATAACGCACATGTTTTTCCTAGAAAAAGTACCATCGACTGTCCCTGATCAGAAGAGCATGTATGGACGAGAGACGA";ALN="ACGTC-CTTGTCAATTCATTTTCATTCGATTCAAGACAACC-CTCGTCCTTCTTCGGGAAAACTCGTTT-AGTTATTTCAC--GAATGCGACA--TGGATACAAAATGCTTATTTGGACAAAAAATA-----------T";ORI="-";ANN=C|downstream_gene_variant|MODIFIER|Eucgr.B00946|psidium_gu_G0000271|transcript|psidium_gu_T0000358|protein_coding||c.*2425T>C|||||2144|,C|intergenic_region|MODIFIER|Eucgr.B00946-Eucgr.B00945|psidium_gu_G0000271-psidium_gu_G0000272|intergenic_region|psidium_gu_G0000271-psidium_gu_G0000272|||n.6485625T>C||||||	GT	0/0
scaffold_1	6500079	EuBR02s13345736	G	T	6479	PASS	TGT="GGCCAGAGAACGGCAGAAGCGGCGCCGCCAGATGGAGGCAGCCCCGGAGGAGCCGAACCGCGACCCCCAAGAATCGGAAAGGAAAGAAACAGGTGACACTATGCTCCCACATTGGGGCTCTT";ALN="AAGAGCC-AAATGCGGGAGCGCAGTGTCACCTGTTTCTTTCCTTTCTGATTCTTCAGCATCACGGTTCGGCTCCTCAGGGCCTGCCTCCATCTGGCGGCGGCGCTTCTGCCGTTCCCTGGCC";ORI="-";ANN=T|missense_variant|MODERATE|Eucgr.B00945|psidium_gu_G0000272|transcript|psidium_gu_T0000359|protein_coding|2/4|c.466G>T|p.Asp156Tyr|467/1132|466/1131|156/376||	GT	0/0
scaffold_1	6500456	EuBR02s13345317	C	T	6854	PASS	TGT="TGTTTTTCTTTTTGTCCACAGGCGGGAGTAGGACAGTGCTTGAAGTTGAACAGACCAAGAACGACTGGGCTCCCCTTATAAACTGCAGTACACTAGCAGAGGTCCTTAAtctctctctctctctctctcttct";ALN="AGAAGAG------------AGAAATTAAGGACCTCTGCTAGTGTACTGCAGTTTATAGGGGGTGCCCAGTTGTTCTTGGTCTCTTCAACTTCAAGCCCTGTCCTACTCGCGCCTGTAGACAAAAAGAAAaaca";ORI="-";ANN=T|synonymous_variant|LOW|Eucgr.B00945|psidium_gu_G0000272|transcript|psidium_gu_T0000359|protein_coding|3/4|c.537C>T|p.Asn179Asn|538/1132|537/1131|179/376||	GT	0/0
scaffold_1	6500865	EuBR02s13344964	C	T	7830	PASS	TGT="AGAAGAAGAGAAGGGGGGGAAAAAGAGAAGCTTTTCTCGTGTTTGTTGGGAAATGAAAAGAGTTCGTCCCAAAAAGCTGCATTCCTTCCTTTCTGTCGGGGCAGCTGCTATGAAACTTAGCTGGGCTTTC";ALN="GAAAGCCCAGCTAAGTTTCATAACAGCTGCCCCGACAGAAAGGAAGGATTGCAGCTTTT--GGACG-ACTCTTTTCATTTCCCAACAAACACAAGAAAAGCCTCTCTTTTTCGC---CTTCT---CTTCT";ORI="-";ANN=T|intron_variant|MODIFIER|Eucgr.B00945|psidium_gu_G0000272|transcript|psidium_gu_T0000359|protein_coding|3/3|c.576+370C>T||||||	GT	0/0
scaffold_1	6514949	EuBR02s13331342	G	A	6088	PASS	TGT="CGCAGGTTGCGTGAGCGACTTGAACATGATGTGCCCCGTGGGTCTTCAGGTCCGGGCTCACGATAACAGGGTCGTGGCCTGCAAGAGCGCCTGCTTCGCGTTCAACTCCCCGAGGTACTGC";ALN="GCAGTACCTCGGAGAGTTGAACGCGAAGCAGGCGCTCTTGCAGGCCACGACACTGTTGTCGTGACCCCGGACCTGGAGTCCCACTGGGCACATCGTGTTCAGGTCGCTCACGCAACCTGCG";ORI="-";ANN=A|missense_variant|MODERATE|Eucgr.B00944|psidium_gu_G0000273|transcript|psidium_gu_T0000360|protein_coding|3/3|c.520G>A|p.Asp174Asn|703/1343|520/747|174/248||,A|upstream_gene_variant|MODIFIER|psidium_gu_G0000274|psidium_gu_G0000274|transcript|psidium_gu_T0000361|protein_coding||c.-2638G>A|||||2638|	GT	0/0
scaffold_1	6528581	EuBR02s14758864	C	A	6746	PASS	TGT="ATGTGGCCGTACTTCTCTGCTACAAAGTAACAAGCAGGTGGTTGGCACTCCCCGAAGAAATCCGCGTGGTTGACCCCCTTCGGCGCGCACGCCGGGACAAGCAGCGGGAACTTCTTGTGCTCGC";ALN="ATGTGGCCGTAGTCTTTCGCGACGAAGTGCCAGGCAGGCGACCGGCACTCCTCGAAGAACGCCGCGTGGTTCAGCCCCTTCGGCGCGCACGCCGGGAAG---ACCTTGTACTTCTTGTCCTCGC";ORI="+";ANN=A|intergenic_region|MODIFIER|Eucgr.B00943-psidium_gu_G0000276|psidium_gu_G0000275-psidium_gu_G0000276|intergenic_region|psidium_gu_G0000275-psidium_gu_G0000276|||n.6528581C>A||||||	GT	0/0
scaffold_1	6577627	EuBR02s13296397	A	G	1695	PASS	TGT="CAACTTCTCCGGCGTCCCTTTGAGGGACATAGAGTCGGGGACCTGGGAGCTTTTCAATTCGAGGACAAGGCCCTTGCTGGAAGACAAAATTCGGTCCGGGAGGGAGCAGCTGCACCTAATG";ALN="CAGCACGTGCAGTTGCTCCCTCCCGGACCGGATTTTGGCTTCCAGTGAGGGCCTCGTCCTTGAGTTGAATAGCTCCCAGGTGCCCGTCTCTATGTCCTTCAAGGGAACGCTGGAGAAGCTG";ORI="-";ANN=G|missense_variant|MODERATE|Eucgr.B00942|psidium_gu_G0000279|transcript|psidium_gu_T0000366|protein_coding|10/10|c.1795A>G|p.Arg599Gly|2145/2659|1795/2055|599/684||,G|downstream_gene_variant|MODIFIER|Eucgr.B00875|psidium_gu_G0000280|transcript|psidium_gu_T0000367|protein_coding||c.*1482T>C|||||1225|WARNING_TRANSCRIPT_INCOMPLETE	GT	0/0
scaffold_1	6591223	EuBR02s10759080	C	A	5851	PASS	TGT="GGCAAAGGAGGCAAAAAGCGAGGTGCACTTCTATCATCCTGACCCTTAGTATCTTGAATTCCAACCTGATGGCTCTTGTCATTCTTATTTCCTATCAGAGGCTTGTCCTCAGCCGGTGACT";ALN="AGTCACCAGCTGAGGACAGGCCTCTGATAGGAAGTAAGGATGAAAAGAGCCATCAGGTTGGAATTCAAGACACTAAGGGTCAGGATAGTAGAAGTGAGCCTCGCTTTTTGCCTCCTTTGCC";ORI="-";ANN=A|stop_gained|HIGH|Eucgr.B00874|psidium_gu_G0000281|transcript|psidium_gu_T0000368|protein_coding|4/13|c.1702G>T|p.Gly568*|2502/4224|1702/3105|568/1034||,A|stop_gained|HIGH|Eucgr.B00874|psidium_gu_G0000281|transcript|psidium_gu_T0000369|protein_coding|4/13|c.1126G>T|p.Gly376*|2420/4142|1126/2529|376/842||;LOF=(Eucgr.B00874|psidium_gu_G0000281|2|1.00);NMD=(Eucgr.B00874|psidium_gu_G0000281|2|1.00)	GT	0/0
scaffold_1	6591573	EuBR02s10758733	A	G	7852	PASS	TGT="GTAATTAGGCCTTCCCGGGATTTCTCTTCCCTCCAACTCATTCAAATTGGATTGATCTTCCAGGTCTTCTGAGGATTTCCTGGCTTCTTCCTTCACCATGATTGGCCTAGTTAGATTCACA";ALN="TGTGAATATTACTAGGCCAATCATGGTGAAGGAAGGAGCCAAGAATTCCCCAGAAGACCTGAAAGATCAATCCAATTTGAATAAGTTGGGGGGAAGAGAGATCCCGGGAAGGCCTAATTAT";ORI="-";ANN=G|missense_variant|MODERATE|Eucgr.B00874|psidium_gu_G0000281|transcript|psidium_gu_T0000368|protein_coding|4/13|c.1352T>C|p.Leu451Pro|2152/4224|1352/3105|451/1034||,G|missense_variant|MODERATE|Eucgr.B00874|psidium_gu_G0000281|transcript|psidium_gu_T0000369|protein_coding|4/13|c.776T>C|p.Leu259Pro|2070/4142|776/2529|259/842||	GT	0/0
scaffold_1	6633415	EuBR02s18382993	C	A	6042	PASS	TGT="GTTCAAGAAGTGATTGGGAAAGGAAGTTATGGAGTTGTTGGCTCTGCAATCGATAGTCATACAGGAGAAAAAGTTGCCATTAAGAAAATCAATGACGTCTTCGAGCACGTTTCTGATGCCA";ALN="ATAGAGGAAGTCATTGGTAAAGGGAGCTATGGTGTTGTTTGCTCTGCGTACGATACACATTTGGGTGAAAAGGTCGCAATCAAAAAGATCAACGATATATTTGAACATGTCTCTGATGCCA";ORI="+";ANN=A|missense_variant|MODERATE|Eucgr.B00871|psidium_gu_G0000285|transcript|psidium_gu_T0000373|protein_coding|2/11|c.419C>A|p.Thr140Lys|815/2743|419/1836|140/611||,A|missense_variant|MODERATE|Eucgr.B00871|psidium_gu_G0000285|transcript|psidium_gu_T0000374|protein_coding|2/11|c.419C>A|p.Thr140Lys|815/2745|419/1599|140/532||	GT	0/0
scaffold_1	6633429	EuBR02s10734459	G	A	5580	PASS	TGT="TGGGAAAGGAAGTTATGGAGTTGTTGGCTCTGCAATCGATAGTCATACAGGAGAAAAAGTTGCCATTAAGAAAATCAATGACGTCTTCGAGCACGTTTCTGATGCCACCCGGATTTTGAGA";ALN="TCTCAAAATCCGGGTGGCATCAGAAACATGCTCAAAGACATCATTGATTTTCTTAATGGCAACTTTTTCTCCAGTACGAGTATCGACTGCAGAAGCAACAACTCCATAACTTCCTTTTCCA";ORI="-";ANN=A|missense_variant|MODERATE|Eucgr.B00871|psidium_gu_G0000285|transcript|psidium_gu_T0000373|protein_coding|2/11|c.433G>A|p.Ala145Thr|829/2743|433/1836|145/611||,A|missense_variant|MODERATE|Eucgr.B00871|psidium_gu_G0000285|transcript|psidium_gu_T0000374|protein_coding|2/11|c.433G>A|p.Ala145Thr|829/2745|433/1599|145/532||;CallRate=0.98;MAF=0.29;HOMREF=47;HET=5;HOMALT=119	GT	0/1
scaffold_1	6634477	EuBR02s10733379	C	T	5421	PASS	TGT="GCGAAAGCCCCTGTTTCCGGGTAAAAATGTGGTGCAGCAACTGGATCTCATGACTGATCTACTTGGAACTCCTCCGCCTGACACTGTGGCAAGGGTTAGTTATGGAAAGAAGTTATAGGTG";ALN="CACCGATAACTGCTTTCTATAACTAACCCTTGCAATGGTCTCAGGTGGAGGAGTTCCAAGCAGATCAGTCATGATGTCCAGTTGGTGCACCACATTTTTACCCGGAAACAGGGGCTTTCGC";ORI="-";ANN=T|missense_variant|MODERATE|Eucgr.B00871|psidium_gu_G0000285|transcript|psidium_gu_T0000373|protein_coding|5/11|c.1018C>T|p.Leu340Phe|1414/2743|1018/1836|340/611||,T|missense_variant|MODERATE|Eucgr.B00871|psidium_gu_G0000285|transcript|psidium_gu_T0000374|protein_coding|5/11|c.1018C>T|p.Leu340Phe|1414/2745|1018/1599|340/532||	GT	0/0
scaffold_1	6635104	EuBR02s18384649	T	C	5706	PASS	TGT="CCAAATACAGGCCCTTGCTGATCCTTATTTCAGTGGACTGGCGAATGTGGAGCGGGAACCATCTACTCATCCCATTTCGAAGCTGGAGTTTGAGTTTGAAAGGAAAAAACTCACAAAGGAC";ALN="CTGGAAGTAGGCTCTTGCTGATCCCTATTTTAAGGGCTTGGCCAAGGTCGAGAGAGAACCTTCTGCTCAACCTGTTACAAAGATGGAGTTTGAGTTTGAAAGGCGGAGAATAACCAAAGAA";ORI="+";ANN=C|missense_variant|MODERATE|Eucgr.B00871|psidium_gu_G0000285|transcript|psidium_gu_T0000373|protein_coding|7/11|c.1258T>C|p.Ser420Pro|1654/2743|1258/1836|420/611||,C|missense_variant|MODERATE|Eucgr.B00871|psidium_gu_G0000285|transcript|psidium_gu_T0000374|protein_coding|7/11|c.1258T>C|p.Ser420Pro|1654/2745|1258/1599|420/532||	GT	0/0
scaffold_1	6652606	EuBR04s32413164	C	T	9960	PASS	TGT="TCAATTTTACAGAGGATCGGTATGCTTTCAGGTGCCTCTAGTGGTATTGGTGTGGAGACTGCAAGAGTTCTTGCTTTACATGGAGTCCATGTTATAATGGCTGCGAGGAACGTGGATGCTG";ALN="TCAATCTTACAGAGGATCGCTATGCTTTCAGGTGCCTCTAGTGGCATTGGCATGGAGACTGCAAGAGTTCTTGCTTTACGTGGAGTCCATGTCGTTATGGCCGTGAGGAACGTGGATGCTG";ORI="+";ANN=T|intergenic_region|MODIFIER|Eucgr.B00871-Eucgr.B00869|psidium_gu_G0000285-psidium_gu_G0000286|intergenic_region|psidium_gu_G0000285-psidium_gu_G0000286|||n.6652606C>T||||||;CallRate=0.98;MAF=0.31;HOMREF=51;HET=6;HOMALT=114	GT	0/1
scaffold_1	6680874	EuBR02s10684809	A	G	3852	PASS	TGT="CGGACCGGCCTACATAACCCAGTGCCCCATACGAGGAGGACACACCTACACTTACAAGTTCAGTGTGGTGGACCAAAGAGGCACCCTTCTGTGGCACGCCCATTTCTCTTGGCAAAGAGCT";ALN="GGCTCTTTGCCAAGAGAAATGGGCGTGCCATAGAAGGGTGCCTCTTTGGTCCGCCACACTGAACTTATAGGTGTAGGTGTGCCCTCCTTTTATGGGGCACTGGGTTATGTAGGCCGGTCCA";ORI="-";ANN=G|missense_variant|MODERATE|Eucgr.B00869|psidium_gu_G0000286|transcript|psidium_gu_T0000375|protein_coding|3/5|c.289A>G|p.Ser97Gly|289/1661|289/1661|97/552||WARNING_TRANSCRIPT_INCOMPLETE	GT	0/0
scaffold_1	6687061	EuBR02s10676027	T	G	5079	PASS	TGT="GTTTATTTCTGAGGAGGCCCTACTCCCATGATGCATCTTTTCATGCATTTCTAGTTTAATCTTTTCGAAGTTCCCAATGGACAGAAGAATATCGTTAGTGGAATGCCTGCGATAAACAAAG";ALN="CATTCTTTATCGCAGGCATTCCACTAACAATATTCTTCTGTCCGTCTGGAATTTCGAAAATATTAAACTAGAAAAACATGAAAAGATGCATCATTCGAGTGGGGCCTCCTCAGCAACAAAC";ORI="-";ANN=G|downstream_gene_variant|MODIFIER|Eucgr.B00869|psidium_gu_G0000286|transcript|psidium_gu_T0000375|protein_coding||c.*4214T>G|||||4214|WARNING_TRANSCRIPT_INCOMPLETE,G|intergenic_region|MODIFIER|Eucgr.B00869-Eucgr.B00868|psidium_gu_G0000286-psidium_gu_G0000287|intergenic_region|psidium_gu_G0000286-psidium_gu_G0000287|||n.6687061T>G||||||	GT	0/0
scaffold_1	6687264	EuBR02s10675808	C	T	6361	PASS	TGT="CAAAAGCTTCCAAACCAATTATCTATGTCAGAGAACATATGACCTACGACTATCTAAGCATTTTTTTAAAGTGTTATTCATCGATTCTAGGGAATCTACACCGAATTGTTTATCATAAAAGTATAGTATTATATTATGATAAGTAT";ALN="ATACTAATCAGAATATAAAACTATAGTTTTAAGGTAAACAATTCGTTGGGGATTCCCTAACATCGATGAATAACTCTT--AAAAACTGCTTACATAGTCGTAGCTCATATGTTCT-----------------------AGCTTTTG";ORI="-";ANN=T|downstream_gene_variant|MODIFIER|Eucgr.B00869|psidium_gu_G0000286|transcript|psidium_gu_T0000375|protein_coding||c.*4417C>T|||||4417|WARNING_TRANSCRIPT_INCOMPLETE,T|intergenic_region|MODIFIER|Eucgr.B00869-Eucgr.B00868|psidium_gu_G0000286-psidium_gu_G0000287|intergenic_region|psidium_gu_G0000286-psidium_gu_G0000287|||n.6687264C>T||||||	GT	0/0
scaffold_1	6695883	EuBR02s10671187	C	T	3895	PASS	TGT="CCTCACGTGGCTCCTCGCCAAGAACCGGACCGCCTACATCCACACCGTCTCTGCCGTCTTACGGGCACTCATGACGACCGAGGATGGCTCCTCCGACCCTCAGTCGTGCACGATTAGCAGC";ALN="GCTGTTGAGCGTGCACGACTGAGGGTGGGAGGAGCTCTCCTCGGCCATCATGAGGGCTCGTAAGACCGCGGAGACGGTGTGGATGTAGGCGGTCCGGTTCTTGGCGAGGAGCCACGTGAGA";ORI="-";ANN=T|missense_variant|MODERATE|Eucgr.B00868|psidium_gu_G0000287|transcript|psidium_gu_T0000376|protein_coding|2/2|c.826C>T|p.Arg276Trp|826/1020|826/1020|276/339||,T|upstream_gene_variant|MODIFIER|psidium_gu_G0000288|psidium_gu_G0000288|transcript|psidium_gu_T0000377|protein_coding||c.-2661C>T|||||2661|	GT	0/0
scaffold_1	6723343	EuBR02s10647394	C	A	7304	PASS	TGT="ATCTCCCTATGTTTTTTTTTTTATGGTTTTTCTATGTTTGTGTCTGCAATTAGTGAGCAGCCACTTGGCTGCGGGATGAAGAACCAAGTATCGTGCACGCTGGTCTGTGTAATCTGGCACGTATGCGCCAC";ALN="GTGGCATACACGTGCCAGATTAGACAGGCCAGCGTGCATGGTACTTGGTTCTTGATCACGTAACCAAGTGTCCCTTCACTAATTGTAGAGACA-ACATAGAAAAACCAGA-------AAACATAG--AAAC";ORI="-";ANN=A|intron_variant|MODIFIER|Eucgr.B00867|psidium_gu_G0000289|transcript|psidium_gu_T0000378|protein_coding|3/3|c.299-833C>A||||||	GT	0/0
scaffold_1	6773036	EuBR09s27336383	G	A	5386	PASS	TGT="GATGTCCTTCGTCGGGACCCGCGAGTACTTGGCACCCGAAATCATCAAAGGCGAGGGCCACGGAAGTGCCGTGGATTGGTGGACATTCAGCATATTTCTTCACGAGCTAATGTTTGGTAGG";ALN="CCTGCCGAACAAGAGCTCGTAAAGAAATATGCCGAACGTCCACCAGTCCACGGCACTTCCATGGCCCTCGCTTTTGATGATCTCGGGCGCCAGGTACTCGTGGGTACCAACAAAGGACATT";ORI="-";ANN=A|downstream_gene_variant|MODIFIER|psidium_gu_G0000290|psidium_gu_G0000290|transcript|psidium_gu_T0000379|protein_coding||c.*93C>T|||||93|,A|intergenic_region|MODIFIER|Eucgr.B00867-psidium_gu_G0000290|psidium_gu_G0000289-psidium_gu_G0000290|intergenic_region|psidium_gu_G0000289-psidium_gu_G0000290|||n.6773036G>A||||||	GT	0/0
scaffold_1	6818842	EuBR02s10595522	G	A	7081	PASS	TGT="GAGGATTTAATTCTTCGGAGAGAACCGTGGTTGGTCGCAAGATTGTCAAACGGACGGGAGGGACAGGGTCTCTACCAGCTGTCCCATTCACGAGTTCTCGAAGTGACATCGAAGAACTGCCAC";ALN="CTAGCAGTT-TTCAATGTCACTTCGAGAAATCGTGAATG-GACAGCCGGTGGAGACTCTGCCCGTCCATTTGGTTTGAAAAAGCTTCGACCAACCACGGTTCTCTCCGAAGAGATAAATTATT";ORI="-";ANN=A|upstream_gene_variant|MODIFIER|Eucgr.B00866|psidium_gu_G0000295|transcript|psidium_gu_T0000384|protein_coding||c.-2063C>T|||||2063|,A|downstream_gene_variant|MODIFIER|Eucgr.B00865|psidium_gu_G0000296|transcript|psidium_gu_T0000385|protein_coding||c.*1455C>T|||||1455|,A|intergenic_region|MODIFIER|Eucgr.B00866-Eucgr.B00865|psidium_gu_G0000295-psidium_gu_G0000296|intergenic_region|psidium_gu_G0000295-psidium_gu_G0000296|||n.6818842G>A||||||	GT	0/0
scaffold_1	6822209	EuBR02s10592320	T	C	5586	PASS	TGT="TGCGGCTTGAGGGAGAGAGCGCCAGCAACCTTCGCCATTTTTGTGGATGTAGTCAACGAGCTTCTGGTCTTCTTGCTTCGTCCACGCTCCTTTGTTCATTTCCCCTTTCTTCTCGCAACAG";ALN="TTGTTGCGAGAAGAAAGGGACGATGAACAAAGGGGCGTGGACAAAGCAAGAAGACCAAAAGCTCATTGACTACATACATAAACATGGCGAAGGTTGCTGGCGCTCTCTCCCCCAAGCTGCA";ORI="-";ANN=C|missense_variant|MODERATE|Eucgr.B00865|psidium_gu_G0000296|transcript|psidium_gu_T0000385|protein_coding|1/3|c.71A>G|p.Lys24Arg|71/654|71/654|24/217||	GT	0/0
scaffold_1	6952612	EuBR02s10376986	C	T	6579	PASS	TGT="GCTGATTTTCTCTCCAGTCATGGCATGTCATCCTTGATATATAATATGCAGGCAGCAGCCACTGAAGTTCTCAAGGGGTAAGGCTCTTTGTCACCTGCATCAACATGTCCATCTCTATGAG";ALN="CTCATAGAGATGGACATGTCGATGCAGGTGACAAAGAGCCTTACCCCTTGAGAACTTCAGCGGCAGCTGCCTGCATATTATATATCAAGGCTGCCAAGCCATGATTGGAGAGAAAATCAGC";ORI="-";ANN=T|missense_variant|MODERATE|Eucgr.B00855|psidium_gu_G0000305|transcript|psidium_gu_T0000399|protein_coding|5/7|c.620C>T|p.Thr207Ile|1129/2117|620/1119|207/372||,T|upstream_gene_variant|MODIFIER|Eucgr.B00853|psidium_gu_G0000306|transcript|psidium_gu_T0000400|protein_coding||c.-3031C>T|||||3003|,T|downstream_gene_variant|MODIFIER|Eucgr.B00854|psidium_gu_G0000307|transcript|psidium_gu_T0000401|protein_coding||c.*3599G>A|||||3518|	GT	0/0
scaffold_1	6957256	EuBR02s10371952	G	A	7060	PASS	TGT="TCTCTAGTTGAATTTACTGCTTGGTTTTCAGGCTGGAAAATCTTGATTTGATGTCTAAACATGGTGCTGATGTCTGGACTAAGCATAACCGGCGGTTGGAAGGATTCCTAGCCAGGTGGGTC";ALN="GACCTACCTAGCTAAAAATCCCTCCAACTGCCGGTTATGCTTAATCCAGACATCAGCACCATGTTTAGACATCAAATCAAGATTTTCCAGCCTGCAAACCAAGCGGTAAATTCAACTAG-GA";ORI="-";ANN=A|missense_variant|MODERATE|Eucgr.B00853|psidium_gu_G0000306|transcript|psidium_gu_T0000400|protein_coding|3/7|c.490G>A|p.Gly164Ser|518/1163|490/795|164/264||,A|upstream_gene_variant|MODIFIER|Eucgr.B00854|psidium_gu_G0000307|transcript|psidium_gu_T0000401|protein_coding||c.-786C>T|||||610|,A|downstream_gene_variant|MODIFIER|Eucgr.B00855|psidium_gu_G0000305|transcript|psidium_gu_T0000399|protein_coding||c.*3429G>A|||||2940|	GT	0/0
scaffold_1	6963562	EuBR02s10352118	A	G	5395	PASS	TGT="GTGAGAACTTTCGTGTTGGTCGCTATTCCCATTTGTGTTGAGTGAGTTTGGCCATGTGTTTAATTCCTGCAATCTGCGGCAGGTAATGCATGTTTTGGGTTTATGAAAGGGATTTGTGATT";ALN="CATCATGAATTCCATTCATAGACCCAAAACATGCATTATCTGCTACAATATACAGGAAATGAACACATTGCGAAACTCACTCAACACAAATGGGAAGAGCAACCAACACAAAAGTTCTCAA";ORI="-";ANN=G|downstream_gene_variant|MODIFIER|Eucgr.B00853|psidium_gu_G0000306|transcript|psidium_gu_T0000400|protein_coding||c.*5159A>G|||||4819|,G|intron_variant|MODIFIER|Eucgr.B00852|psidium_gu_G0000308|transcript|psidium_gu_T0000403|protein_coding|3/18|c.121+138A>G||||||,G|intron_variant|MODIFIER|Eucgr.B00852|psidium_gu_G0000308|transcript|psidium_gu_T0000402|protein_coding|3/18|c.118+138A>G||||||,G|intron_variant|MODIFIER|Eucgr.B00852|psidium_gu_G0000308|transcript|psidium_gu_T0000404|protein_coding|3/18|c.121+138A>G||||||,G|intron_variant|MODIFIER|Eucgr.B00852|psidium_gu_G0000308|transcript|psidium_gu_T0000405|protein_coding|3/18|c.19+138A>G||||||;CallRate=0.92;MAF=0.21;HOMREF=122;HET=7;HOMALT=31	GT	0/1
scaffold_1	6967892	EuBR02s10347055	G	A	5312	PASS	TGT="CTATTGAAGGTGGATATATATCAGGCTTGATTTTGACACTTCTTTCATTTACCTGTCTTTTGCAGGCATCAGTTAAAGTGCTGGCAATATTCATTGATGATAACAAGGTTAAACGTGCCGG";ALN="CCTGCACGTTTAACCCTGTTGTCATCAATGAATATTGCGAGCACTTTCACTGATGCCTGCGACAAACAGGAAGAGGGAAGAAGTGTCAAAATCAAGCCTGACATACATCTAACTTTAATGA";ORI="-";ANN=A|splice_region_variant&intron_variant|LOW|Eucgr.B00852|psidium_gu_G0000308|transcript|psidium_gu_T0000403|protein_coding|13/18|c.1042-4G>A||||||,A|splice_region_variant&intron_variant|LOW|Eucgr.B00852|psidium_gu_G0000308|transcript|psidium_gu_T0000402|protein_coding|13/18|c.1039-4G>A||||||,A|splice_region_variant&intron_variant|LOW|Eucgr.B00852|psidium_gu_G0000308|transcript|psidium_gu_T0000404|protein_coding|13/18|c.1042-4G>A||||||,A|splice_region_variant&intron_variant|LOW|Eucgr.B00852|psidium_gu_G0000308|transcript|psidium_gu_T0000405|protein_coding|13/18|c.940-4G>A||||||,A|upstream_gene_variant|MODIFIER|Eucgr.B00851|psidium_gu_G0000310|transcript|psidium_gu_T0000407|protein_coding||c.-4231G>A|||||4181|,A|downstream_gene_variant|MODIFIER|psidium_gu_G0000309|psidium_gu_G0000309|transcript|psidium_gu_T0000406|protein_coding||c.*2274C>T|||||2274|	GT	0/0
scaffold_1	7012129	EuBR02s10300814	A	G	3957	PASS	TGT="AAGCACCACGAGCCCGCAAAAAATGATCGCGATTCCGAACACTGAGTAGGTCAAATGGGGTATTTCCTTGCCGGCCGAGATCAACGTCGGATCGAATAGAACACCCAGCGTGATGGCTTGT";ALN="ACAAGCCATCACACTTGGTGTTCTATTTGATCCAACGTTGATCTCGGCCGGCAGAGAAGTACCACATTTGACCTACACAGTGTTCGGAATCGTGATAATTTTTTGTGGATTCATGGTTCTT";ORI="-";ANN=G|missense_variant|MODERATE|Eucgr.B00846|psidium_gu_G0000313|transcript|psidium_gu_T0000410|protein_coding|1/1|c.1337T>C|p.Ile446Thr|1337/1482|1337/1482|446/493||	GT	0/0
scaffold_1	7012252	EuBR02s10300691	A	G	4436	PASS	TGT="CATCATCGACGTTGCCGAATTTCTCACGCTTGTTGGAAACAATTCGATGGTGTAGATCACGAGCACATTGTAAGCCATGCAAGTGCAGAAGAAAGAGGCAAGTTCCAACCCTATTtccaca";ALN="tgtgGAAATAGGGCTGGAGCTTGCCTCTTTCTTCTGCACGTGCATGGCTTACAATGTGCTCGTGATCTTCACTATCGAATTGTTTCCAACAAGCGTGAGAAATTCGGCGACATCAATGATG";ORI="-";ANN=G|missense_variant|MODERATE|Eucgr.B00846|psidium_gu_G0000313|transcript|psidium_gu_T0000410|protein_coding|1/1|c.1214T>C|p.Leu405Pro|1214/1482|1214/1482|405/493||;CallRate=0.98;MAF=0.21;HOMREF=114;HET=40;HOMALT=16	GT	0/1
scaffold_1	7100409	EuBR02s10284643	G	A	6164	PASS	TGT="GAAGGAGAGCAGTCTCATACAAGAGTTCCCACTTGATCATGTGGTTTTCAAGGACCCAGTTGCATTCCACAAGCATAATTGGAATTTGTTCAAATCGAGGTACTTGGACAAGCAGAATGTA";ALN="TACATTCTGCTTTTCCAAGTACCTTGACTTGAACAAATTCCAATTATGCTTATGATATGCGACTGGGTCCTTGAAAACCACATGGTCAAGTGGGAACTCCTGTATGAGACTGCTCTCCTTC";ORI="-";ANN=A|missense_variant|MODERATE|Eucgr.B00844|psidium_gu_G0000315|transcript|psidium_gu_T0000412|protein_coding|3/3|c.1276G>A|p.Ala426Thr|1276/1395|1276/1395|426/464||,A|missense_variant|MODERATE|Eucgr.L00065|psidium_gu_G0000316|transcript|psidium_gu_T0000413|protein_coding|3/3|c.1303G>A|p.Ala435Thr|1303/1422|1303/1422|435/473||,A|downstream_gene_variant|MODIFIER|Eucgr.B00843|psidium_gu_G0000317|transcript|psidium_gu_T0000414|protein_coding||c.*1140C>T|||||629|WARNING_TRANSCRIPT_NO_STOP_CODON,A|downstream_gene_variant|MODIFIER|Eucgr.L00064|psidium_gu_G0000318|transcript|psidium_gu_T0000416|protein_coding||c.*896C>T|||||636|WARNING_TRANSCRIPT_NO_STOP_CODON,A|downstream_gene_variant|MODIFIER|Eucgr.B00843|psidium_gu_G0000317|transcript|psidium_gu_T0000415|protein_coding||c.*1242C>T|||||629|	GT	0/0
scaffold_1	7100447	EuBR02s10284605	G	T	5163	PASS	TGT="ATGTGGTTTTCAAGGACCCAGTTGCATTCCACAAGCATAATTGGAATTTGTTCAAATCGAGGTACTTGGACAAGCAGAATGTACAGCTTGATGTGAATAGGTTCAGACAGACACTGGCGAA";ALN="TTAACCAATGTCTGTCTGAACCTATTCACATCAAGCTCTACATTCTGCTTTTCCAAGTACCTTGACTTGAACAAATTCCAATTATGCTTATGATATGCGACTGGGTCCTTGAAAACCACAT";ORI="-";ANN=T|missense_variant|MODERATE|Eucgr.B00844|psidium_gu_G0000315|transcript|psidium_gu_T0000412|protein_coding|3/3|c.1314G>T|p.Arg438Ser|1314/1395|1314/1395|438/464||,T|missense_variant|MODERATE|Eucgr.L00065|psidium_gu_G0000316|transcript|psidium_gu_T0000413|protein_coding|3/3|c.1341G>T|p.Arg447Ser|1341/1422|1341/1422|447/473||,T|downstream_gene_variant|MODIFIER|Eucgr.B00843|psidium_gu_G0000317|transcript|psidium_gu_T0000414|protein_coding||c.*1102C>A|||||591|WARNING_TRANSCRIPT_NO_STOP_CODON,T|downstream_gene_variant|MODIFIER|Eucgr.L00064|psidium_gu_G0000318|transcript|psidium_gu_T0000416|protein_coding||c.*858C>A|||||598|WARNING_TRANSCRIPT_NO_STOP_CODON,T|downstream_gene_variant|MODIFIER|Eucgr.B00843|psidium_gu_G0000317|transcript|psidium_gu_T0000415|protein_coding||c.*1204C>A|||||591|	GT	0/0
scaffold_1	7107937	EuBR02s10277694	T	C	6591	PASS	TGT="ATAAACTAGCACAACTAATTTACGTACCTCAACAGCAGTGGCAATTTGGCTCTTCCTCTTTTTAACAGCTTGTCTCTGCATTTTCCAACTTTTGTCTAGACCATAATCATCAATCTGATTA";ALN="TAATCAGATTGATGATTATGGTCAAGACAAAAGTTGGAAAATGCAGAGACAAGCTGTTAAGAAGAGGAAGAGCCAAATCGCTACTGCTGTCGAGGTACGTAAATTAGTTGAGCTAGTTTAG";ORI="-";ANN=C|missense_variant|MODERATE|Eucgr.B00843|psidium_gu_G0000317|transcript|psidium_gu_T0000414|protein_coding|10/21|c.1457A>G|p.Lys486Arg|1457/4003|1457/3492|486/1163||WARNING_TRANSCRIPT_NO_STOP_CODON,C|missense_variant|MODERATE|Eucgr.B00843|psidium_gu_G0000317|transcript|psidium_gu_T0000415|protein_coding|10/21|c.1457A>G|p.Lys486Arg|1457/4093|1457/3480|486/1159||,C|intron_variant|MODIFIER|Eucgr.L00064|psidium_gu_G0000318|transcript|psidium_gu_T0000416|protein_coding|4/10|c.673-530A>G||||||WARNING_TRANSCRIPT_NO_STOP_CODON	GT	0/0
scaffold_1	7152872	EuBR02s10255507	G	A	5545	PASS	TGT="TTTGACTGGGCACCAAGCCTAACATTCTAATCTATAATGTGGATGCACTTCCTTCCAAAGTCCCCGGCAAGGAATCATTTACTTGGACAGGCCAAAGAATATGTTTGGCATGTTGGCAAGAACCAT";ALN="ACGGTTCTTGCCAACACGCCAAATTTATTCTTTAGTCCCTCCAAG-AGATGATGCCTTGCAAGGAACTTTGGAAAGAACTGCATCCATATAATTGATTAGAATGT-TGACTT---GTCCAATCAAA";ORI="-";ANN=A|intergenic_region|MODIFIER|psidium_gu_G0000319-psidium_gu_G0000320|psidium_gu_G0000319-psidium_gu_G0000320|intergenic_region|psidium_gu_G0000319-psidium_gu_G0000320|||n.7152872G>A||||||	GT	0/0
scaffold_1	7222406	EuBR02s10239773	C	T	8606	PASS	TGT="TCTTCGATTGTTGTTTCAGGATCCTCTTGATCTTCGGAACCTTGGAACTTTTCCCATCCGGCAGAGAAATCTTCTCTTTTTCCAGTCTCTGGTACTTCCTTCTCTTCTTCATTTCATTTCC";ALN="GGGAATGAAATGAAGAAGAGATGGAAGTACCAGAGACTGGAAAATGAGAAGATTTCTGTATCGAATGGGAGAAGTTCCAAGGTTCAGAACATCAAGAGGATCCTGAAACGGCAACTGAAGA";ORI="-";ANN=T|upstream_gene_variant|MODIFIER|Eucgr.B00842|psidium_gu_G0000321|transcript|psidium_gu_T0000419|protein_coding||c.-285G>A|||||285|,T|downstream_gene_variant|MODIFIER|Eucgr.B00838|psidium_gu_G0000322|transcript|psidium_gu_T0000420|protein_coding||c.*1957G>A|||||1872|WARNING_TRANSCRIPT_INCOMPLETE,T|downstream_gene_variant|MODIFIER|Eucgr.B00841|psidium_gu_G0000323|transcript|psidium_gu_T0000421|protein_coding||c.*2355G>A|||||2355|,T|downstream_gene_variant|MODIFIER|Eucgr.B00840|psidium_gu_G0000324|transcript|psidium_gu_T0000422|protein_coding||c.*2451G>A|||||2451|WARNING_TRANSCRIPT_NO_STOP_CODON,T|intergenic_region|MODIFIER|Eucgr.B00842-Eucgr.B00838|psidium_gu_G0000321-psidium_gu_G0000322|intergenic_region|psidium_gu_G0000321-psidium_gu_G0000322|||n.7222406C>T||||||	GT	0/0
scaffold_1	7225404	EuBR02s10201168	A	G	5516	PASS	TGT="AAGAGCGCCAGCAAATACATCCTGCCAATGGTGCCAATAGTCATCGACGCGAGAAATAGCGACAAGGGCCGCAAGAAGCAAAGGGAAAAGTATGATGCAGAGTTTTGCAATGTGGCCCCGA";ALN="TCGGGGTCACATTGCAAAACTCTGCATCATACTATTCCCTTTGCTTCTTGCGGCCCTTGTTGCTATTTCTCGTGTTGATGACTATTGGCACCATTGGCAGGATGTATTCACCGGCGCTCTT";ORI="-";ANN=G|missense_variant|MODERATE|Eucgr.B00838|psidium_gu_G0000322|transcript|psidium_gu_T0000420|protein_coding|6/9|c.632T>C|p.Val211Ala|704/1125|632/968|211/321||WARNING_TRANSCRIPT_INCOMPLETE,G|missense_variant|MODERATE|Eucgr.B00841|psidium_gu_G0000323|transcript|psidium_gu_T0000421|protein_coding|8/10|c.1112T>C|p.Val371Ala|1112/1401|1112/1401|371/466||,G|missense_variant|MODERATE|Eucgr.B00840|psidium_gu_G0000324|transcript|psidium_gu_T0000422|protein_coding|5/8|c.617T>C|p.Val206Ala|617/825|617/825|206/274||WARNING_TRANSCRIPT_NO_STOP_CODON,G|upstream_gene_variant|MODIFIER|Eucgr.B00842|psidium_gu_G0000321|transcript|psidium_gu_T0000419|protein_coding||c.-3283T>C|||||3283|	GT	0/0
scaffold_1	7245076	EuBR02s10027314	A	G	5605	PASS	TGT="CCCAATCCGCGGATGCCCTAATCACTGCCGGCACAGAGACCTGCTCGGATGCGGAAGCCGTACACCCGAGTCCCCTGAATCTTGACGATGCGAAATGCTTCTTCTTGGTGGGGTTCATGGT";ALN="ACCATGAACTCCGCCAAGAAGAAGCATTTCGCGTCCTCAAGATTCCGGGGACTCGGGTGTGCGGCCTCCGCGTCGCAGCAGGTCTCCGTGCCGGCGGTGATTAGGGCATCTGCGGATTGGG";ORI="-";ANN=G|synonymous_variant|LOW|Eucgr.B00829|psidium_gu_G0000327|transcript|psidium_gu_T0000425|protein_coding|1/5|c.240T>C|p.Cys80Cys|346/1441|240/1092|80/363||,G|synonymous_variant|LOW|Eucgr.B00829|psidium_gu_G0000327|transcript|psidium_gu_T0000426|protein_coding|1/4|c.240T>C|p.Cys80Cys|346/1566|240/966|80/321||,G|downstream_gene_variant|MODIFIER|Eucgr.B00830|psidium_gu_G0000326|transcript|psidium_gu_T0000424|protein_coding||c.*4444A>G|||||4444|,G|downstream_gene_variant|MODIFIER|psidium_gu_G0000328|psidium_gu_G0000328|transcript|psidium_gu_T0000427|protein_coding||c.*3825T>C|||||3825|	GT	0/0
scaffold_1	7341133	EuBR02s9983939	A	G	5890	PASS	TGT="TCTGTGCTGCAGCAAGATCAGGGAGCAGAAGCCCTGCCTCTGCCAGTACCTCAGAAACCCAAACCTCAAGAAGTTTGTCAATTCCCCCAATGCCAGGAAAGTGGCTAGCACTTGTGGCACT";ALN="AGTGCCACAAGTGCTGGCCACTTTCTTGGCATTGGGGGAACTGACAAACTTCTTGAGGTTCGGGTTTTGGAGGTACTGGCAGAGGCAGGGCTTCTGCTCCTTGATCTTGCTGCAGCACAGA";ORI="-";ANN=G|missense_variant|MODERATE|Eucgr.B00824|psidium_gu_G0000334|transcript|psidium_gu_T0000433|protein_coding|1/1|c.211A>G|p.Asn71Asp|280/732|211/288|71/95||,G|downstream_gene_variant|MODIFIER|Eucgr.B00823|psidium_gu_G0000335|transcript|psidium_gu_T0000434|protein_coding||c.*1754T>C|||||475|,G|downstream_gene_variant|MODIFIER|Eucgr.B00823|psidium_gu_G0000335|transcript|psidium_gu_T0000435|protein_coding||c.*1754T>C|||||475|	GT	0/0
scaffold_1	7352524	EuBR02s9971732	G	A	5874	PASS	TGT="AATCGTTGGCCAGCTTATCAAATTATCTATCCAGCTATGAAAAAATTCAACGAATGGCATGGGAAGAGGACTAAGGCCGTTTTGAGCCATTCCAGTTGGGGCTGCTTGACTAAAAGGAAAT";ALN="ATTTCCTTTTAGTTGAGCAGCCCCAAGTGGAATGGCTCAAACCGGCCTATGTCCTCTTCCAATGCCATTTGTTGAATTCTTTCATGATTGGAAAAATAATTTGATAAGCCAGCCAACGATT";ORI="-";ANN=A|upstream_gene_variant|MODIFIER|Eucgr.B00823|psidium_gu_G0000335|transcript|psidium_gu_T0000434|protein_coding||c.-5375C>T|||||4869|,A|upstream_gene_variant|MODIFIER|Eucgr.B00823|psidium_gu_G0000335|transcript|psidium_gu_T0000435|protein_coding||c.-5375C>T|||||4869|,A|intergenic_region|MODIFIER|Eucgr.B00823-psidium_gu_G0000336|psidium_gu_G0000335-psidium_gu_G0000336|intergenic_region|psidium_gu_G0000335-psidium_gu_G0000336|||n.7352524G>A||||||	GT	0/0
scaffold_1	7484902	EuBR02s8418485	G	A	9551	PASS	TGT="AACAAATGAGGTTGCACCCACGGGGAAGATCATAAATTCCTGCATGGTCAGATTATTCCCCGCATGACTACCTCCATTTGTCACATTAAACGCCGATACAGGCATGACAAGTTTCTTTGTT";ALN="AGCAAATGAGGTTGCACCCACAGGTAAGATCATAAATTCTTGCATAGCCAGATTATTCCCTGCATGACTGCCTCCATTTATCACATTAAATGCCGGTACCGGCATGACGAGTTCCTTTGTT";ORI="+";ANN=A|intergenic_region|MODIFIER|psidium_gu_G0000336-Eucgr.B00779|psidium_gu_G0000336-psidium_gu_G0000337|intergenic_region|psidium_gu_G0000336-psidium_gu_G0000337|||n.7484902G>A||||||	GT	0/0
scaffold_1	7665924	EuBR02s9617963	C	T	5128	PASS	TGT="AGTTTAGGAATACTAGCATGACAGATTCCTTTCTCTTTCATATGACTCCGGCCGTTAAGAGCCTCAGCATCTTCTATGGATGTTATGGCACATCGAAGAACATAAGCAACGAGTTCGAGTG";ALN="CACTCGAACTCATTGCTTATGTTCTTTGACTTGGCCAAACATCCGTAGAAGATGCTGAGGTTCCTAACGGCTGGGGTCATATGGAAGAGAGTGGAATCCATCATGCTAGTATTCCTAAACT";ORI="-";ANN=T|missense_variant|MODERATE|Eucgr.L01497|psidium_gu_G0000340|transcript|psidium_gu_T0000440|protein_coding|1/8|c.416C>T|p.Ala139Val|416/2448|416/2448|139/815||WARNING_TRANSCRIPT_MULTIPLE_STOP_CODONS,T|synonymous_variant|LOW|Eucgr.B00756|psidium_gu_G0000341|transcript|psidium_gu_T0000441|protein_coding|1/1|c.330C>T|p.Ser110Ser|330/726|330/726|110/241||WARNING_TRANSCRIPT_NO_START_CODON,T|upstream_gene_variant|MODIFIER|Eucgr.B00755|psidium_gu_G0000342|transcript|psidium_gu_T0000442|protein_coding||c.-1182C>T|||||1072|,T|upstream_gene_variant|MODIFIER|Eucgr.B00794|psidium_gu_G0000344|transcript|psidium_gu_T0000444|protein_coding||c.-1182C>T|||||1182|,T|upstream_gene_variant|MODIFIER|Eucgr.B00747|psidium_gu_G0000345|transcript|psidium_gu_T0000445|protein_coding||c.-1315C>T|||||1274|WARNING_TRANSCRIPT_NO_STOP_CODON,T|upstream_gene_variant|MODIFIER|Eucgr.B00785|psidium_gu_G0000346|transcript|psidium_gu_T0000447|protein_coding||c.-2790C>T|||||2790|,T|upstream_gene_variant|MODIFIER|Eucgr.B00747|psidium_gu_G0000345|transcript|psidium_gu_T0000446|protein_coding||c.-1315C>T|||||1274|WARNING_TRANSCRIPT_NO_STOP_CODON,T|downstream_gene_variant|MODIFIER|Eucgr.B00779|psidium_gu_G0000337|transcript|psidium_gu_T0000437|protein_coding||c.*3672C>T|||||3672|,T|downstream_gene_variant|MODIFIER|Eucgr.B00762|psidium_gu_G0000338|transcript|psidium_gu_T0000438|protein_coding||c.*3945C>T|||||3945|WARNING_TRANSCRIPT_NO_START_CODON,T|downstream_gene_variant|MODIFIER|Eucgr.B00786|psidium_gu_G0000343|transcript|psidium_gu_T0000443|protein_coding||c.*1089G>A|||||1089|WARNING_TRANSCRIPT_INCOMPLETE,T|downstream_gene_variant|MODIFIER|Eucgr.B00746|psidium_gu_G0000347|transcript|psidium_gu_T0000448|protein_coding||c.*4792G>A|||||4792|WARNING_TRANSCRIPT_NO_START_CODON,T|intron_variant|MODIFIER|Eucgr.B00748|psidium_gu_G0000339|transcript|psidium_gu_T0000439|protein_coding|1/3|c.324+1673C>T||||||WARNING_TRANSCRIPT_NO_START_CODON	GT	0/0
scaffold_1	7669555	EuBR02s9613910	C	T	5229	PASS	TGT="GAACATAGCCATGGAAACCGCAAACGCATTGGTGTACCTCCAcgcatctgatgttatccaccgagatgtgaagaccaacaacatcctgctggacgagaattttagtgtcaaggttgcggat";ALN="atccgcaaccttgacagtgaaattctcgtccagcaggatattgttggtcttcacatctcggtggataacatcagaTGcgtggagATACACCAATGCGTTTGCAGTTTCTATGGCTATTTTC";ORI="-";ANN=T|stop_gained|HIGH|Eucgr.B00748|psidium_gu_G0000339|transcript|psidium_gu_T0000439|protein_coding|4/4|c.934C>T|p.Arg312*|934/1916|934/1542|312/513||WARNING_TRANSCRIPT_NO_START_CODON,T|stop_gained|HIGH|Eucgr.L01497|psidium_gu_G0000340|transcript|psidium_gu_T0000440|protein_coding|8/8|c.1840C>T|p.Arg614*|1840/2448|1840/2448|614/815||WARNING_TRANSCRIPT_MULTIPLE_STOP_CODONS,T|stop_gained|HIGH|Eucgr.B00755|psidium_gu_G0000342|transcript|psidium_gu_T0000442|protein_coding|3/3|c.1336C>T|p.Arg446*|1446/2054|1336/1944|446/647||,T|stop_gained|HIGH|Eucgr.B00794|psidium_gu_G0000344|transcript|psidium_gu_T0000444|protein_coding|3/3|c.1189C>T|p.Arg397*|1189/1797|1189/1797|397/598||,T|stop_gained|HIGH|Eucgr.B00747|psidium_gu_G0000345|transcript|psidium_gu_T0000445|protein_coding|3/4|c.463C>T|p.Arg155*|504/1362|463/975|155/324||WARNING_TRANSCRIPT_NO_STOP_CODON,T|stop_gained|HIGH|Eucgr.B00785|psidium_gu_G0000346|transcript|psidium_gu_T0000447|protein_coding|3/3|c.628C>T|p.Arg210*|628/1236|628/1236|210/411||,T|stop_gained|HIGH|Eucgr.B00747|psidium_gu_G0000345|transcript|psidium_gu_T0000446|protein_coding|3/5|c.463C>T|p.Arg155*|504/1250|463/975|155/324||WARNING_TRANSCRIPT_NO_STOP_CODON,T|upstream_gene_variant|MODIFIER|Eucgr.B00786|psidium_gu_G0000343|transcript|psidium_gu_T0000443|protein_coding||c.-1712G>A|||||1518|WARNING_TRANSCRIPT_INCOMPLETE,T|downstream_gene_variant|MODIFIER|Eucgr.B00756|psidium_gu_G0000341|transcript|psidium_gu_T0000441|protein_coding||c.*3235C>T|||||3235|WARNING_TRANSCRIPT_NO_START_CODON,T|downstream_gene_variant|MODIFIER|Eucgr.B00746|psidium_gu_G0000347|transcript|psidium_gu_T0000448|protein_coding||c.*1161G>A|||||1161|WARNING_TRANSCRIPT_NO_START_CODON;LOF=(Eucgr.B00747|psidium_gu_G0000345|2|1.00);NMD=(Eucgr.B00747|psidium_gu_G0000345|2|1.00)	GT	0/0
scaffold_1	7674955	EuBR02s9314867	T	G	5580	PASS	TGT="AGTGAGGGGGACACCTGGTTCCCCTCTCATGTCGATGACCATGATCTGGAGATGAGAACCATCCGCATCCACAATTTTGCTTCCGGTGAAGATGGGCAGCGTGAGACTTTTGCTGAACCTC";ALN="GAGGTTCAGCAAAAGCCTCACGCTGCCCATCTTCACCGGAAGCAAAATCGTGGATGCGGACGGTTTTCAGCTCCAAATCATCCTTGTTGACACAAGTGGCGATCAAGCGGTCTCCCCAACT";ORI="-";ANN=G|upstream_gene_variant|MODIFIER|Eucgr.B00746|psidium_gu_G0000347|transcript|psidium_gu_T0000448|protein_coding||c.-4035A>C|||||3797|WARNING_TRANSCRIPT_NO_START_CODON,G|downstream_gene_variant|MODIFIER|Eucgr.B00748|psidium_gu_G0000339|transcript|psidium_gu_T0000439|protein_coding||c.*4792T>G|||||4418|WARNING_TRANSCRIPT_NO_START_CODON,G|downstream_gene_variant|MODIFIER|Eucgr.L01497|psidium_gu_G0000340|transcript|psidium_gu_T0000440|protein_coding||c.*4792T>G|||||4792|WARNING_TRANSCRIPT_MULTIPLE_STOP_CODONS,G|downstream_gene_variant|MODIFIER|Eucgr.B00755|psidium_gu_G0000342|transcript|psidium_gu_T0000442|protein_coding||c.*4792T>G|||||4792|,G|downstream_gene_variant|MODIFIER|Eucgr.B00794|psidium_gu_G0000344|transcript|psidium_gu_T0000444|protein_coding||c.*4792T>G|||||4792|,G|downstream_gene_variant|MODIFIER|Eucgr.B00747|psidium_gu_G0000345|transcript|psidium_gu_T0000445|protein_coding||c.*4886T>G|||||4540|WARNING_TRANSCRIPT_NO_STOP_CODON,G|downstream_gene_variant|MODIFIER|Eucgr.B00785|psidium_gu_G0000346|transcript|psidium_gu_T0000447|protein_coding||c.*4792T>G|||||4792|,G|downstream_gene_variant|MODIFIER|Eucgr.B00747|psidium_gu_G0000345|transcript|psidium_gu_T0000446|protein_coding||c.*4686T>G|||||4452|WARNING_TRANSCRIPT_NO_STOP_CODON,G|intergenic_region|MODIFIER|Eucgr.B00746-Eucgr.B00742|psidium_gu_G0000347-psidium_gu_G0000348|intergenic_region|psidium_gu_G0000347-psidium_gu_G0000348|||n.7674955T>G||||||	GT	0/0
scaffold_1	7695092	EuBR02s9301454	G	A	5618	PASS	TGT="ATCTTTGACGATGAATGCCTCGGTCATGGCCTCGCGGATCCTAATGCCTTGGTAGCTCCCTGGAGAAACCCTAGCACCAAGCCTGAACTTCCTACTCCTGATCCAGCTTGAATTATCGGTC";ALN="GACCGATAATTCAAGCTGGATTAGGAGCAGGAAGTTTAGGCTTGGTGCTAGGGTTTCTCCCGGGAGCTACCAAGGCACTAGGATACATGAGGCCATGACCGAGGCATTCATCGTCAAAGAT";ORI="-";ANN=A|intergenic_region|MODIFIER|Eucgr.B00746-Eucgr.B00742|psidium_gu_G0000347-psidium_gu_G0000348|intergenic_region|psidium_gu_G0000347-psidium_gu_G0000348|||n.7695092G>A||||||	GT	0/0
scaffold_1	7695295	EuBR02s9314979	A	G	4033	PASS	TGT="GCCTCTCCCTAACGATCTTCCGATCAAATTCCTCGCTCATCCAATTAGTGCAGTCTCTTGGAGGAAAATCACCGTCGAGGACCACGATCTCGACCTTGATCAGGCTAGGAAGAGCAGTGAG";ALN="TCCCCAACTCTCCCTAGCCCAATCAAGGTTGAGATCGTGGTCCTCGATGGTGATTTTCCTCCAGGAGACCGCACTAATTGGACGAGCGAGGAATTTGATCGGAACATTGTTAGGGAGAGGC";ORI="-";ANN=G|intergenic_region|MODIFIER|Eucgr.B00746-Eucgr.B00742|psidium_gu_G0000347-psidium_gu_G0000348|intergenic_region|psidium_gu_G0000347-psidium_gu_G0000348|||n.7695295A>G||||||	GT	0/0
scaffold_1	7735908	EuBR02s9247104	G	A	5806	PASS	TGT="TGAAGTTATGACCACTTTTTCACTTGAGCTGCAGGTGATCTTTCCAGCTCTTGACATACGGGTGAAAAATGTGGCACAAACATATTCCTTGGAGCATGAGGGGGAAAGCAATCTCTTCGAT";ALN="ATCAAAGAGATTGCTTTCACCCTCATGCTCCAAGGAATATGTTTGTGCCACATTTTTTACGCGTATGTCAAGAGCTGGAAAGATCACCTGCAGCTCAAGCGAAAAATTGGTCATAACTTCA";ORI="-";ANN=A|missense_variant|MODERATE|Eucgr.B00741|psidium_gu_G0000349|transcript|psidium_gu_T0000450|protein_coding|2/15|c.334G>A|p.Val112Met|404/4065|334/3711|112/1236||	GT	0/0
scaffold_1	7737853	EuBR02s9244900	G	A	4632	PASS	TGT="TAGTGCTATTAAGAGAGAATTAGTTGAAATTGCTGATGAGGCAAGAAAGATTCAAGTATGTGGTGACTTCATGGATTTATCATCCTTTAACGAGAGGCTCCAGTTTATTGCTGAAGTTTGT";ALN="ACAAACTTCGGCAATAAACTGGAGCCTCTCATTAAAGGATGATAAATCCATGAAGTCACCGCATACTTGAATCTTTCTTGCCTCTTCAGCGATTTCAAGCAATTCTCTCTTAATAGCACTA";ORI="-";ANN=A|missense_variant|MODERATE|Eucgr.B00741|psidium_gu_G0000349|transcript|psidium_gu_T0000450|protein_coding|4/15|c.997G>A|p.Gly333Ser|1067/4065|997/3711|333/1236||	GT	0/0
scaffold_1	7740642	EuBR02s9242108	T	C	8905	PASS	TGT="TATCTTTCGAATGAACCAAAATGAGCTTGAGGCTGAGATTAGAAAGGTTTACAAGGATTCATCTCTTGATCCTCGGAGAAAAGCATATCTTGTCCAAAATCTAATGACTAGGTAGGTCTCC";ALN="GGAGACCTACCTAGTCATGAGATTTTGGACAAGATATGCTTTTCTCCGAGGATCAAGAGATGAATCCCGGTAAACCTTCCTAATCTCAGCCTCAAGCTCATTTTGGTTCATTCGAAAGATA";ORI="-";ANN=C|missense_variant|MODERATE|Eucgr.B00741|psidium_gu_G0000349|transcript|psidium_gu_T0000450|protein_coding|8/15|c.2800T>C|p.Ser934Pro|2870/4065|2800/3711|934/1236||,C|downstream_gene_variant|MODIFIER|Eucgr.B00740|psidium_gu_G0000350|transcript|psidium_gu_T0000451|protein_coding||c.*4513A>G|||||4513|	GT	0/0
scaffold_2	120682	EuBR06s29312576	G	A	10171	PASS	TGT="CAATTCTAGTTCCAGAGTTGCACATATTCCAGATCTTCATTTGAGAAAGCATGATGATCTTGTCCTTAAGAAACAATGCATTCAGCGGTACGATGTACCTCCCGATCTTCGATTTGCATTG";ALN="CAATTCTAGTTCCAGAGTTGTGCATATTCCAGATCTTCATTTGAGAAAGGAGGATGATCTTGTTCTTATGAAACAATGCATTCAGCAGTACGATGTACCTCCCGATCTCCGATTTGCATTG";ORI="+";ANN=A|intergenic_region|MODIFIER|CHR_START-psidium_gu_G0011064|CHR_START-psidium_gu_G0011064|intergenic_region|CHR_START-psidium_gu_G0011064|||n.120682G>A||||||;CallRate=0.99;MAF=0.38;HOMREF=62;HET=4;HOMALT=106	GT	0/1
scaffold_2	144122	EuBR09s11152797	T	C	9122	PASS	TGT="TAGGAGATGTCCAGTCACCGATGGGACAGCCGTTCTTTTCCAACTTGAGATATTTGAGACATTTGTCTAGGTTGACACTCTTTAGATGTTGGTTTGAAGAGGTCGAGTTTGATCAGCCAGA";ALN="TAAGAGATGTCCAGTCACCGATAAAACAGCCATTCTTTTCCAATTTGAGATATTTGAAACATTTGTCCAAGTTAACACTCTTCAGATGTTGGTTGAAAGAGATCGAGTTTTATCAACTAGA";ORI="+";ANN=C|intergenic_region|MODIFIER|CHR_START-psidium_gu_G0011064|CHR_START-psidium_gu_G0011064|intergenic_region|CHR_START-psidium_gu_G0011064|||n.144122T>C||||||	GT	0/0
scaffold_2	258574	EuBR03s47566831	T	C	2811	PASS	TGT="ACTAAATAGCGATAAATGAATTGGAAGAAAGAAAATCACATACCCCAGTAAGCCTCTGCCTTGCCATGTTCTAGGAGTCACTGTTAAATTGATGAGTTCACCTTGCCTCATAGCCACCAAT";ALN="TTTGGTCGCTATGAGACAAGGTGCTTTCATCAACTTAACAGTGACTCCCAGAACATGGCATGGCAGAGGCTTACTGGGGTATGTGATTTTCTTTCTTCCAACTCATTTCTCATTGTTTAGT";ORI="-";ANN=C|missense_variant|MODERATE|Eucgr.C02542|psidium_gu_G0011076|transcript|psidium_gu_T0014220|protein_coding|7/9|c.812A>G|p.Gln271Arg|814/1216|812/852|271/283||WARNING_TRANSCRIPT_NO_START_CODON,C|missense_variant|MODERATE|Eucgr.C02492|psidium_gu_G0011077|transcript|psidium_gu_T0014222|protein_coding|4/6|c.653A>G|p.Gln218Arg|897/1259|653/693|218/230||,C|missense_variant|MODERATE|Eucgr.C02542|psidium_gu_G0011076|transcript|psidium_gu_T0014221|protein_coding|7/9|c.761A>G|p.Gln254Arg|763/1165|761/801|254/266||WARNING_TRANSCRIPT_NO_START_CODON,C|missense_variant|MODERATE|Eucgr.C02492|psidium_gu_G0011077|transcript|psidium_gu_T0014223|protein_coding|4/6|c.602A>G|p.Gln201Arg|846/1208|602/642|201/213||,C|upstream_gene_variant|MODIFIER|Eucgr.C02493|psidium_gu_G0011078|transcript|psidium_gu_T0014224|protein_coding||c.-4107T>C|||||3908|,C|upstream_gene_variant|MODIFIER|Eucgr.C02541|psidium_gu_G0011079|transcript|psidium_gu_T0014226|protein_coding||c.-4107T>C|||||3940|,C|upstream_gene_variant|MODIFIER|Eucgr.C02540|psidium_gu_G0011080|transcript|psidium_gu_T0014227|protein_coding||c.-5484T>C|||||4723|,C|upstream_gene_variant|MODIFIER|Eucgr.C02493|psidium_gu_G0011078|transcript|psidium_gu_T0014225|protein_coding||c.-4107T>C|||||3908|,C|upstream_gene_variant|MODIFIER|Eucgr.C02540|psidium_gu_G0011080|transcript|psidium_gu_T0014228|protein_coding||c.-5484T>C|||||4723|,C|upstream_gene_variant|MODIFIER|Eucgr.C02540|psidium_gu_G0011080|transcript|psidium_gu_T0014229|protein_coding||c.-5615T>C|||||4723|,C|downstream_gene_variant|MODIFIER|Eucgr.C02481|psidium_gu_G0011073|transcript|psidium_gu_T0014217|protein_coding||c.*3623T>C|||||3291|WARNING_TRANSCRIPT_MULTIPLE_STOP_CODONS,C|downstream_gene_variant|MODIFIER|Eucgr.C02545|psidium_gu_G0011074|transcript|psidium_gu_T0014218|protein_coding||c.*3623T>C|||||3329|WARNING_TRANSCRIPT_MULTIPLE_STOP_CODONS,C|downstream_gene_variant|MODIFIER|Eucgr.C02487|psidium_gu_G0011075|transcript|psidium_gu_T0014219|protein_coding||c.*3623T>C|||||3349|WARNING_TRANSCRIPT_MULTIPLE_STOP_CODONS	GT	0/0
scaffold_2	259251	EuBR03s48537605	T	C	5647	PASS	TGT="TCAAGATTTAAAAGAATAATAAGTTGATCAAAATGCATTGCTTTCACAATAACCTGATCAAATGCAGGGCTAACTGCTTTAGCAATCAGGAAGAAAACTGCACTTATCTATTTGATGTGGATCAAGAGATATTGAGC";ALN="ACTCAATATCGGATGATCCACATCAAATAGATAAATGCAGT-AGCTTCCT--------------TTAACCCTGCATTTGATCAGGTTATTATGAAAGC-ATGCACTTTTGTCACCTTATCCTTCTTTTACACCTTGA";ORI="-";ANN=C|upstream_gene_variant|MODIFIER|Eucgr.C02493|psidium_gu_G0011078|transcript|psidium_gu_T0014224|protein_coding||c.-3430T>C|||||3231|,C|upstream_gene_variant|MODIFIER|Eucgr.C02541|psidium_gu_G0011079|transcript|psidium_gu_T0014226|protein_coding||c.-3430T>C|||||3263|,C|upstream_gene_variant|MODIFIER|Eucgr.C02540|psidium_gu_G0011080|transcript|psidium_gu_T0014227|protein_coding||c.-4807T>C|||||4046|,C|upstream_gene_variant|MODIFIER|Eucgr.C02493|psidium_gu_G0011078|transcript|psidium_gu_T0014225|protein_coding||c.-3430T>C|||||3231|,C|upstream_gene_variant|MODIFIER|Eucgr.C02540|psidium_gu_G0011080|transcript|psidium_gu_T0014228|protein_coding||c.-4807T>C|||||4046|,C|upstream_gene_variant|MODIFIER|Eucgr.C02540|psidium_gu_G0011080|transcript|psidium_gu_T0014229|protein_coding||c.-4938T>C|||||4046|,C|downstream_gene_variant|MODIFIER|Eucgr.C02481|psidium_gu_G0011073|transcript|psidium_gu_T0014217|protein_coding||c.*4300T>C|||||3968|WARNING_TRANSCRIPT_MULTIPLE_STOP_CODONS,C|downstream_gene_variant|MODIFIER|Eucgr.C02545|psidium_gu_G0011074|transcript|psidium_gu_T0014218|protein_coding||c.*4300T>C|||||4006|WARNING_TRANSCRIPT_MULTIPLE_STOP_CODONS,C|downstream_gene_variant|MODIFIER|Eucgr.C02487|psidium_gu_G0011075|transcript|psidium_gu_T0014219|protein_coding||c.*4300T>C|||||4026|WARNING_TRANSCRIPT_MULTIPLE_STOP_CODONS,C|intron_variant|MODIFIER|Eucgr.C02542|psidium_gu_G0011076|transcript|psidium_gu_T0014220|protein_coding|6/8|c.467-332A>G||||||WARNING_TRANSCRIPT_NO_START_CODON,C|intron_variant|MODIFIER|Eucgr.C02492|psidium_gu_G0011077|transcript|psidium_gu_T0014222|protein_coding|3/5|c.308-332A>G||||||,C|intron_variant|MODIFIER|Eucgr.C02542|psidium_gu_G0011076|transcript|psidium_gu_T0014221|protein_coding|6/8|c.467-383A>G||||||WARNING_TRANSCRIPT_NO_START_CODON,C|intron_variant|MODIFIER|Eucgr.C02492|psidium_gu_G0011077|transcript|psidium_gu_T0014223|protein_coding|3/5|c.308-383A>G||||||	GT	0/0
scaffold_2	267932	EuBR03s48528736	G	A	4491	PASS	TGT="ACGAATTATAAAGAGCATCTCATCAACAGGATCCCCCTCCCGAACTATGTATGTGCTTTCGGTAAATAAGCTGGGCTTCAGTCGCTCGCAAATTGCATCAAGGAGTCTTTCATCCATATTC";ALN="AAATATGGATGAAAGGCTACTTGATGCAATTTGCGAGCGACTCAAGCCCAGCTTATTTACTGAAAGCACATACATAGTTCGGGAGGGGGATCCTGTTGACGAGATGCTCTTTATAATTCGT";ORI="-";ANN=A|missense_variant|MODERATE|Eucgr.C02494|psidium_gu_G0011081|transcript|psidium_gu_T0014230|protein_coding|7/9|c.1556C>T|p.Thr519Ile|1559/2357|1556/2022|519/673||,A|missense_variant|MODERATE|Eucgr.C02539|psidium_gu_G0011082|transcript|psidium_gu_T0014231|protein_coding|8/8|c.1586C>T|p.Thr529Ile|1659/2477|1586/2214|529/737||,A|missense_variant|MODERATE|Eucgr.C02539|psidium_gu_G0011082|transcript|psidium_gu_T0014233|protein_coding|7/7|c.1586C>T|p.Thr529Ile|1741/2559|1586/2214|529/737||,A|missense_variant|MODERATE|Eucgr.C02539|psidium_gu_G0011082|transcript|psidium_gu_T0014232|protein_coding|8/8|c.1586C>T|p.Thr529Ile|1633/2451|1586/2214|529/737||,A|missense_variant|MODERATE|Eucgr.C02539|psidium_gu_G0011082|transcript|psidium_gu_T0014234|protein_coding|7/7|c.1481C>T|p.Thr494Ile|1571/2389|1481/2109|494/702||,A|downstream_gene_variant|MODIFIER|Eucgr.C02493|psidium_gu_G0011078|transcript|psidium_gu_T0014224|protein_coding||c.*2537G>A|||||2015|,A|downstream_gene_variant|MODIFIER|Eucgr.C02541|psidium_gu_G0011079|transcript|psidium_gu_T0014226|protein_coding||c.*4805G>A|||||4673|,A|downstream_gene_variant|MODIFIER|Eucgr.C02540|psidium_gu_G0011080|transcript|psidium_gu_T0014227|protein_coding||c.*2537G>A|||||2019|,A|downstream_gene_variant|MODIFIER|Eucgr.C02493|psidium_gu_G0011078|transcript|psidium_gu_T0014225|protein_coding||c.*2537G>A|||||2015|,A|downstream_gene_variant|MODIFIER|Eucgr.C02540|psidium_gu_G0011080|transcript|psidium_gu_T0014228|protein_coding||c.*2440G>A|||||2019|,A|downstream_gene_variant|MODIFIER|Eucgr.C02540|psidium_gu_G0011080|transcript|psidium_gu_T0014229|protein_coding||c.*2537G>A|||||2019|	GT	0/0
scaffold_2	274849	EuBR03s47583217	T	G	7774	PASS	TGT="CAGCGAGAAAATCAACGATGAAGTACCGCCGCAAATACCGTTTAGCTATTTGGCCAGGATCTATAACCAGTTCACCGCGTCCAAAAACCCGGGATGATGGGGCAATATAAGCAGTTCGGAA";ALN="TTCCGAACTGCTTATATTGCTCCATCATCCCGGGTTTTCGGACGCGGTGAACTTGTTATATATCCTGCCCAAATAGCTAAACGGTACTTGCGGCGGTACTTCATCATCGATTTATTTGCTG";ORI="-";ANN=G|synonymous_variant|LOW|Eucgr.C02494|psidium_gu_G0011081|transcript|psidium_gu_T0014230|protein_coding|2/9|c.534A>C|p.Ile178Ile|537/2357|534/2022|178/673||,G|synonymous_variant|LOW|Eucgr.C02539|psidium_gu_G0011082|transcript|psidium_gu_T0014231|protein_coding|3/8|c.564A>C|p.Ile188Ile|637/2477|564/2214|188/737||,G|synonymous_variant|LOW|Eucgr.C02539|psidium_gu_G0011082|transcript|psidium_gu_T0014233|protein_coding|2/7|c.564A>C|p.Ile188Ile|719/2559|564/2214|188/737||,G|synonymous_variant|LOW|Eucgr.C02539|psidium_gu_G0011082|transcript|psidium_gu_T0014232|protein_coding|3/8|c.564A>C|p.Ile188Ile|611/2451|564/2214|188/737||,G|synonymous_variant|LOW|Eucgr.C02539|psidium_gu_G0011082|transcript|psidium_gu_T0014234|protein_coding|2/7|c.459A>C|p.Ile153Ile|549/2389|459/2109|153/702||	GT	0/0
scaffold_2	274871	EuBR03s48521929	A	G	4578	PASS	TGT="GTACCGCCGCAAATACCGTTTAGCTATTTGGCCAGGATCTATAACCAGTTCACCGCGTCCAAAAACCCGGGATGATGGGGCAATATAAGCAGTTCGGAATTGTAGGGACATGTGGATGAGA";ALN="TCTTATCCACATGTTCCTCCAATTCCGAACTGCTTATATTGCTCCATCATCCCGGGTTTTTGGACGTGGTGAACTTGTTATAGATCCTGCCCAAATAGCTAAACGGTACTTGCGGCGGTAC";ORI="-";ANN=G|missense_variant|MODERATE|Eucgr.C02494|psidium_gu_G0011081|transcript|psidium_gu_T0014230|protein_coding|2/9|c.512T>C|p.Phe171Ser|515/2357|512/2022|171/673||,G|missense_variant|MODERATE|Eucgr.C02539|psidium_gu_G0011082|transcript|psidium_gu_T0014231|protein_coding|3/8|c.542T>C|p.Phe181Ser|615/2477|542/2214|181/737||,G|missense_variant|MODERATE|Eucgr.C02539|psidium_gu_G0011082|transcript|psidium_gu_T0014233|protein_coding|2/7|c.542T>C|p.Phe181Ser|697/2559|542/2214|181/737||,G|missense_variant|MODERATE|Eucgr.C02539|psidium_gu_G0011082|transcript|psidium_gu_T0014232|protein_coding|3/8|c.542T>C|p.Phe181Ser|589/2451|542/2214|181/737||,G|missense_variant|MODERATE|Eucgr.C02539|psidium_gu_G0011082|transcript|psidium_gu_T0014234|protein_coding|2/7|c.437T>C|p.Phe146Ser|527/2389|437/2109|146/702||;CallRate=0.99;MAF=0.05;HOMREF=156;HET=17;HOMALT=0	GT	0/1
scaffold_2	317114	EuBR03s48507788	T	C	5230	PASS	TGT="TTCAGGCAAAGGAAAAACTCTCACCGAGCCAGACCCTTACGTAGTCTTCCATCTTCTAGCGTGTGTTGTAAGACAGTCCAACTATTGAACACACTGTAATCACCTCAAACTACCATTTCAG";ALN="CGGAAATGGTAGTTTGAGGTGATTGCAGTGTGTCCAATAGTTGGAATATCTTACAGCACATGCTAGAAGATAGTAGACGGCATAAAGGTCCAGCTCAGTGAGAGTTTTTCCTTTCGCCGAA";ORI="-";ANN=C|3_prime_UTR_variant|MODIFIER|Eucgr.C02537|psidium_gu_G0011085|transcript|psidium_gu_T0014238|protein_coding|5/5|c.*43A>G|||||43|,C|downstream_gene_variant|MODIFIER|Eucgr.C02496|psidium_gu_G0011086|transcript|psidium_gu_T0014239|protein_coding||c.*43A>G|||||43|,C|downstream_gene_variant|MODIFIER|Eucgr.C02496|psidium_gu_G0011086|transcript|psidium_gu_T0014240|protein_coding||c.*43A>G|||||43|	GT	0/0
scaffold_2	318110	EuBR03s47598487	G	A	3473	PASS	TGT="GAAACAATAGTGAAAATGGAGGCCACATGACAAATAACTAGGCCCATCAAGGACTAGATCTGCTTAATGACTTGAACAGTAAATCGCCACAGTTGAATGACCAAACAGCTGCAAATGTAAG";ALN="CTTACAGTTGCATCTGTATGGTCATTGGACTGTGGCACTTTACTGTTAAAGCCATTAAATGGATCTAGTCCTTGATGAGCCAAGTTATTTATCACGTAGCCTACATTTCCAGTATTGGTTG";ORI="-";ANN=A|intron_variant|MODIFIER|Eucgr.C02537|psidium_gu_G0011085|transcript|psidium_gu_T0014238|protein_coding|4/4|c.564-122C>T||||||,A|intron_variant|MODIFIER|Eucgr.C02496|psidium_gu_G0011086|transcript|psidium_gu_T0014239|protein_coding|4/4|c.564-122C>T||||||,A|intron_variant|MODIFIER|Eucgr.C02496|psidium_gu_G0011086|transcript|psidium_gu_T0014240|protein_coding|3/3|c.189-122C>T||||||;HOMREF=14;HET=7;HOMALT=140	GT	0/0
scaffold_2	318110	EuBR03s47598487	G	A	3556	PASS	TGT="GAAACAATAGTGAAAATGGAGGCCACATGACAAATAACTAGGCCCATCAAGGACTAGATCTGCTTAATGACTTGAACAGTAAATCGCCACAGTTGAATGACCAAACAGCTGCAAATGTAAG";ALN="CTTACAGTTGCATCTCTATGGTCATTGGACTGTGGCACTTTACTGTTAAAGCCATTAAATGGATCTAGTCCTTGATGAGCCAAGTTATTTATCACGTAGCCTACATTTCCAGTATTGGTTG";ORI="-";ANN=A|intron_variant|MODIFIER|Eucgr.C02537|psidium_gu_G0011085|transcript|psidium_gu_T0014238|protein_coding|4/4|c.564-122C>T||||||,A|intron_variant|MODIFIER|Eucgr.C02496|psidium_gu_G0011086|transcript|psidium_gu_T0014239|protein_coding|4/4|c.564-122C>T||||||,A|intron_variant|MODIFIER|Eucgr.C02496|psidium_gu_G0011086|transcript|psidium_gu_T0014240|protein_coding|3/3|c.189-122C>T||||||;CallRate=0.93;MAF=0.11;HOMREF=14;HET=7;HOMALT=140	GT	0/1
scaffold_2	324942	EuBR03s48500649	T	C	4229	PASS	TGT="GAGTTGATCAACAGCATCATTCCCAACCAATGCTTCACCCACAAACAAAACCAGATCTGGATTGTTGAGGTTTACAAGTTTTGAGAGAGCTCTCATTAGTGGCTCATTATCCTGTGAATAT";ALN="ATATTCGCAGGACAATGAGCCACTAATGAGAGCTCTCTCAAAACTTGTAAACCTCAACAACCCAGATCTGGTTTTGTTCGTGGGTGAAGCATTGGTTGGGAATGATGCTGTTGATCAACTC";ORI="-";ANN=C|missense_variant|MODERATE|Eucgr.C02497|psidium_gu_G0011087|transcript|psidium_gu_T0014241|protein_coding|7/10|c.1580A>G|p.Asn527Ser|1624/2249|1580/1866|527/621||,C|missense_variant|MODERATE|Eucgr.C02536|psidium_gu_G0011088|transcript|psidium_gu_T0014242|protein_coding|8/10|c.1580A>G|p.Asn527Ser|1689/2231|1580/1866|527/621||,C|upstream_gene_variant|MODIFIER|Eucgr.C02537|psidium_gu_G0011085|transcript|psidium_gu_T0014238|protein_coding||c.-3509A>G|||||3478|,C|upstream_gene_variant|MODIFIER|Eucgr.C02496|psidium_gu_G0011086|transcript|psidium_gu_T0014239|protein_coding||c.-3509A>G|||||3350|,C|upstream_gene_variant|MODIFIER|Eucgr.C02496|psidium_gu_G0011086|transcript|psidium_gu_T0014240|protein_coding||c.-4497A>G|||||3731|;CallRate=0.94;MAF=0.21;HOMREF=94;HET=69;HOMALT=0	GT	0/1
scaffold_2	325723	EuBR03s48499852	G	A	3197	PASS	TGT="ATCTGTGCAATATCAGTCGAACTTTTGCAAAACTATCAGCAATTATTACCTGCATTCGACCAGCAGTATCGACAAGAACAACATCAGAACCATTGCGAGCAGCTTCTTGAATTGCTTCTTTT";ALN="AAAAGAAGCAATTCAAGAAGCTGCTCGCAATGGTTCTGATGTTGTTCTTGTGGATACTGCCGGTCGAATGCAGGTAATAA-TGCTGATAATTTTGCAAAAGGTCAACTGACATTACCTGGAC";ORI="-";ANN=A|missense_variant|MODERATE|Eucgr.C02497|psidium_gu_G0011087|transcript|psidium_gu_T0014241|protein_coding|6/10|c.1517C>T|p.Ala506Val|1561/2249|1517/1866|506/621||,A|missense_variant|MODERATE|Eucgr.C02536|psidium_gu_G0011088|transcript|psidium_gu_T0014242|protein_coding|7/10|c.1517C>T|p.Ala506Val|1626/2231|1517/1866|506/621||,A|upstream_gene_variant|MODIFIER|Eucgr.C02537|psidium_gu_G0011085|transcript|psidium_gu_T0014238|protein_coding||c.-4290C>T|||||4259|,A|upstream_gene_variant|MODIFIER|Eucgr.C02496|psidium_gu_G0011086|transcript|psidium_gu_T0014239|protein_coding||c.-4290C>T|||||4131|,A|upstream_gene_variant|MODIFIER|Eucgr.C02496|psidium_gu_G0011086|transcript|psidium_gu_T0014240|protein_coding||c.-5278C>T|||||4512|	GT	0/0
scaffold_2	326181	EuBR03s48499391	A	G	6420	PASS	TGT="ACAAATTAGCTTTACCTTCGCTAGATTAGTTGACTTTCCAACACCATTAACACCAACAAAGACAACAACATAAGGCTTATTTTGCTCTTTCGCTGCATGGACATCCCTCAATATGTCAATC";ALN="GATTGACATATTGAGGGATGTCCATGCAGCGAAAGAGCAAAATAAGCCTTAtgttgttgtttttgttggtgttaatggtgttgGAAAATCTACTAATCTAGCGAAGGTAAAGCTAATTGTA";ORI="-";ANN=G|missense_variant|MODERATE|Eucgr.C02497|psidium_gu_G0011087|transcript|psidium_gu_T0014241|protein_coding|4/10|c.1256T>C|p.Val419Ala|1300/2249|1256/1866|419/621||,G|missense_variant|MODERATE|Eucgr.C02536|psidium_gu_G0011088|transcript|psidium_gu_T0014242|protein_coding|5/10|c.1256T>C|p.Val419Ala|1365/2231|1256/1866|419/621||,G|upstream_gene_variant|MODIFIER|Eucgr.C02537|psidium_gu_G0011085|transcript|psidium_gu_T0014238|protein_coding||c.-4748T>C|||||4717|,G|upstream_gene_variant|MODIFIER|Eucgr.C02496|psidium_gu_G0011086|transcript|psidium_gu_T0014239|protein_coding||c.-4748T>C|||||4589|,G|upstream_gene_variant|MODIFIER|Eucgr.C02496|psidium_gu_G0011086|transcript|psidium_gu_T0014240|protein_coding||c.-5736T>C|||||4970|,G|downstream_gene_variant|MODIFIER|Eucgr.C02535|psidium_gu_G0011089|transcript|psidium_gu_T0014243|protein_coding||c.*4915T>C|||||4749|,G|downstream_gene_variant|MODIFIER|Eucgr.C02498|psidium_gu_G0011090|transcript|psidium_gu_T0014244|protein_coding||c.*4915T>C|||||4751|	GT	0/0
scaffold_2	326480	EuBR03s48499093	G	A	5178	PASS	TGT="CACTGTAGAAGAAACCCTGGTGAAAGAGGCCAATTTTTTCCCTTCGAGACTTGCCGACACAGATTCACATAACTTCTCCGCAATCTCCTCAGCCTGTAAATGTCACGGCATTAATAACTCT";ALN="GGAGTTATTCATGCTTGGAGATTTGCAGGCTGAGGAGATTGCGGAGAAGTTATGTGAATCCGTGTCGGCAAGTCTTGAAGGGAAAAAACTGGCCTCATTCACCAGGGTTTCTTCTACTGTG";ORI="-";ANN=A|missense_variant|MODERATE|Eucgr.C02497|psidium_gu_G0011087|transcript|psidium_gu_T0014241|protein_coding|3/10|c.1085C>T|p.Ser362Phe|1129/2249|1085/1866|362/621||,A|missense_variant|MODERATE|Eucgr.C02536|psidium_gu_G0011088|transcript|psidium_gu_T0014242|protein_coding|4/10|c.1085C>T|p.Ser362Phe|1194/2231|1085/1866|362/621||,A|upstream_gene_variant|MODIFIER|Eucgr.C02496|psidium_gu_G0011086|transcript|psidium_gu_T0014239|protein_coding||c.-5047C>T|||||4888|,A|downstream_gene_variant|MODIFIER|Eucgr.C02535|psidium_gu_G0011089|transcript|psidium_gu_T0014243|protein_coding||c.*4616C>T|||||4450|,A|downstream_gene_variant|MODIFIER|Eucgr.C02498|psidium_gu_G0011090|transcript|psidium_gu_T0014244|protein_coding||c.*4616C>T|||||4452|	GT	0/0
scaffold_2	327904	EuBR03s47607418	G	A	7185	PASS	TGT="TTTCTTTCCACCTTTAGACCTAAGCTTCTGAAGTTTATTTACATCAAAAGCTCCATTGTTGGAGCTCGTATTCTCTTTTCCCTTGACAACAGCAGTCATTTTGGAATCTTTAACTCCGACA";ALN="TGTTGGAGTCAAAGATTCTAAAGTGACTACCGTTGTCAAGGGAAAAGAGAATGCGAGCTCCAACAATGGAGCTTTCGATGTAAATAAACTTCAGAAGCTTAGGTCTAAAGGTGGAAAGAAA";ORI="-";ANN=A|missense_variant|MODERATE|Eucgr.C02497|psidium_gu_G0011087|transcript|psidium_gu_T0014241|protein_coding|1/10|c.617C>T|p.Ser206Phe|661/2249|617/1866|206/621||,A|missense_variant|MODERATE|Eucgr.C02536|psidium_gu_G0011088|transcript|psidium_gu_T0014242|protein_coding|2/10|c.617C>T|p.Ser206Phe|726/2231|617/1866|206/621||,A|downstream_gene_variant|MODIFIER|Eucgr.C02535|psidium_gu_G0011089|transcript|psidium_gu_T0014243|protein_coding||c.*3192C>T|||||3026|,A|downstream_gene_variant|MODIFIER|Eucgr.C02498|psidium_gu_G0011090|transcript|psidium_gu_T0014244|protein_coding||c.*3192C>T|||||3028|	GT	0/0
scaffold_2	386453	EuBR03s47936343	A	G	5816	PASS	TGT="TTATCCTAAAATTGCAGAAGAGATGCATTGGAATCACAAAGACTTACCACCATCTCCTCCCGAAAGACACGTCATTCTTCTAACCAAACGCGATATCAAACTGTTCACAATACCTTCGATAC";ALN="GCATTGAAGGTATTGTCAACAGTTTGATATTGCGTTTGGTTAGAAGGATGACCTCTCTTTTGGGAAAAGATGGTGGTAAGTCTTTCTGATTCCAATCCTTCTCCTCTT-GATTTAATGACAC";ORI="-";ANN=G|missense_variant|MODERATE|Eucgr.C02504|psidium_gu_G0011096|transcript|psidium_gu_T0014250|protein_coding|6/9|c.619T>C|p.Ser207Pro|619/1083|619/1083|207/360||,G|upstream_gene_variant|MODIFIER|Eucgr.C02505|psidium_gu_G0011097|transcript|psidium_gu_T0014251|protein_coding||c.-2805A>G|||||2803|WARNING_TRANSCRIPT_NO_START_CODON,G|upstream_gene_variant|MODIFIER|Eucgr.C02505|psidium_gu_G0011097|transcript|psidium_gu_T0014252|protein_coding||c.-2805A>G|||||2803|WARNING_TRANSCRIPT_NO_START_CODON	GT	0/0
scaffold_2	392594	EuBR03s47943507	G	A	6125	PASS	TGT="TTTAAAAGCAGCACGGAAGTTTTTGAAAGATGGTGATAAGGTTGGTTGGATCATTCTTTATGATGTTGGCACATGATGCTTATACATATACTAATATAATGGGACCTTTATGTGTGGCTCT";ALN="AGTTTCACACATAGAGGTCCCATTATATTAGTATATAAATAAGCAACATGTGCCAACATCATAAAGAATGATCCAACCAACCTTATCACCATCTTTCAAAAACTTCTGTGCTGCTCTTAAA";ORI="-";ANN=A|upstream_gene_variant|MODIFIER|Eucgr.C02504|psidium_gu_G0011096|transcript|psidium_gu_T0014250|protein_coding||c.-3622C>T|||||3622|,A|downstream_gene_variant|MODIFIER|Eucgr.C02506|psidium_gu_G0011098|transcript|psidium_gu_T0014253|protein_coding||c.*2836C>T|||||2836|,A|downstream_gene_variant|MODIFIER|Eucgr.C02506|psidium_gu_G0011098|transcript|psidium_gu_T0014254|protein_coding||c.*2836C>T|||||2836|,A|intron_variant|MODIFIER|Eucgr.C02505|psidium_gu_G0011097|transcript|psidium_gu_T0014251|protein_coding|7/8|c.699+22G>A||||||WARNING_TRANSCRIPT_NO_START_CODON,A|intron_variant|MODIFIER|Eucgr.C02505|psidium_gu_G0011097|transcript|psidium_gu_T0014252|protein_coding|7/9|c.699+22G>A||||||WARNING_TRANSCRIPT_NO_START_CODON	GT	0/0
scaffold_2	399337	EuBR03s47949673	C	T	4792	PASS	TGT="ATATCTATTATGCATCAGCCTGAGATGATGAGCATCTTCTATAAAACCAGCACTCTTCTTCCCTTTACGAAAATCAACGATAAAACTAAGAACAGATGTTGAGCTGCTGGATTGAGTACAA";ALN="TGGTACTCAATCCAGCAGCTCAACATCTGTTCTTAGTTTTATTGTCGATTTTCGCAAAGGGAAGAAGAGTGCTGGTTTTATAGAAGATGCTCATCATCTCAGGCTAATGCACAATAGATAT";ORI="-";ANN=T|missense_variant|MODERATE|Eucgr.C02506|psidium_gu_G0011098|transcript|psidium_gu_T0014253|protein_coding|1/6|c.1214G>A|p.Gly405Glu|1214/1887|1214/1887|405/628||,T|missense_variant|MODERATE|Eucgr.C02506|psidium_gu_G0011098|transcript|psidium_gu_T0014254|protein_coding|1/6|c.1214G>A|p.Gly405Glu|1214/1887|1214/1887|405/628||,T|missense_variant|MODERATE|Eucgr.C02506|psidium_gu_G0011098|transcript|psidium_gu_T0014255|protein_coding|1/2|c.1214G>A|p.Gly405Glu|1214/1479|1214/1479|405/492||	GT	0/0
scaffold_2	399527	EuBR03s47949863	G	A	5158	PASS	TGT="GGACTGGCACCTCTAGAAACAGAGGAGGATGTGATAGATGTCCTACTCGGTGATGGTTGACGAGATCTGGGAATAGGCAAAGACTGAGATTTAACTGCAGGAGTTGATGAAGTCACTCTGTCAGCTA";ALN="TAACTGACAGAGTGACTTCATCAACTCCTGTAGTTAGATCTCAGTCTTTGCCT------GGATCTCATCAACCGTCACCAAGTAGAACATCTATCCCATTGTCCTCTGTTTCTAGAGGTGCCAGTCC";ORI="-";ANN=A|missense_variant|MODERATE|Eucgr.C02506|psidium_gu_G0011098|transcript|psidium_gu_T0014253|protein_coding|1/6|c.1024C>T|p.Arg342Cys|1024/1887|1024/1887|342/628||,A|missense_variant|MODERATE|Eucgr.C02506|psidium_gu_G0011098|transcript|psidium_gu_T0014254|protein_coding|1/6|c.1024C>T|p.Arg342Cys|1024/1887|1024/1887|342/628||,A|missense_variant|MODERATE|Eucgr.C02506|psidium_gu_G0011098|transcript|psidium_gu_T0014255|protein_coding|1/2|c.1024C>T|p.Arg342Cys|1024/1479|1024/1479|342/492||	GT	0/0
scaffold_2	400099	EuBR03s47950429	G	A	5128	PASS	TGT="TCTCAAGGTGCGGTCCGACGGGGTGCTACTTACAGATTTCTCCTTCTTGGCAACAGGAATGGAAATAGAATCAGACTGGAATGAAACACTCAAACTTCGCATTGTGGAAGGCCACAGACTC";ALN="GAGTCTGTGGCCTTCGACAATGCGAAGTTTGAGTGTTTCCTTCCAGTCCGATTCTATTTCCATTCCTGTTGCCAAGAAGGAGAAATCTGTAAGTAGCACCCCATCGGACCGCACCTTGAGA";ORI="-";ANN=A|missense_variant|MODERATE|Eucgr.C02506|psidium_gu_G0011098|transcript|psidium_gu_T0014253|protein_coding|1/6|c.452C>T|p.Ser151Phe|452/1887|452/1887|151/628||,A|missense_variant|MODERATE|Eucgr.C02506|psidium_gu_G0011098|transcript|psidium_gu_T0014254|protein_coding|1/6|c.452C>T|p.Ser151Phe|452/1887|452/1887|151/628||,A|missense_variant|MODERATE|Eucgr.C02506|psidium_gu_G0011098|transcript|psidium_gu_T0014255|protein_coding|1/2|c.452C>T|p.Ser151Phe|452/1479|452/1479|151/492||	GT	0/0
scaffold_2	432495	EuBR03s47980940	G	A	5027	PASS	TGT="GATAGAAATGTGGAGAAAACTATATGGGGAAAATTTATTTTCCCCAATGATATTAATGACTGGTGAGACTATACTTGTTTAACACTCACTGACAAAAAGAATGAACTTGGATGCAAAAAAT";ALN="AGTTTTTGCATCCGAGTTCATTCTTTTTGTCTGCGAGTGTTAAACAAGTGTAGTCTCACCGGACATTAATATCATTGGGAAAAACAGATTTTGCGTGTATAGCTTTGTCCACATTTCTATC";ORI="-";ANN=A|3_prime_UTR_variant|MODIFIER|Eucgr.C02509|psidium_gu_G0011101|transcript|psidium_gu_T0014260|protein_coding|5/5|c.*7C>T|||||7|WARNING_TRANSCRIPT_MULTIPLE_STOP_CODONS,A|upstream_gene_variant|MODIFIER|Eucgr.C02510|psidium_gu_G0011103|transcript|psidium_gu_T0014262|protein_coding||c.-4354G>A|||||4134|,A|upstream_gene_variant|MODIFIER|Eucgr.C02510|psidium_gu_G0011103|transcript|psidium_gu_T0014263|protein_coding||c.-4354G>A|||||4134|,A|downstream_gene_variant|MODIFIER|psidium_gu_G0011102|psidium_gu_G0011102|transcript|psidium_gu_T0014261|protein_coding||c.*3772C>T|||||3772|,A|intron_variant|MODIFIER|Eucgr.C02509|psidium_gu_G0011101|transcript|psidium_gu_T0014259|protein_coding|4/4|c.229+186C>T||||||;CallRate=0.97;MAF=0.16;HOMREF=19;HET=15;HOMALT=134	GT	0/1
scaffold_2	442248	EuBR03s47994407	T	C	4825	PASS	TGT="GACCAGGAGTCGCGCCCTAGGATATTCATCCAGGACCCGCCTTGGATATACCCGATATTCTTCAAGAACGTGTACCGGAAGGCGACGCGTGAGGCGGAGCTGCAGCTGAAGGAGATGGAGA";ALN="GGTCCGCCTCCTTCAGCTCCAGCTCGGCCTCCCGCCTCGCCTTCCGATACACGTTCTTCAAGAAAATCGGGTATATCCAGGGCGGGTCCTGGATGAATATCTTcgggcgcgggtcccggtc";ORI="-";ANN=C|5_prime_UTR_variant|MODIFIER|Eucgr.C02511|psidium_gu_G0011104|transcript|psidium_gu_T0014264|protein_coding|1/19|c.-122T>C|||||122|,C|downstream_gene_variant|MODIFIER|Eucgr.C02510|psidium_gu_G0011103|transcript|psidium_gu_T0014262|protein_coding||c.*3591T>C|||||3257|,C|downstream_gene_variant|MODIFIER|Eucgr.C02510|psidium_gu_G0011103|transcript|psidium_gu_T0014263|protein_coding||c.*3591T>C|||||3257|	GT	0/0
scaffold_2	443390	EuBR03s47995501	G	T	6147	PASS	TGT="AAGAAAATGAATTTTGTTGCATCTGAAGCGGATGTGGATAAAGATAAAGTGATGCGCCAGAGACGTGTTAATGGCTTGATCAAGAGAAAAAGATTTAACGAAGTAAAAAAGCTAGTGAAGG";ALN="CCTTCACTAGCCTTTTTACTTGGTTAAATCTTTTTCTTTTGATCAAGCCATTAACACGTCGCTGGCGCATCACCTCATCTTTGCCCAGCTCCGCTTCAGGTTCAACCAAATTCATTTTCTT";ORI="-";ANN=T|missense_variant|MODERATE|Eucgr.C02511|psidium_gu_G0011104|transcript|psidium_gu_T0014264|protein_coding|2/19|c.416G>T|p.Arg139Ile|686/3490|416/2463|139/820||,T|downstream_gene_variant|MODIFIER|Eucgr.C02510|psidium_gu_G0011103|transcript|psidium_gu_T0014262|protein_coding||c.*4733G>T|||||4399|,T|downstream_gene_variant|MODIFIER|Eucgr.C02510|psidium_gu_G0011103|transcript|psidium_gu_T0014263|protein_coding||c.*4733G>T|||||4399|	GT	0/0
scaffold_2	444362	EuBR03s47996448	C	T	5301	PASS	TGT="TGATGATAATGAACCATGCTTATTCTTATAAGCAAATTTTGCTTAACCTATTAAAATCTTTCTTTCTTGTAGGCAGAAGATTTTGAAGAGATACGGTGTTATAGAATGTGATCCCTTAATTC";ALN="GAATTAAGGGATCACATTCTATAACGCCATATCTCTTCAAAATCTTCTGCCTACAAGAAA-AAAGTTTTGAATAGGTTAAGCAAAAATTGCTTATAAGAATAAGCAAGGTACGTTATCATCA";ORI="-";ANN=T|intron_variant|MODIFIER|Eucgr.C02511|psidium_gu_G0011104|transcript|psidium_gu_T0014264|protein_coding|3/18|c.651-11C>T||||||	GT	0/0
scaffold_2	467913	EuBR03s48025557	A	C	6325	PASS	TGT="TGTTCAGCAAATCCGAGGACGTATTGGAGTAGGAAAAACCAACACCAACGGGTGAATCAAGAAACAACAAGTTGGCAACTGCAGGTATGGTAACGTAGTCAGACAAGGTTGTGAACTAATT";ALN="AATTAGTTCACAACTTCATCTGACTACATTACCATACCTGCAGTTGCCAACTTGTTGTTTATTGATTCACCCGTTGGTGTTGGTTTTTCCTACTCCAATACGTCCTCAGATTTGCTGAACA";ORI="-";ANN=C|missense_variant|MODERATE|Eucgr.C02514|psidium_gu_G0011107|transcript|psidium_gu_T0014270|protein_coding|3/10|c.393T>G|p.Phe131Leu|393/1727|393/1413|131/470||,C|missense_variant|MODERATE|Eucgr.L01547|psidium_gu_G0011108|transcript|psidium_gu_T0014271|protein_coding|3/10|c.393T>G|p.Phe131Leu|614/1918|393/1413|131/470||,C|downstream_gene_variant|MODIFIER|Eucgr.L01548|psidium_gu_G0011109|transcript|psidium_gu_T0014272|protein_coding||c.*2482T>G|||||2276|,C|downstream_gene_variant|MODIFIER|Eucgr.C02515|psidium_gu_G0011110|transcript|psidium_gu_T0014273|protein_coding||c.*2482T>G|||||2277|,C|downstream_gene_variant|MODIFIER|Eucgr.C02515|psidium_gu_G0011110|transcript|psidium_gu_T0014274|protein_coding||c.*2540T>G|||||2277|WARNING_TRANSCRIPT_NO_STOP_CODON	GT	0/0
scaffold_2	475981	EuBR03s48033019	G	A	5749	PASS	TGT="GCAATAGAAGGCGTAGTAAATCGGGGCGAAGAAGGAGCACACGATCATGACGGAGATCCCAGCATAATCGAGCCGCCAGAAGAAGAAGTGGAACTTCCTGGAATGGGAGGCCAGGAGGTGT";ALN="CCACCTCCTGGCCTCCCATTCCAGAAAGTTCTACTTCTTCTTCTGGCGGCTCGATTATGCTGGGATCTCCGTCATGATCGTGTGCTCCTTCTTTGCCCCGATCTACTACGCCTTCTATTGC";ORI="-";ANN=A|missense_variant|MODERATE|Eucgr.C02517|psidium_gu_G0011113|transcript|psidium_gu_T0014277|protein_coding|4/4|c.641C>T|p.Ala214Val|732/1574|641/1122|214/373||,A|missense_variant|MODERATE|Eucgr.L01550|psidium_gu_G0011114|transcript|psidium_gu_T0014279|protein_coding|4/4|c.314C>T|p.Ala105Val|455/1186|314/795|105/264||,A|missense_variant|MODERATE|Eucgr.C02518|psidium_gu_G0011115|transcript|psidium_gu_T0014280|protein_coding|5/5|c.851C>T|p.Ala284Val|851/1332|851/1332|284/443||,A|missense_variant|MODERATE|Eucgr.C02517|psidium_gu_G0011113|transcript|psidium_gu_T0014278|protein_coding|4/4|c.623C>T|p.Ala208Val|714/1556|623/1104|208/367||,A|upstream_gene_variant|MODIFIER|Eucgr.L01548|psidium_gu_G0011109|transcript|psidium_gu_T0014272|protein_coding||c.-3423C>T|||||3415|,A|upstream_gene_variant|MODIFIER|Eucgr.C02515|psidium_gu_G0011110|transcript|psidium_gu_T0014273|protein_coding||c.-3423C>T|||||3395|,A|upstream_gene_variant|MODIFIER|Eucgr.C02515|psidium_gu_G0011110|transcript|psidium_gu_T0014274|protein_coding||c.-3423C>T|||||3395|WARNING_TRANSCRIPT_NO_STOP_CODON,A|downstream_gene_variant|MODIFIER|Eucgr.L01549|psidium_gu_G0011111|transcript|psidium_gu_T0014275|protein_coding||c.*1209G>A|||||1051|,A|downstream_gene_variant|MODIFIER|Eucgr.C02516|psidium_gu_G0011112|transcript|psidium_gu_T0014276|protein_coding||c.*1209G>A|||||916|	GT	0/0
scaffold_2	792162	EuBR03s19335889	A	G	5711	PASS	TGT="GATTAAGTATGGAGAAACGATTTGGGCTCTCAAATCAGTGTACAGCGAAAACATGAGTATAACCTTGGAGGACATTGATGAAGAAGAGAACATCCCCATTTTGTTCCGAGAACTACCCACC";ALN="GGTTGGTAGTTCTCGCAACAATTTGGGGATGTTCTTTTCTTCATCAATGTCCTCCAAGGTTATGCTCATGTTTTCGCTGTACACCGATTTGAGAGCCCAGATGGTTTCTCCATACTTGATC";ORI="-";ANN=G|missense_variant|MODERATE|Eucgr.C01231|psidium_gu_G0011124|transcript|psidium_gu_T0014290|protein_coding|1/1|c.550A>G|p.Thr184Ala|550/1926|550/1926|184/641||,G|upstream_gene_variant|MODIFIER|Eucgr.C01232|psidium_gu_G0011125|transcript|psidium_gu_T0014291|protein_coding||c.-3090A>G|||||3090|	GT	0/0
scaffold_2	793548	EuBR03s19337266	G	A	5835	PASS	TGT="TCACAGGACAGACAAGTTTCATTCTATGAAACTCATAACCCAAGAGATTTGAGTTTAAGCAGGGGTGTCCAAGAATAAACATGAACAATCACAGTTCATTTGACATTCATAAGAAAGGATA";ALN="TCTCTATTATTAGGAACGTCAAATGAACTGTGATTGCTCCCGCTGATTATTGGACACCCCTGCTTAAACTCCAATCTCTTAGGTTGTGCTTTTCATAGAATtaaacttgtctgtcttgtga";ORI="-";ANN=A|upstream_gene_variant|MODIFIER|Eucgr.C01232|psidium_gu_G0011125|transcript|psidium_gu_T0014291|protein_coding||c.-1704G>A|||||1704|,A|downstream_gene_variant|MODIFIER|Eucgr.C01231|psidium_gu_G0011124|transcript|psidium_gu_T0014290|protein_coding||c.*10G>A|||||10|,A|intergenic_region|MODIFIER|Eucgr.C01231-Eucgr.C01232|psidium_gu_G0011124-psidium_gu_G0011125|intergenic_region|psidium_gu_G0011124-psidium_gu_G0011125|||n.793548G>A||||||	GT	0/0
scaffold_2	800203	EuBR03s19350095	G	A	4536	PASS	TGT="ACCACACTGGCGATGTGTGCTGTGCACGATAGCCTCACATTATAAGTGTGCAGCATGGCCAGAAAAGGTGATGCATTTGAAGAATCCACCAGGGCGAGCTGTCTGTTGGAGGCATCTGACT";ALN="AGTCAGATGCCTCCAACAGACAGCTCGACCTGGTGGATTCTTCAAATGCATCACCTTTTCCGGCCATGCCGCACACTTATAATGTGAGGCTAAAGTGCACAGCACACATCGCCAGTGTGGT";ORI="-";ANN=A|missense_variant|MODERATE|Eucgr.C01233|psidium_gu_G0011126|transcript|psidium_gu_T0014292|protein_coding|3/11|c.553G>A|p.Glu185Lys|553/1838|553/1455|185/484||,A|downstream_gene_variant|MODIFIER|Eucgr.C01232|psidium_gu_G0011125|transcript|psidium_gu_T0014291|protein_coding||c.*3044G>A|||||3044|	GT	0/0
scaffold_2	819471	EuBR03s19369389	T	C	3863	PASS	TGT="TCGTGCACCAAGGACACCCCCCCATTGGCCTGCACCCGCCTGCAAATTTGAAAACAACACGTAATATCCAGAATTTTCAGGCTCCATTTCAAAAAGATGTCTTGAAGCTACTTCAGCAAGA";ALN="TCTTGCTGAAGTAGCTTCAAGATATCTTTTTGAAATGGAGCCTGAAAATTCTGGATACTATGTGTTGTTTTCAAATGTGCATGCTGGTGCAGGCCACTGGGGTGGTGCCCTTGGTGCCCGA";ORI="-";ANN=C|missense_variant|MODERATE|Eucgr.C01234|psidium_gu_G0011128|transcript|psidium_gu_T0014294|protein_coding|1/5|c.2282A>G|p.Tyr761Cys|2282/3457|2282/2598|761/865||WARNING_TRANSCRIPT_NO_START_CODON,C|downstream_gene_variant|MODIFIER|Eucgr.C01235|psidium_gu_G0011129|transcript|psidium_gu_T0014295|protein_coding||c.*4188A>G|||||4175|WARNING_TRANSCRIPT_MULTIPLE_STOP_CODONS	GT	0/0
scaffold_2	819748	EuBR03s19369666	C	T	5526	PASS	TGT="TGAATCCCATACTTTTCAGTCATGCAATGAAAAAATTGTGTTCCCTTATCAATTTGGCCTGCATGACCACAAGCAGATATTACAGTCAGAAATGTGACATCATCAGGCCGGATACCATTGT";ALN="AGAATGGTATCCAGCCTGATGATGTCACATTTCTGACTATAATATCTGCTTGTGGTCATGTGGGCCAAATTGATGAGGGAATACAGTTGTTTCAGTGCATGACAGAAAAGTATGGAATTCG";ORI="-";ANN=T|missense_variant|MODERATE|Eucgr.C01234|psidium_gu_G0011128|transcript|psidium_gu_T0014294|protein_coding|1/5|c.2005G>A|p.Ala669Thr|2005/3457|2005/2598|669/865||WARNING_TRANSCRIPT_NO_START_CODON,T|downstream_gene_variant|MODIFIER|Eucgr.C01235|psidium_gu_G0011129|transcript|psidium_gu_T0014295|protein_coding||c.*3911G>A|||||3898|WARNING_TRANSCRIPT_MULTIPLE_STOP_CODONS,T|downstream_gene_variant|MODIFIER|Eucgr.C01236|psidium_gu_G0011130|transcript|psidium_gu_T0014296|protein_coding||c.*5314G>A|||||4743|WARNING_TRANSCRIPT_NO_START_CODON	GT	0/0
scaffold_2	836448	EuBR03s19393803	T	G	5858	PASS	TGT="TTTGTGTGGTTGAAATATGCAGTGTTGTAGGAAACCCATTGATATGTGGAGGAAACCCAATTGAAGGGTGCTCTGGATCAACCATTCCTATCACTCTTTCCTTCTTGAATACTTCTGCCGG";ALN="CCAGCAGAAGTATTCAAGAAGGAAAGAGGGATGGGAATAGTTGATCCAGCGCACCCTTCACTTGGATTTCTTCCACATATCAATGGGTTTCCCACAACACTGCAGATTTCAACCATACAAA";ORI="-";ANN=G|missense_variant|MODERATE|Eucgr.C01237|psidium_gu_G0011131|transcript|psidium_gu_T0014297|protein_coding|7/11|c.630T>G|p.Ile210Met|732/2629|630/1923|210/640||	GT	0/0
scaffold_2	889420	EuBR03s19427202	G	A	6775	PASS	TGT="CATTCGATACATATGGTCCGCTATAGACTCTGGATCCTTTACATCTCTCCGCACCCAACCAGCTCTTTTGGTTGTCTGATACAATTCAAATTCAAGCAGTGATAAATTGACCACACACGATTGAGGGGATGGGAagagagagagagagagagagagagagagagag";ALN="CCGTCTTCTCC---------------------------------------------TCCATTTGTCACTGCTTGAGTTTGAATTGTATCAGACGACCAAAAGAGCCGGTTGGGTGAAGAGAGATGTAAAGGATCCAGAGTCCATAGGGGACCATATGTATCGAATG";ORI="-";ANN=A|intergenic_region|MODIFIER|Eucgr.C01240-psidium_gu_G0011135|psidium_gu_G0011134-psidium_gu_G0011135|intergenic_region|psidium_gu_G0011134-psidium_gu_G0011135|||n.889420G>A||||||	GT	0/0
scaffold_2	904969	EuBR03s19443145	C	T	6024	PASS	TGT="GGCGAGGTCGACGTGGTTCTTGCCCCGGTAGATGGTGATGGGCTTGCCCTGGAGGATGTTGCGGGTGAAGGAGAAGTAGGCCATGTCGGGGCGGCCCCAGGGGCCGTAGACGGTGAAGAAG";ALN="CTTCTTCACCGTCTACGGCCCCTGGGGCCGCCCCGACATGGCCTACTTCTCCTTCACCCGCAACATCCTCCAGGGCAAGCCCATCACCATCTACCGGGGCAAGAACCGGGTCGACCTCGCC";ORI="-";ANN=T|missense_variant|MODERATE|psidium_gu_G0011135|psidium_gu_G0011135|transcript|psidium_gu_T0014305|protein_coding|1/1|c.866G>A|p.Arg289His|866/1293|866/1293|289/430||	GT	0/0
scaffold_2	910361	EuBR03s19448766	C	T	9323	PASS	TGT="TTGGTCGGTCGAAATTACATGGGAGCACGACTCCTTACCCCCCAAAAAATATAAAAATAAGAATAGAAACCCTTCAAATTAGAAAAGAGAAAACGGTCAGACCCATGCGTTTCTCGATTCTTTGATTGAAT";ALN="ATTCAATCA-AGCTTCGAGAAATACATGGGTCGGACTATTTTCTCTTTTCTAATTTAAAGGATTTTTATTAT-----TTATTCTTTTT-CGGTGTAAGGAGTCGTGCTCCCATGTAATTTCTTCT---TGA";ORI="-";ANN=T|upstream_gene_variant|MODIFIER|psidium_gu_G0011135|psidium_gu_G0011135|transcript|psidium_gu_T0014305|protein_coding||c.-4527G>A|||||4527|,T|intergenic_region|MODIFIER|psidium_gu_G0011135-psidium_gu_G0011136|psidium_gu_G0011135-psidium_gu_G0011136|intergenic_region|psidium_gu_G0011135-psidium_gu_G0011136|||n.910361C>T||||||	GT	0/0
scaffold_2	974253	EuBR03s19552371	G	A	4179	PASS	TGT="CGTCACCAACAAGGGCGCCGGCGAGGCCCTGTCCGGAAAAGGGTACAAGCAGTACAAGCTCGGGGATTACTCACACTGGCTGCAGAAGCGGGTgaacagcaccaagaactggaacaagatc";ALN="GATCTTGTTCCAGTTCTTGGTGCTGTTCACCCGCTTCTGCAGCCAGTCGGAGTAATCCCCGAGCTTGTACTCCTTGTACCCTCTACCGGACACGACCTCCCCGGCGCCCTTGTTGGTGACG";ORI="-";ANN=A|missense_variant|MODERATE|Eucgr.C01243|psidium_gu_G0011138|transcript|psidium_gu_T0014308|protein_coding|1/2|c.346G>A|p.Gly116Arg|346/816|346/816|116/271||,A|upstream_gene_variant|MODIFIER|Eucgr.C01243|psidium_gu_G0011138|transcript|psidium_gu_T0014309|protein_coding||c.-915G>A|||||915|WARNING_TRANSCRIPT_NO_START_CODON,A|downstream_gene_variant|MODIFIER|psidium_gu_G0011137|psidium_gu_G0011137|transcript|psidium_gu_T0014307|protein_coding||c.*2444G>A|||||2444|	GT	0/0
scaffold_2	1092979	EuBR03s19621737	A	G	2646	PASS	TGT="GAATAAATCATTTGAACCAGTCATAATTTGGGACATTGGGAGGGTGGCATTAATGCAAGAAACTCTCCTAAAGCCCTCTCTCTTCCCACCAATACGCTCCTTCAATGCTTCAAATTCGCGC";ALN="GCGTGAATTCGAAGCATTGAAGGAGCGTATTGCTGGGAAGAGGGAGAGCTTTAGGAGAGTTTCTTGCATTAATGCCACCCTCCCAATGTCACAAATTATGATTGGTTCAAATGATTTATTA";ORI="-";ANN=G|missense_variant|MODERATE|Eucgr.C01245|psidium_gu_G0011148|transcript|psidium_gu_T0014319|protein_coding|4/7|c.413T>C|p.Val138Ala|441/1332|413/879|138/292||,G|missense_variant|MODERATE|Eucgr.C01245|psidium_gu_G0011148|transcript|psidium_gu_T0014320|protein_coding|4/7|c.413T>C|p.Val138Ala|441/1329|413/876|138/291||,G|missense_variant|MODERATE|Eucgr.C01245|psidium_gu_G0011148|transcript|psidium_gu_T0014321|protein_coding|4/6|c.413T>C|p.Val138Ala|441/1425|413/732|138/243||	GT	0/0
scaffold_2	1100694	EuBR03s19631440	T	G	4623	PASS	TGT="CTTTTCTCATATATCAATGTCATTCTGAATGACACTTTAAAAGTCTTTTTCAAACCAAATATTAAATATGTTTCATTCATTGCTTCCTAGTGGGGGAAACGCCATCAAGGACACAGGAAGCA";ALN="TGCTTTCTTTGTCCTTGATGGCATTTCACCCACTAGGAAACAATGTATGGAACATAACTA-TAATTGGTTGGAAAAATACTGTTAAATTGTGACTCAGAATGACATTGACATATGAGAACAG";ORI="-";ANN=G|intron_variant|MODIFIER|Eucgr.C01246|psidium_gu_G0011149|transcript|psidium_gu_T0014322|protein_coding|8/9|c.911+585A>C||||||	GT	0/0
scaffold_2	1156351	EuBR03s19654710	A	C	4336	PASS	TGT="CTTGAGCTTGAGCAACAGGGTCAGCCCGAGcatcctcctgattatcatcatcctcgccatcatcttcttcGTGTCCGGTCTCCTCCACCTCCTGGTGAGGTTCCTCATGCGGCCACCCAAT";ALN="ACTCGGTGGCCGCATGAGGAACCTCACCAGGAGGTGAAGGAGGCCGGACaagaagaagatgacggcgaggatgatgatgatcaggaggatgCTTGGGCTGACTCTGTTGCTCGAGCTCAGG";ORI="-";ANN=C|missense_variant|MODERATE|Eucgr.C01247|psidium_gu_G0011150|transcript|psidium_gu_T0014323|protein_coding|1/1|c.181A>C|p.Ile61Leu|181/1681|181/1491|61/496||	GT	0/0
scaffold_2	1156480	EuBR03s4664240	C	T	4190	PASS	TGT="AGACCCGGAGGACCCGGACGATGTCACAGCTCTTCAAGGCCAGCTCCAGCAGCTCTTCCACCTCCACGACGCAGGGGTCGACCAGTCCTTCATCGACGCCCTCCCTGTCTTCTTCTACAAA";ALN="CTTGTAGTGGAACACAGGGAGGTTGTCTATGATGGACTGGTCGAGCCCACAGTCATGGAGATGGAAGAGCTGCTGCAACTGACCTTGAAATGGGGTCACACTCTCCGTGTCCTCAACTTCT";ORI="-";ANN=T|missense_variant|MODERATE|Eucgr.C01247|psidium_gu_G0011150|transcript|psidium_gu_T0014323|protein_coding|1/1|c.310C>T|p.Leu104Phe|310/1681|310/1491|104/496||	GT	0/0
scaffold_2	1156525	EuBR03s19654884	G	A	6418	PASS	TGT="CCAGCAGCTCTTCCACCTCCACGACGCAGGGGTCGACCAGTCCTTCATCGACGCCCTCCCTGTCTTCTTCTACAAAGCCATCATCGGGCTCAAGAACCCCTTCGACTGCGCAGTGTGCCTC";ALN="GAGGCACACTGCACAGTCGAAGGGGTTCTTGAGCCCGATGATGGCTTTGTAGAAGAAGACAGGGAGGGTGTCGATGAAGGACTGGTCGACCCCTGCGTCGTGGAGGTGGAAGAGCTGCTGG";ORI="-";ANN=A|missense_variant|MODERATE|Eucgr.C01247|psidium_gu_G0011150|transcript|psidium_gu_T0014323|protein_coding|1/1|c.355G>A|p.Val119Ile|355/1681|355/1491|119/496||	GT	0/0
scaffold_2	1294858	EuBR03s46575973	T	C	4810	PASS	TGT="TGGGTGTAGTCTGCACTTCTCTTATTTGCATATCTGCTATCTTACAGCAACTTATTAAAGTTGACTATGTCCTCTGTTTCTAGTTTGCATGACAAATTTGAATTTATAAGGAGAAAGACCA";ALN="TGGTCTTTCTCCTTTTAAATTTAAGTTTGTTATGTAAACTAGAAACAGAGGAAATAGTTGCCTTTAAGAAGGTGCTGCAAGATAACAGGTATGCAAATACGAGAAGTGCGGACTACACGCA";ORI="-";ANN=C|intron_variant|MODIFIER|Eucgr.C02445|psidium_gu_G0011160|transcript|psidium_gu_T0014333|protein_coding|1/3|c.-70+113A>G||||||WARNING_TRANSCRIPT_NO_STOP_CODON	GT	0/0
scaffold_2	1340340	EuBR03s46573325	G	A	4150	PASS	TGT="AAAGCCTGATTTCACAACAATTCCATGAACTTGTTGCCCAAATTGTAGAGCTGTCAATTCTGCAGAGGCACTTAAAATACTAGCAACAACCATTTCATCAGGATAAATCCCCTCAACTGTC";ALN="GACAGCCGAGGGTATTTGTCCTGATGAAATGGTTATTTCCAGTATTTTAAGTGCTTCTGCCGAATTGACAGCTTTAGAATTTGGGCAACAAGTTCATGGAATTTTTGTGAAATCAGGCCAT";ORI="-";ANN=A|missense_variant|MODERATE|Eucgr.C02443|psidium_gu_G0011164|transcript|psidium_gu_T0014337|protein_coding|1/1|c.1160C>T|p.Ala387Val|1160/2256|1160/2256|387/751||,A|upstream_gene_variant|MODIFIER|psidium_gu_G0011163|psidium_gu_G0011163|transcript|psidium_gu_T0014336|protein_coding||c.-2224C>T|||||2224|,A|downstream_gene_variant|MODIFIER|Eucgr.C02444|psidium_gu_G0011162|transcript|psidium_gu_T0014335|protein_coding||c.*2014G>A|||||982|WARNING_TRANSCRIPT_NO_STOP_CODON	GT	0/0
scaffold_2	1404176	EuBR03s46536021	T	C	4023	PASS	TGT="TTAGTAAGAAAAAAGGCTTTAAAATGAATTGCTTAAAATGCAAAGGATTATATGTTCTAAATAAAATGAATTACTTAAAATGCAAAGGATTATTGTTCCTTCTTATGCTTTAATATGTCAGCTTCCATGTAGAAATGAA";ALN="TTCATTTCTACAAGGAAGCCAACATGTCAAAGCATAGGAAGGAACAATCTTC------------------TCATGATACTTAGAATAGATAATTCTTTGCATTTTAAGCAATTCAATTTAAAGCCTTTTCTCTTACTAA";ORI="-";ANN=C|intron_variant|MODIFIER|Eucgr.C02439|psidium_gu_G0011168|transcript|psidium_gu_T0014344|protein_coding|6/7|c.1216+95T>C||||||,C|intron_variant|MODIFIER|Eucgr.F04416|psidium_gu_G0011169|transcript|psidium_gu_T0014347|protein_coding|6/7|c.1288+95T>C||||||,C|intron_variant|MODIFIER|Eucgr.C02439|psidium_gu_G0011168|transcript|psidium_gu_T0014345|protein_coding|6/7|c.1216+95T>C||||||,C|intron_variant|MODIFIER|Eucgr.C02439|psidium_gu_G0011168|transcript|psidium_gu_T0014346|protein_coding|6/7|c.*120+95T>C||||||	GT	0/0
scaffold_2	1415624	EuBR03s46531340	G	A	4122	PASS	TGT="TTCCTCAGGTTTTTGTAACTTTGGCATCTGCACATCTTTGATCTTTTGAGCTCCTCTCCTCGTGTTCGCAGCAAATCTGGAAGCCAGTATTGTCGCTCCCAGATTTAGTCTTGTCTGAGAA";ALN="TTCTCAGACAAAGCTAAATCTGGGAGTGACAATATTGGCTTCCAGATTTGCTGCGAACACGAGGAGAGGAGCTCAAAAGATCAAAGACGTGGAGATGCCAAAGTTACAAAAACCTGAGGAA";ORI="-";ANN=A|missense_variant|MODERATE|Eucgr.C02438|psidium_gu_G0011170|transcript|psidium_gu_T0014348|protein_coding|7/7|c.1988C>T|p.Thr663Met|2380/2927|1988/2082|663/693||	GT	0/0
scaffold_2	1416092	EuBR03s46530872	G	A	8190	PASS	TGT="GAAATCTCCAGGTCTCAAAGCAATTGAATTGAAAAAACCAGTCCTACCTCCATTAGTAGTTGAACTCTCCAACTGGCCTCTGATAATAAAAAGCATCTCCGTCACAGGGTCACCCTCACGG";ALN="TCGTGAGGGTGACCCTGTGACAGAGATGCTTTTTATTATTAGAGGCCGGTTGGAGAGTTCAACTACTAATGGAGGTAGGACTGGTTTTTTCAATTCAATTACATTGAGACCTGGAGATTTC";ORI="-";ANN=A|missense_variant|MODERATE|Eucgr.C02438|psidium_gu_G0011170|transcript|psidium_gu_T0014348|protein_coding|7/7|c.1520C>T|p.Ser507Leu|1912/2927|1520/2082|507/693||	GT	0/0
scaffold_2	1417153	EuBR03s46529764	G	A	6744	PASS	TGT="CGAACAAGGTCCAAGCACAAGTGACGCTGAATATCACGACGGAGATCAGCAGGTAGGCCACGGAGGATGGATTCTTCATCAACTCCTCTAGTAGCAAGCCACTTGTATTGCCCAAAACGAC";ALN="ATCGTTTTGGCCTATACAAGTGGCTTGCTACTAGAGGAGTTGACGAAGAATCCATCCTTCATGGCCTACCAGCTGATCTCCGTCGTGATATTCAGCGCCACTTGTGCTTAGACCTAGTTCG";ORI="-";ANN=A|missense_variant|MODERATE|Eucgr.C02438|psidium_gu_G0011170|transcript|psidium_gu_T0014348|protein_coding|6/7|c.1303C>T|p.Arg435Cys|1695/2927|1303/2082|435/693||	GT	0/0
scaffold_2	1490327	EuBR03s46493658	A	G	4525	PASS	TGT="TTTCGTGCCGTAGTGCAAGAATTGCCTTTTGCTCTTCCTTACCGGTATGTTCCTTTTGTGAAAGAGAGCAGGCAAAGTGCCGGAACTTATGATGATATGCTGTACAAAATTAAACTTCGGG";ALN="CCTGACATTTAATTTCATTCAACATATCGTCGTAGGTTCCTGCACTTTGCCTGCTCGCATCCACGTAAGGAATGTACTCGTAAGGAATAGCAAAAGGTAATGCATCCCGTACTGCCATAAA";ORI="-";ANN=G|intergenic_region|MODIFIER|psidium_gu_G0011173-psidium_gu_G0011174|psidium_gu_G0011173-psidium_gu_G0011174|intergenic_region|psidium_gu_G0011173-psidium_gu_G0011174|||n.1490327A>G||||||	GT	0/0
scaffold_2	1513926	EuBR08s44330936	A	G	4527	PASS	TGT="GGCTATAATATCGAGAGGAAGAAGGTAAGCACCAAAGCTTGCGACACCACACCCCACATCAAGGACGTTCCTGATACCTCCCCCATTGTGTAGCTTATCCCCAGGAAACTTTAGCATCTGA";ALN="TGCCATGATGTCTGATGAGAGTAAATACCCTCCAAAACTTGCCACGCCACAGCCAACATCAAAAACTGTCCTTATATTTCCTTCATTGTTCAGAATATTTCTCGAAAAGTTGAGCATCTGG";ORI="+";ANN=G|missense_variant|MODERATE|Eucgr.I01724|psidium_gu_G0011175|transcript|psidium_gu_T0014356|protein_coding|4/8|c.656T>C|p.Leu219Pro|800/2466|656/1845|219/614||,G|upstream_gene_variant|MODIFIER|psidium_gu_G0011174|psidium_gu_G0011174|transcript|psidium_gu_T0014355|protein_coding||c.-4769T>C|||||4769|,G|upstream_gene_variant|MODIFIER|Eucgr.I01723|psidium_gu_G0011176|transcript|psidium_gu_T0014357|protein_coding||c.-3030A>G|||||3030|	GT	0/0
scaffold_2	1560488	EuBR03s49321494	T	C	10364	PASS	TGT="GCCTTCATGCTCGCTGGTCTTCTAATTTATAGGAAGCTATACAGTGGGGAGCAAAAGACATTGGACATGGTTTACAAGCAGGCTCCACGTGAGCTTTTGGACTTGTTGTCTCCACTTAATC";ALN="GCCTTCATGCTTGCTGCTCTTCTAATTTATAGGAAGTTATACAGTGGCGAGCAAAAGACATTGGACATGGTTTACAAGCAGGCTCCACGTGAGCTTTTGCACTTGTTGTCGCCACTTAATC";ORI="+";ANN=C|missense_variant|MODERATE|Eucgr.C02574|psidium_gu_G0011177|transcript|psidium_gu_T0014358|protein_coding|4/19|c.704T>C|p.Leu235Ser|704/3849|704/3849|235/1282||,C|upstream_gene_variant|MODIFIER|Eucgr.C02574|psidium_gu_G0011177|transcript|psidium_gu_T0014360|protein_coding||c.-1500T>C|||||1500|WARNING_TRANSCRIPT_NO_START_CODON,C|downstream_gene_variant|MODIFIER|Eucgr.C02573|psidium_gu_G0011178|transcript|psidium_gu_T0014359|protein_coding||c.*107T>C|||||107|WARNING_TRANSCRIPT_NO_STOP_CODON;CallRate=0.93;MAF=0.24;HOMREF=84;HET=77;HOMALT=0	GT	0/1
scaffold_2	1560604	EuBR03s49321610	G	A	10581	PASS	TGT="TAATCCCATACCTTCTCAACAGAGATATCTACAGTATGTCTCGAGGAGGAACGTGGCCACCGAATGGCCTCCTTTGAACAGAGCGCTCACTTTAGACTGCATTATCATCAGATCCATTCCA";ALN="TAATCCCATCCCTTCTCAACAGAGATATCTACAGTATGTCTCAAGGAGAAACGTGGCCACCGAATGGCCTCCTTTGGACAGAGCACTCACTTTAGACTGCATAATCATCAGATCCATTCCA";ORI="+";ANN=A|missense_variant|MODERATE|Eucgr.C02574|psidium_gu_G0011177|transcript|psidium_gu_T0014358|protein_coding|4/19|c.820G>A|p.Glu274Lys|820/3849|820/3849|274/1282||,A|upstream_gene_variant|MODIFIER|Eucgr.C02574|psidium_gu_G0011177|transcript|psidium_gu_T0014360|protein_coding||c.-1384G>A|||||1384|WARNING_TRANSCRIPT_NO_START_CODON,A|downstream_gene_variant|MODIFIER|Eucgr.C02573|psidium_gu_G0011178|transcript|psidium_gu_T0014359|protein_coding||c.*223G>A|||||223|WARNING_TRANSCRIPT_NO_STOP_CODON	GT	0/0
scaffold_2	1571592	EuBR03s49331009	G	A	8881	PASS	TGT="GATTTCATAATGGCGCTTGTGAAAATGCGGCATTTGTTGGATCCTAGAAACAATAACTTGTGGAAACTGATGTTTTAGCTTATTTCTGCAGAACTTGAAGGAGTTCCTTCGCTCTGCTGAA";ALN="GATTTCATAATATTGCTCACGAAAATGTGCTGTTTGTTGGATCCTAGATACAATAAATTGCGGAAACTGATGTTCTAGCTTATTTGTGCAGACCTTGAAGGAGTTCCTTCGCTCTGCTGAA";ORI="+";ANN=A|intron_variant|MODIFIER|Eucgr.C02574|psidium_gu_G0011177|transcript|psidium_gu_T0014358|protein_coding|16/18|c.3610-30G>A||||||,A|intron_variant|MODIFIER|Eucgr.C02574|psidium_gu_G0011177|transcript|psidium_gu_T0014360|protein_coding|12/14|c.2596-30G>A||||||WARNING_TRANSCRIPT_NO_START_CODON	GT	0/0
scaffold_2	1594417	EuBR03s49420877	A	G	10221	PASS	TGT="ATTCTGGTGTCTATAATTTTCTGGTCTTCTATCTGTAACTTTTGGATATTATGTCTACACGAAATCAGCTCTCTTAATTTGAATGCACAGCTGTGTGAGAGTTCAATGATATTGGATCCAT";ALN="ATTCTGGTGTCTATAGTTTTCTGGTCTTCTATCTGTAACTTTTGGATTTTATGTCTACACAAAATCAGCTCTCTTAATTTGAATGCACAACTGTGTCAGAGTTCAATGATATTGGATCTTT";ORI="+";ANN=G|upstream_gene_variant|MODIFIER|psidium_gu_G0011184|psidium_gu_G0011184|transcript|psidium_gu_T0014369|protein_coding||c.-1512T>C|||||1512|,G|upstream_gene_variant|MODIFIER|Eucgr.C02588|psidium_gu_G0011187|transcript|psidium_gu_T0014373|protein_coding||c.-4850A>G|||||4850|WARNING_TRANSCRIPT_NO_START_CODON,G|intron_variant|MODIFIER|Eucgr.C02580|psidium_gu_G0011185|transcript|psidium_gu_T0014370|protein_coding|1/7|c.143+139A>G||||||,G|intron_variant|MODIFIER|Eucgr.C02587|psidium_gu_G0011186|transcript|psidium_gu_T0014371|protein_coding|1/7|c.143+139A>G||||||,G|intron_variant|MODIFIER|Eucgr.C02587|psidium_gu_G0011186|transcript|psidium_gu_T0014372|protein_coding|1/6|c.40+139A>G||||||	GT	0/0
scaffold_2	1598497	EuBR03s49424033	A	C	10097	PASS	TGT="TTATGCCCAGGAAATGGCTAAGCTACTTGACCCAACAAGAGAGTATTTCCATGAAAGAGTGATCTCCCGAGATGATGGTACCCAAAGACACCAAAAAGGCCTTGATGTGGTGCTGGGCCAA";ALN="CTACGCCCTGGAAATGGCTAAGCTACTTGACCCCAAAAGAGAGTACTTCCATGAAAGAGTTATCTCCCGAGATGATGGTACCCAAAGACACCAAAAAGGACTTGATGTGGTGCTGGGCCAA";ORI="+";ANN=C|missense_variant|MODERATE|Eucgr.C02580|psidium_gu_G0011185|transcript|psidium_gu_T0014370|protein_coding|5/8|c.721A>C|p.Ile241Leu|721/1353|721/1353|241/450||,C|missense_variant|MODERATE|Eucgr.C02587|psidium_gu_G0011186|transcript|psidium_gu_T0014371|protein_coding|5/8|c.721A>C|p.Ile241Leu|721/1574|721/1353|241/450||,C|missense_variant|MODERATE|Eucgr.C02587|psidium_gu_G0011186|transcript|psidium_gu_T0014372|protein_coding|4/7|c.532A>C|p.Ile178Leu|532/1164|532/1164|178/387||,C|upstream_gene_variant|MODIFIER|Eucgr.C02588|psidium_gu_G0011187|transcript|psidium_gu_T0014373|protein_coding||c.-770A>C|||||770|WARNING_TRANSCRIPT_NO_START_CODON	GT	0/0
scaffold_2	1600235	EuBR03s49425768	T	G	10047	PASS	TGT="CTGTAAGATCGTCTTCAGCCGTGTGTTTCCAACCAACTTCCCTGCCAGTCACCACCATCTGTGGAAGATGGCGGAGCAGTTGGGAGCCACATGCACAGTGGACCTCGATGATTCAGTAACC";ALN="CTGTAAGATCATCTTCAGCCGTGTGTTTCCAACCCACTTTCCTGCCAGGCAACACCAGCTTTGGAAGATGGCGGAGCAGTTGGGAGCCACATGCACGGTGGACCTCGATGATTCAGTGACC";ORI="+";ANN=G|missense_variant|MODERATE|Eucgr.C02580|psidium_gu_G0011185|transcript|psidium_gu_T0014370|protein_coding|8/8|c.1138T>G|p.Trp380Gly|1138/1353|1138/1353|380/450||,G|missense_variant|MODERATE|Eucgr.C02587|psidium_gu_G0011186|transcript|psidium_gu_T0014371|protein_coding|8/8|c.1138T>G|p.Trp380Gly|1138/1574|1138/1353|380/450||,G|missense_variant|MODERATE|Eucgr.C02588|psidium_gu_G0011187|transcript|psidium_gu_T0014373|protein_coding|4/4|c.331T>G|p.Trp111Gly|331/601|331/546|111/181||WARNING_TRANSCRIPT_NO_START_CODON,G|missense_variant|MODERATE|Eucgr.C02587|psidium_gu_G0011186|transcript|psidium_gu_T0014372|protein_coding|7/7|c.949T>G|p.Trp317Gly|949/1164|949/1164|317/387||	GT	0/0
scaffold_2	1660455	EuBR03s49490176	C	T	10385	PASS	TGT="TCTGAAGCCGGAGAATCTGCTAGTGGACGAAAATGGCGATCTTAAGGTGACCGACTTCGGGCTCAGCGCCTTCGGAGAGCACCTGAGGCAGGACGGCCTCCTGCACACCACGTGCGGGACG";ALN="TCTGAAGCCGGAGAATCTGCTGGTGGACGAAAACGGTAATCTGAAAGTGACCGACTTCGGGCTGAGCGCCTTCGCAGAGCACCTGAGGCAGGACGGCCTCCTGCACACCACGTGCGGGACG";ORI="+";ANN=T|missense_variant|MODERATE|psidium_gu_G0011190|psidium_gu_G0011190|transcript|psidium_gu_T0014376|protein_coding|1/1|c.478C>T|p.Leu160Phe|478/1281|478/1281|160/426||	GT	0/0
scaffold_2	1660455	EuBR03s6863716	C	A	8146	PASS	TGT="TCTGAAGCCGGAGAATCTGCTAGTGGACGAAAATGGCGATCTTAAGGTGACCGACTTCGGGCTCAGCGCCTTCGGAGAGCACCTGAGGCAGGACGGCCTCCTGCACACCACGTGCGGGACG";ALN="CCTCAAGCCGGAGAACCTGCTGCTGGACGAGGACGGCAACCTGAAGGTCACCGACTTCGGGCTCAGCGCGTTCTCGGAGCACCTGCGGCACGACGGCCTGCTGCACACGACGTGCGGGACG";ORI="+";ANN=A|missense_variant|MODERATE|psidium_gu_G0011190|psidium_gu_G0011190|transcript|psidium_gu_T0014376|protein_coding|1/1|c.478C>A|p.Leu160Ile|478/1281|478/1281|160/426||	GT	0/0
scaffold_2	1661171	EuBR03s49490895	G	A	10590	PASS	TGT="TCGAGGCGGAGATATTCGCGGTTGCCCCGTCGGTGCTGATGGTGGAGGTGAAGAAGGACCGGGGCGACACGCTGGAGTACAACCAGTTCTGCCGCAAGGAGCTGAGACCGGCGCTCAAGGA";ALN="TCGAGGCGGAGATATTCGCGGTGGCGCCGTCGGTGCTGATGGTGGAGGTGAAGAAGGACCGCGGGGACACGCTGGAGTACAACCAGTTCTGCCGGAAGGAGCTGAGACCGGCGCTCAAGGA";ORI="+";ANN=A|synonymous_variant|LOW|psidium_gu_G0011190|psidium_gu_G0011190|transcript|psidium_gu_T0014376|protein_coding|1/1|c.1194G>A|p.Arg398Arg|1194/1281|1194/1281|398/426||	GT	0/0
scaffold_2	1673201	EuBR03s49502210	A	G	8481	PASS	TGT="AGGAATCGGGTATGCTGAGGCTCCTACATTTCCTTCTTTCCTTCTCTAGTTTCTTGAATCAATGATTCTGCTTCTTGATGGAGTTCGCTTTTATTCCGTGCATCCAGTACCAGTTGCTTAC";ALN="AGGAACCGGGTATGCTTGGtttcctacatttccttctttctttctctagtttctttAATAGATGATTCTGCTTCTGGATGGAGATCTCTCTTGTTCCATACATTCAGCACCAGTTGCTCAC";ORI="+";ANN=G|downstream_gene_variant|MODIFIER|Eucgr.C02591|psidium_gu_G0011191|transcript|psidium_gu_T0014377|protein_coding||c.*182A>G|||||1|,G|downstream_gene_variant|MODIFIER|Eucgr.L03135|psidium_gu_G0011192|transcript|psidium_gu_T0014379|protein_coding||c.*182A>G|||||91|,G|downstream_gene_variant|MODIFIER|Eucgr.C02591|psidium_gu_G0011191|transcript|psidium_gu_T0014378|protein_coding||c.*3409A>G|||||3084|,G|downstream_gene_variant|MODIFIER|Eucgr.L03135|psidium_gu_G0011192|transcript|psidium_gu_T0014380|protein_coding||c.*3409A>G|||||3118|,G|intergenic_region|MODIFIER|Eucgr.C02591-psidium_gu_G0011193|psidium_gu_G0011191-psidium_gu_G0011193|intergenic_region|psidium_gu_G0011191-psidium_gu_G0011193|||n.1673201A>G||||||	GT	0/0
scaffold_2	1754332	EuBR03s49513601	G	T	10169	PASS	TGT="CGTTTTTTTAGCCCATGGTGTAGGAAGGGGCAGGCAGATTGATGACGGTGCTCTTGACCTTAGTCATCATGTTGATGCTGTTTGTGACTCCTTGGGAACCTATTCCACTGTCCTTCAAACCC";ALN="AGTTT-TTTAGCCCATGGTGTAAGAAGGGGTAGGCAGATTGATGACGGTGCTCTTGACCTTAGTCATCATATTGATGCTGTTTGTGACTCCCTGTGAACCTATTCCACTGTCCTTCAAACCC";ORI="+";ANN=T|missense_variant|MODERATE|Eucgr.C02594|psidium_gu_G0011198|transcript|psidium_gu_T0014386|protein_coding|9/9|c.1436C>A|p.Thr479Asn|1698/2198|1436/1491|479/496||,T|missense_variant|MODERATE|Eucgr.C02594|psidium_gu_G0011198|transcript|psidium_gu_T0014387|protein_coding|10/10|c.1298C>A|p.Thr433Asn|1560/2060|1298/1353|433/450||	GT	0/0
scaffold_2	1773031	EuBR03s49535663	T	C	10522	PASS	TGT="AATAGCCTTCATGGGGGTTTGAATAAGGTCGCTGAGTTGTTGGAAGTGGAACGGGTTGGTGTATGTCATCAAGCAGGTTCTGATAGTTTGCTCACTTGCTGTACTTTCATGAAACTGAAGG";ALN="AATAGCCTTCATGGGGGTTTGAATAAGGTTGCCGAGTTGTTGGAAGTGGAACGGGTTGGCATATGTCATCAAGCGGGTTCTGATAGTTTGCTCACTTGCTCCACTTTCATGAAACTGAAGG";ORI="+";ANN=C|missense_variant|MODERATE|Eucgr.C02596|psidium_gu_G0011200|transcript|psidium_gu_T0014389|protein_coding|2/2|c.683T>C|p.Val228Ala|1101/2310|683/825|228/274||,C|downstream_gene_variant|MODIFIER|Eucgr.C02597|psidium_gu_G0011201|transcript|psidium_gu_T0014390|protein_coding||c.*3515A>G|||||2921|WARNING_TRANSCRIPT_MULTIPLE_STOP_CODONS	GT	0/0
scaffold_2	1786381	EuBR03s49564591	C	T	8016	PASS	TGT="TTGCGAAAATAGAAAAAAATAATAATAATGCTGACCTTTTTTTTCTTCTCGGAATGTAGGGCGTCTGTTCTTGCTTCATAAATTACGAAGCCAAGGACTATCAACAAAGCTGGTGGGATTG";ALN="TTGCAAAATGAAATAAATAGAAAAATGATGCTGACCTTTTTCTTCTTCTCGGAATTTAGAACGTCTGTTCTCACTTCATGAATTACAAAACCAAGAACTATCAACAAGGCTGGCGGAATTG";ORI="+";ANN=T|missense_variant|MODERATE|Eucgr.C02600|psidium_gu_G0011206|transcript|psidium_gu_T0014395|protein_coding|2/3|c.751G>A|p.Ala251Thr|751/1578|751/1554|251/517||,T|upstream_gene_variant|MODIFIER|Eucgr.C02601|psidium_gu_G0011207|transcript|psidium_gu_T0014396|protein_coding||c.-3187C>T|||||3125|WARNING_TRANSCRIPT_NO_START_CODON,T|downstream_gene_variant|MODIFIER|Eucgr.C02602|psidium_gu_G0011208|transcript|psidium_gu_T0014397|protein_coding||c.*3505G>A|||||3278|WARNING_TRANSCRIPT_INCOMPLETE,T|downstream_gene_variant|MODIFIER|Eucgr.C02602|psidium_gu_G0011208|transcript|psidium_gu_T0014398|protein_coding||c.*3592G>A|||||3278|	GT	0/0
scaffold_2	1826961	EuBR03s48247219	G	A	5682	PASS	TGT="CATGGATGAAGATAGTGAACGACTGTAGTCCCAGAATTACTTACCAAAGCACTGAGTAACTGATTACTTAAAGAGAAGTCTGAAGCCTGATATTAAGTATCTAGGAAGTAGAGCAAAATGAC";ALN="GTCGTTTTGCTTTTCTTTCTACACACATAATTTCAGGCTTCAACCATCTTTA-AAGTAATGGTTTTCTCACTGCTTTGGTAAGTGATTCTGGCACTTCAGTCGTTCACTATCTTCATCCATT";ORI="-";ANN=A|upstream_gene_variant|MODIFIER|psidium_gu_G0011216|psidium_gu_G0011216|transcript|psidium_gu_T0014410|protein_coding||c.-4513C>T|||||4513|,A|intron_variant|MODIFIER|Eucgr.C02612|psidium_gu_G0011217|transcript|psidium_gu_T0014411|protein_coding|2/7|c.381-190G>A||||||,A|intron_variant|MODIFIER|Eucgr.C02525|psidium_gu_G0011218|transcript|psidium_gu_T0014412|protein_coding|2/6|c.381-190G>A||||||,A|intron_variant|MODIFIER|Eucgr.C02635|psidium_gu_G0011219|transcript|psidium_gu_T0014413|protein_coding|2/6|c.381-190G>A||||||	GT	0/0
scaffold_2	1874221	EuBR03s49788095	C	A	8694	PASS	TGT="AGAAACGCTTTTAAGATATTCTAAGAGCTAAACATATTCTTTCTTTGGGTCCATAAACTTAAACCCTTAAAGAAGGCATATGATAGATGCCTGCTTTCAAAGGCCAGGTCCTTAAAGAGTGTCAGA";ALN="AGAAATGCTATTAAGAGATTCTAAGAGCTAAACAT----TTTCTTTGGGTCCATAAACTTAAAACCTTAAAGAAGGCATCCAATAGAAGCCTGCTTTCAAAGGCCAGGTCCGTA-AGAGTATCAGA";ORI="+";ANN=A|intergenic_region|MODIFIER|psidium_gu_G0011228-psidium_gu_G0011229|psidium_gu_G0011228-psidium_gu_G0011229|intergenic_region|psidium_gu_G0011228-psidium_gu_G0011229|||n.1874221C>A||||||	GT	0/0
scaffold_2	1876088	EuBR03s48391865	A	G	5178	PASS	TGT="GAATTCTTTGAGCTTCTTAAAGGTGCTCGATAGAAGGGACAATCTCCCCCCACAAAATGTCAGCTCATCACATCCTTGCTCCTGCTGACAACTTAACCTTTCAAAAGATTCACACCTCTCA";ALN="TGAGAGGTGTGAATCTTTTGAAAGTTTAAGTTTTCTGCCGGAGCAAGGATGTGATGAGCTAACATTTTGTGAGGGGAGATTGTCCCTTCTATCAAGCGCctttaagaagctcaaagaattc";ORI="-";ANN=G|intergenic_region|MODIFIER|psidium_gu_G0011228-psidium_gu_G0011229|psidium_gu_G0011228-psidium_gu_G0011229|intergenic_region|psidium_gu_G0011228-psidium_gu_G0011229|||n.1876088A>G||||||	GT	0/0
scaffold_2	1877487	EuBR03s50198165	T	G	9626	PASS	TGT="tttggagttctttttatgctaggacaatcttgaagagatagaactttcaatttgcaggccatctgccaaaataaatgaagcttccgaatgatggaacatctaatgattttgggaagagaca";ALN="tttggagttcttgttatgctaggacaatcttgaagagatagaactttcaatttgcatgccctctgccaaaataaatgaagcttccaaATGACTGAACATCTAATGATTTTGAGAAGAAAAT";ORI="+";ANN=G|intergenic_region|MODIFIER|psidium_gu_G0011228-psidium_gu_G0011229|psidium_gu_G0011228-psidium_gu_G0011229|intergenic_region|psidium_gu_G0011228-psidium_gu_G0011229|||n.1877487T>G||||||	GT	0/0
scaffold_2	1877790	EuBR03s50198468	T	C	9127	PASS	TGT="cccaaccaaggttccattgcataatttaaggaaccttagatgtggaaacctttcaaactcgtcatttgtaagaaagatctgaggatgccttccatttagatcaactccttgaatttttccc";ALN="tccaaaaaaggttccattgcataatttaagaaaccttaattgtgggaacctttcaaactcatcatttgtaagtaagatctgagtatgccttccatctagatcaagtccttgaacctttccc";ORI="+";ANN=C|intergenic_region|MODIFIER|psidium_gu_G0011228-psidium_gu_G0011229|psidium_gu_G0011228-psidium_gu_G0011229|intergenic_region|psidium_gu_G0011228-psidium_gu_G0011229|||n.1877790T>C||||||	GT	0/0
scaffold_2	1879833	EuBR03s50236083	C	T	7209	PASS	TGT="AAACTTATAAAGGAAGTGAGACGTAGGAGAGAAATCAGCAAGCTTATGGAACCCCTCAAAACTAGTTCCACAACCTTGAGCGACTTCAGAATTGCAAAACCAATGTGTAAGACCAGACTTCT";ALN="GATCCTATAAAGGAACTGAGACGTATGAGACAAATCAGCAAGCTTACAGAACCCACCAAAGCTAGTTTCACAACCTCCTGTAACTTTATAATTGCAAAAACAATGTGTAAGATCAGATGT-T";ORI="+";ANN=T|upstream_gene_variant|MODIFIER|psidium_gu_G0011229|psidium_gu_G0011229|transcript|psidium_gu_T0014423|protein_coding||c.-4926C>T|||||4926|,T|intergenic_region|MODIFIER|psidium_gu_G0011228-psidium_gu_G0011229|psidium_gu_G0011228-psidium_gu_G0011229|intergenic_region|psidium_gu_G0011228-psidium_gu_G0011229|||n.1879833C>T||||||	GT	0/0
scaffold_2	1894125	EuBR03s49808136	A	G	10143	PASS	TGT="atttacatcatccaaaactatgaggacctttttgctgcgaaatcttgtcccgatctggttaatcccatcgtcaatgtcacgaatgttgtccacgaatctagagtcgagaatgtcagaatat";ALN="atcaacatcatccaaaacgatgaggacctttttgctgcgaaatcttgtcccaatctggttgatcccatcatcaatgtcatgaatgttgtccacgaatctagagtcaagaatgtcagaatac";ORI="+";ANN=G|upstream_gene_variant|MODIFIER|psidium_gu_G0011230|psidium_gu_G0011230|transcript|psidium_gu_T0014424|protein_coding||c.-2118T>C|||||2118|WARNING_TRANSCRIPT_NO_START_CODON,G|downstream_gene_variant|MODIFIER|psidium_gu_G0011231|psidium_gu_G0011231|transcript|psidium_gu_T0014425|protein_coding||c.*1582T>C|||||1582|,G|intergenic_region|MODIFIER|psidium_gu_G0011230-psidium_gu_G0011231|psidium_gu_G0011230-psidium_gu_G0011231|intergenic_region|psidium_gu_G0011230-psidium_gu_G0011231|||n.1894125A>G||||||	GT	0/0
scaffold_2	1894170	EuBR03s49808181	A	G	10693	PASS	TGT="tgtcccgatctggttaatcccatcgtcaatgtcacgaatgttgtccacgaatctagagtcgagaatgtcagaatataactgtttctgcaaatttactaggccccctttttctgatgattct";ALN="tgtcccaatctggttgatcccatcatcaatgtcatgaatgttgtccacgaatctagagtcaagaatgtcagaatacaactgtttctgcaaatttactaggccccctttttctgatgattct";ORI="+";ANN=G|upstream_gene_variant|MODIFIER|psidium_gu_G0011230|psidium_gu_G0011230|transcript|psidium_gu_T0014424|protein_coding||c.-2163T>C|||||2163|WARNING_TRANSCRIPT_NO_START_CODON,G|downstream_gene_variant|MODIFIER|psidium_gu_G0011231|psidium_gu_G0011231|transcript|psidium_gu_T0014425|protein_coding||c.*1537T>C|||||1537|,G|intergenic_region|MODIFIER|psidium_gu_G0011230-psidium_gu_G0011231|psidium_gu_G0011230-psidium_gu_G0011231|intergenic_region|psidium_gu_G0011230-psidium_gu_G0011231|||n.1894170A>G||||||	GT	0/0
scaffold_2	1992342	EuBR09s38776535	C	T	8449	PASS	TGT="TGTACATGAGGTATACCAAATTGTATGGTACATATGGGGATGCTGCAGCACACATTGCGCACGATGCAATCCTTGGTAAACATTTAGCTTTTCATTCTTACAAAGGCTATTAGTTTTCTTA";ALN="TGTACAGGAGGTATACTAAATTCTATGGTACACATGGAGACACTGCGGCAAAGATCGCACATGATGCAATCCTTGGTAAACATTTAGTTTTTCATTCCTGTGAAGGCAATTAGTTTTCTTG";ORI="+";ANN=T|intergenic_region|MODIFIER|psidium_gu_G0011231-psidium_gu_G0011232|psidium_gu_G0011231-psidium_gu_G0011232|intergenic_region|psidium_gu_G0011231-psidium_gu_G0011232|||n.1992342C>T||||||	GT	0/0
scaffold_2	1992704	EuBR09s38776974	A	C	9789	PASS	TGT="AACGGACATTCGGTGCAGGTATCCTATCACTCTCTTCAACGAGCTCTATTATCTTAATTCTAGGGGAACAGTTTGGACAAGTAATCGTGCAACTTAGACTTCTGTTCAAGATTTATTCAAT";ALN="AATGGACATTCGGTGCAGGTACCCTATCACTCTCTTCAATGAGCTCTATTATCTTAATGCAGGGGGAACAGTTTGGACAGGTAATCTTGCAACTTAGACTTTTATTCAAGGTTTATTCAAT";ORI="+";ANN=C|intergenic_region|MODIFIER|psidium_gu_G0011231-psidium_gu_G0011232|psidium_gu_G0011231-psidium_gu_G0011232|intergenic_region|psidium_gu_G0011231-psidium_gu_G0011232|||n.1992704A>C||||||	GT	0/0
scaffold_2	2146351	EuBR03s50764738	G	A	9899	PASS	TGT="CTGAAGAAGAAGTTCCATTTCTTTCCGCAAATCCTCCATTTTGTTGAGTTCATTCTTACTCGCAGCAATCAGATATAATAGACTCCCTGCAGCTCCCAGGTTGAACATATTCTCTTTCCTA";ALN="CTGAAGGAAAAGCTCCATTTCTTTCCGCAAATCCTCCATTTTGCTGAGTTCATTCTTATTCGCAGCAATCAGATCTAAAAGACTCCCTGCAACTCCCAGGTTGAATGTATCCTCTTTCCTA";ORI="+";ANN=A|missense_variant|MODERATE|Eucgr.C02658|psidium_gu_G0011237|transcript|psidium_gu_T0014431|protein_coding|2/3|c.455C>T|p.Ala152Val|455/1158|455/1158|152/385||,A|downstream_gene_variant|MODIFIER|Eucgr.C02659|psidium_gu_G0011238|transcript|psidium_gu_T0014432|protein_coding||c.*3645C>T|||||3347|WARNING_TRANSCRIPT_NO_START_CODON,A|downstream_gene_variant|MODIFIER|Eucgr.F04317|psidium_gu_G0011239|transcript|psidium_gu_T0014436|protein_coding||c.*3645C>T|||||3416|WARNING_TRANSCRIPT_NO_START_CODON,A|downstream_gene_variant|MODIFIER|Eucgr.D01605|psidium_gu_G0011240|transcript|psidium_gu_T0014437|protein_coding||c.*3645C>T|||||3645|,A|downstream_gene_variant|MODIFIER|Eucgr.C02659|psidium_gu_G0011238|transcript|psidium_gu_T0014435|protein_coding||c.*3645C>T|||||3347|,A|downstream_gene_variant|MODIFIER|Eucgr.C02659|psidium_gu_G0011238|transcript|psidium_gu_T0014433|protein_coding||c.*3645C>T|||||3347|WARNING_TRANSCRIPT_NO_START_CODON,A|downstream_gene_variant|MODIFIER|Eucgr.C02659|psidium_gu_G0011238|transcript|psidium_gu_T0014434|protein_coding||c.*3645C>T|||||3347|	GT	0/0
scaffold_2	2243161	EuBR03s50778072	G	A	9985	PASS	TGT="CATCGCCCCTGAAATGGCTTCGGCGAGCGAAGCTGTGAAATTGGGATCTCTCGTCAGGGACGACACCATTTCCTGGACCAGGAACTGCGGGGACGTCATCCCTCCTTCGGTTTCTTGCTTAGGT";ALN="CATCGCCCCTGAAATGGCTTCGGCGAGCGAAGCTGTGAAATTGGGATCTCTCGTCAAGGAAGAAACCATTTCCTGGACCAGGAATTGCGGGGGCGT---CCCTACTTCGGTTTCTTGCTTAGAT";ORI="+";ANN=A|missense_variant|MODERATE|Eucgr.C02660|psidium_gu_G0011244|transcript|psidium_gu_T0014441|protein_coding|9/10|c.769C>T|p.Arg257Cys|925/1399|769/860|257/285||WARNING_TRANSCRIPT_MULTIPLE_STOP_CODONS,A|missense_variant|MODERATE|psidium_gu_G0011245|psidium_gu_G0011245|transcript|psidium_gu_T0014442|protein_coding|1/1|c.49G>A|p.Asp17Asn|49/264|49/264|17/87||	GT	0/0
scaffold_2	2276282	EuBR03s50805437	A	G	9917	PASS	TGT="ATTTTATGACGTCACAGTTCGGTTATGGAGCACAAAACTGAATGCTAATATTGTGTGTTACAAGGGCCACAACTACCCTGTATGGGATGTTCAGGCAAGGCATCTTGATTCCACATGTTTC";ALN="ATTTTTTGGTATCGCAGTCCGGTTATGGAGCACAAAACTAAATGCTAATCTTGTGTGTTACAAGGGCCACAACTACCCTGTATGGGATGTTCAGGCAAGGCATCTTGGTTCCACATATTCC";ORI="+";ANN=G|missense_variant|MODERATE|Eucgr.C02661|psidium_gu_G0011246|transcript|psidium_gu_T0014446|protein_coding|15/20|c.1525A>G|p.Lys509Glu|1525/2274|1525/2274|509/757||,G|missense_variant|MODERATE|Eucgr.C02661|psidium_gu_G0011246|transcript|psidium_gu_T0014445|protein_coding|15/19|c.1525A>G|p.Lys509Glu|1525/2061|1525/2061|509/686||,G|missense_variant|MODERATE|Eucgr.C02661|psidium_gu_G0011246|transcript|psidium_gu_T0014443|protein_coding|15/20|c.1576A>G|p.Lys526Glu|1576/2568|1576/2229|526/742||WARNING_TRANSCRIPT_MULTIPLE_STOP_CODONS,G|missense_variant|MODERATE|Eucgr.C02661|psidium_gu_G0011246|transcript|psidium_gu_T0014444|protein_coding|15/20|c.1576A>G|p.Lys526Glu|1576/2547|1576/2208|526/735||WARNING_TRANSCRIPT_MULTIPLE_STOP_CODONS	GT	0/0
scaffold_2	2339157	EuBR03s50852518	C	T	10093	PASS	TGT="CAGGCTTATGATTGAAGGTGCTGGGAAAACTTGGAAGCAAGAGCAGAGGATTCGACTCCAACATGTGGACACTAGTGGCTATTTACACAGTCACGACAAGAAATACCAGCGCATTGCTGGG";ALN="CAGGCTTATGATTGAAGGTTCTGGGAAAACTTGGAGGCAAGAACAGAGGATTCGACTCCAGCATGTGGATACTGGTGGCTTTTTACACAGTCATGACAAGAAATACCAGCGTATCGCTGGG";ORI="+";ANN=T|missense_variant|MODERATE|Eucgr.C02663|psidium_gu_G0011253|transcript|psidium_gu_T0014454|protein_coding|6/7|c.760C>T|p.His254Tyr|760/915|760/915|254/304||	GT	0/0
scaffold_2	2345727	EuBR03s50879742	A	G	10245	PASS	TGT="GGTGAGGGACTTGAGATGATCCGAAGGAACGAAATCTTGAGGCAAATTAGCTCTCTTCACAATCCTCCTCATGTTGCTCTGCAAACTCTGTTGAACCAAATGCTTCACTGCTTTCTTCTCC";ALN="AGTGAGGGTCTTGAGATGATCCGAAGGAACGAAATCTTGAGGCAAATTAGCTCTCTTAACGATCCTCCTCATGTTGCTCTGCAAACTCTGCTGGACCAATTGCTTCACCGCTTTCTTCTCC";ORI="+";ANN=G|missense_variant|MODERATE|Eucgr.C02665|psidium_gu_G0011254|transcript|psidium_gu_T0014455|protein_coding|2/3|c.1433T>C|p.Ile478Thr|1658/2087|1433/1527|478/508||,G|missense_variant|MODERATE|Eucgr.C02665|psidium_gu_G0011254|transcript|psidium_gu_T0014456|protein_coding|2/3|c.1433T>C|p.Ile478Thr|1658/2076|1433/1527|478/508||,G|downstream_gene_variant|MODIFIER|Eucgr.D01477|psidium_gu_G0011255|transcript|psidium_gu_T0014457|protein_coding||c.*1589T>C|||||1229|WARNING_TRANSCRIPT_NO_START_CODON;CallRate=1;MAF=0.15;HOMREF=121;HET=53;HOMALT=0	GT	0/1
scaffold_2	2346381	EuBR03s50880396	G	A	10064	PASS	TGT="GAGAGCTCTGAGAGCGTCTTGCTTTGCTTGAGGGCTACTTTTGTGGTCTACATCTATAAGGGTGTTCACCAAAAAGGGGATTGCACCTGAGGATCCAATGATGGGTTTGTTCGAATCTAAA";ALN="GAGAGCTCTGAGAGCATCTTGCTTTGCTTGGGGGCTACTCTTGCGGTCAACATCTATAAGGGTATTCACCAAAAAGGGGATTGCACCTGACAATCCGATGATGGGCTTGTTCGAATCTAAA";ORI="+";ANN=A|missense_variant|MODERATE|Eucgr.C02665|psidium_gu_G0011254|transcript|psidium_gu_T0014455|protein_coding|2/3|c.779C>T|p.Thr260Ile|1004/2087|779/1527|260/508||,A|missense_variant|MODERATE|Eucgr.C02665|psidium_gu_G0011254|transcript|psidium_gu_T0014456|protein_coding|2/3|c.779C>T|p.Thr260Ile|1004/2076|779/1527|260/508||,A|downstream_gene_variant|MODIFIER|Eucgr.D01477|psidium_gu_G0011255|transcript|psidium_gu_T0014457|protein_coding||c.*935C>T|||||575|WARNING_TRANSCRIPT_NO_START_CODON	GT	0/0
scaffold_2	2355993	EuBR03s50888963	G	A	10139	PASS	TGT="TCCTCTCAAGATACCCATAGCGATTTCGTTCTCAACCAACTGTTGGATTACCCTCTTCACAGGTCTCGCGCCAAAATTTGGATCGAAGCCCAATGTCCCTAGAAGCTCAACAGCTTCCTCA";ALN="TCCTCTCAGTATACCCATAGCGATTTCGTTCTCAACCAACTGTTGGATCACCCTCTTCACGGGCCTGGCGCCAAAATTTGGATCGAAGCCCAATGTCCCAAGAAGCTCAATGGCTTCCTCA";ORI="+";ANN=A|missense_variant|MODERATE|Eucgr.C02666|psidium_gu_G0011256|transcript|psidium_gu_T0014458|protein_coding|10/10|c.2786C>T|p.Pro929Leu|2786/3348|2786/2982|929/993||,A|missense_variant|MODERATE|Eucgr.B01446|psidium_gu_G0011258|transcript|psidium_gu_T0014460|protein_coding|11/11|c.3032C>T|p.Pro1011Leu|3032/3228|3032/3228|1011/1075||,A|intron_variant|MODIFIER|Eucgr.C02667|psidium_gu_G0011257|transcript|psidium_gu_T0014459|protein_coding|2/6|c.45-124G>A||||||;CallRate=0.95;MAF=0.13;HOMREF=0;HET=41;HOMALT=125	GT	0/1
scaffold_2	2356834	EuBR03s51121917	A	G	8658	PASS	TGT="TTCTTACGCAATGCAACACCTCCAAGGAGAAAATAAAAATGAGCTCAAGATTAGTTACCTGAAGCTTCACAATTTTTCCGATTTCCTTGGAGTCCAGTGGCTGAAATACGATGTACTCATCA";ALN="TTCTTACACAGCGCAACACTTACAAGAAGAAAATAA-ATTGAGCTCAAGATTAGTTACCTGAAGCTTGACAATTTTGCCAATTTCCTTGGAGTCCAGAGGCTGGAATACAATATATTCATCA";ORI="+";ANN=G|missense_variant|MODERATE|Eucgr.C02666|psidium_gu_G0011256|transcript|psidium_gu_T0014458|protein_coding|9/10|c.2669T>C|p.Leu890Pro|2669/3348|2669/2982|890/993||,G|missense_variant|MODERATE|Eucgr.B01446|psidium_gu_G0011258|transcript|psidium_gu_T0014460|protein_coding|10/11|c.2915T>C|p.Leu972Pro|2915/3228|2915/3228|972/1075||,G|downstream_gene_variant|MODIFIER|Eucgr.C02667|psidium_gu_G0011257|transcript|psidium_gu_T0014459|protein_coding||c.*472A>G|||||327|	GT	0/0
scaffold_2	2357993	EuBR03s50890985	T	C	10800	PASS	TGT="CAAATTTAGGTCATTTTCCAACTTATGCAACCTTTCTTTAGATGCTTTATCCGTGTCATTTTTCAGAGATAACTTCTCCATCTCAAACTTAAGCACAGCTCTGTCTATCTCATCCAATTCA";ALN="CGAATTTAAGTCATTTTCCAACTTATGCAACCTTTCTTTAGATGCTTTATCTGTGTCATTTTTCAGAGATAACTTCTCCATCTCTAACTTAAGCACAGCTCTGTCTATCTCATCCAATTCA";ORI="+";ANN=C|missense_variant|MODERATE|Eucgr.C02666|psidium_gu_G0011256|transcript|psidium_gu_T0014458|protein_coding|8/10|c.1598A>G|p.Lys533Arg|1598/3348|1598/2982|533/993||,C|missense_variant|MODERATE|Eucgr.B01446|psidium_gu_G0011258|transcript|psidium_gu_T0014460|protein_coding|9/11|c.1844A>G|p.Lys615Arg|1844/3228|1844/3228|615/1075||,C|downstream_gene_variant|MODIFIER|Eucgr.C02667|psidium_gu_G0011257|transcript|psidium_gu_T0014459|protein_coding||c.*1631T>C|||||1486|	GT	0/0
scaffold_2	2796295	EuBR10s32239643	T	G	7051	PASS	TGT="TCTCCAACCTGGACAGACAGTGTCCAGCTCTCATGTACTTGGTCTTCTTTTATAAACAACCTCTCGATAATAACTTCTCCAAGGACGAAATTTCACTTGATAGTGTGTTTGATACCTTAAG";ALN="CTTAAGCTATCAAACACAAGACCAAGTGAAATTTCATTCTTGGAAAAGTTACTATTGAGATGTGGTTTATAAAAGAAGACCAAGTACATGAGAGCTGGACACTGTCTGTCCAGGTTAGAGA";ORI="-";ANN=G|synonymous_variant|LOW|Eucgr.J02627|psidium_gu_G0011260|transcript|psidium_gu_T0014462|protein_coding|1/3|c.159T>G|p.Pro53Pro|159/1398|159/1398|53/465||,G|synonymous_variant|LOW|Eucgr.C02715|psidium_gu_G0011259|transcript|psidium_gu_T0014461|protein_coding|1/3|c.159T>G|p.Pro53Pro|159/1438|159/1398|53/465||	GT	0/0
scaffold_2	2796337	EuBR10s32239601	T	G	5242	PASS	TGT="TCTTCTTTTATAAACAACCTCTCGATAATAACTTCTCCAAGGACGAAATTTCACTTGATAGTGTGTTTGATACCTTAAGACTTGACCTAGAAGAGACATTATCGGTGTGGCATCCGGCTGC";ALN="GCAGCTGGATACCACACTGATAATGTCTCTTCTAGGTCAAGTCTTAAGCTATCAAACACAAGACCAAGTGAAATTTCATTCTTGGAAAAGTTACTATTGAGATGTGGTTTATAAAAGAAGA";ORI="-";ANN=G|missense_variant|MODERATE|Eucgr.J02627|psidium_gu_G0011260|transcript|psidium_gu_T0014462|protein_coding|1/3|c.201T>G|p.Ser67Arg|201/1398|201/1398|67/465||,G|missense_variant|MODERATE|Eucgr.C02715|psidium_gu_G0011259|transcript|psidium_gu_T0014461|protein_coding|1/3|c.201T>G|p.Ser67Arg|201/1438|201/1398|67/465||	GT	0/0
scaffold_2	2797158	EuBR10s32238782	T	C	5129	PASS	TGT="TCCTCAGAAACAAGTGGCGATTGCTAACCCGGTGAAAAGTGCTGCTGCTATAGACCATCTATATCAATTGATAATGCAATCGGCCCCGAATCAGAACATCCTGTCTGATGTGAAGAGTTCA";ALN="CGAACTCTTCACATCAGATAAGATGTTCTGATTCACGGCTGATTGCATTATCAATTGATACAAATGATCTATAGCAGCAGCACTTTTCACTGGGTTAGCGATTGCCACTTGTTTCTGAGGA";ORI="-";ANN=C|missense_variant|MODERATE|Eucgr.J02627|psidium_gu_G0011260|transcript|psidium_gu_T0014462|protein_coding|2/3|c.709T>C|p.Tyr237His|709/1398|709/1398|237/465||,C|missense_variant|MODERATE|Eucgr.C02715|psidium_gu_G0011259|transcript|psidium_gu_T0014461|protein_coding|2/3|c.709T>C|p.Tyr237His|709/1438|709/1398|237/465||;CallRate=0.93;MAF=0.1;HOMREF=130;HET=28;HOMALT=3	GT	0/1
scaffold_2	2821765	EuBR03s52001028	A	G	6601	PASS	TGT="AGCTTTACGCACAAATATAGACTTGCTTGGCCTGTGGACCTCTCACTTCTTGCCAGCAAATATCACCAAACTAAATCACCAACTCTTTCATTTTTATAACAACAAATTAATCGTTATTAATATGC";ALN="AGCTTCACGCACGAA-ATAGACTTGCTTGGCCTGTGA--CTCTCGTCCCTTGACAGCAAATACTACCAAACGAAATCATCAATT-TTGCATTTATATAACAACAAAATAGTCATCACCAAGCTGC";ORI="+";ANN=G|intergenic_region|MODIFIER|Eucgr.C02717-Eucgr.C02719|psidium_gu_G0011263-psidium_gu_G0011265|intergenic_region|psidium_gu_G0011263-psidium_gu_G0011265|||n.2821765A>G||||||	GT	0/0
scaffold_2	2840787	EuBR03s52220952	C	T	9125	PASS	TGT="TTGGAACAATATATTAAAGCTTAAGGTAAGTACTAGGCATCATAAATAGTGGCATAGTACAACACTGTACACATAGCATCATCAAATGTGCCATCTCTAGGGAATAAGTTCTAGGAATTGGA";ALN="TGTGAATA-CAAACTAAAGCTTAACGTAAGTACTAGGCATCGTAAATAGCGGCATAGTACAGCACTGTACACGTAGCATCATCAAATGTGCCATCTCTAGGGAATGAGTTCTAGGAATTGGA";ORI="+";ANN=T|3_prime_UTR_variant|MODIFIER|Eucgr.C02719|psidium_gu_G0011265|transcript|psidium_gu_T0014467|protein_coding|2/2|c.*215G>A|||||215|	GT	0/0
scaffold_2	2918537	EuBR03s52289541	C	T	9555	PASS	TGT="TTGCTGCGAAAACTCCACCAACATACAGAAAAGAGCACACTGGCAACCAGCGAAGAGCAAGCAACACTGAGTGCAATAAGTAACTTCTTTTGTAAGTCCATTTGGCACTTCACACCTACAA";ALN="TTGCTGCGAAAACTCCACCAACATACAAAAAAGAGCGCACTTGCGCCCAGCGAAGAGCAAACAACAATGAGTGCAATGAGTGACTTCTTTTTAAAGTCCATTTGGCACTTCGCACCTACAA";ORI="+";ANN=T|missense_variant|MODERATE|Eucgr.C02722|psidium_gu_G0011272|transcript|psidium_gu_T0014475|protein_coding|2/10|c.40G>A|p.Ala14Thr|579/2132|40/1131|14/376||	GT	0/0
scaffold_2	2934324	EuBR03s52306191	A	G	8830	PASS	TGT="TTTTCTGAGCAGGAGATAGCAACATTGCGTGCAACTTTCAAAGAGCAGAGAACAAGAAACGAGAGCTTGAAGCAAATGAAGGTGATTTGCATGTCTTCTGGCTTCAAAAGATCATCAATTTCCTCCTTTC";ALN="TTTTCTGAGCAGGAGATAGCGACCTTGCGTGCAACTTTCAAGGAGCAGAGCACAAGAAACGAGAGCTTGAAGAAAATGAAGGTGCTTTGCATGTCTCCTGGCTTCG----ATC-----TTTTCTCCCTTC";ORI="+";ANN=G|missense_variant|MODERATE|Eucgr.C02724|psidium_gu_G0011274|transcript|psidium_gu_T0014477|protein_coding|5/6|c.695A>G|p.Glu232Gly|695/1020|695/1020|232/339||,G|upstream_gene_variant|MODIFIER|Eucgr.C02725|psidium_gu_G0011275|transcript|psidium_gu_T0014478|protein_coding||c.-545A>G|||||544|WARNING_TRANSCRIPT_NO_START_CODON,G|upstream_gene_variant|MODIFIER|Eucgr.C02726|psidium_gu_G0011276|transcript|psidium_gu_T0014479|protein_coding||c.-2117A>G|||||2055|,G|upstream_gene_variant|MODIFIER|Eucgr.C02726|psidium_gu_G0011276|transcript|psidium_gu_T0014480|protein_coding||c.-2117A>G|||||2117|	GT	0/0
scaffold_2	2936753	EuBR03s52308482	G	A	10589	PASS	TGT="CTTCCAGTCGAACCGCAAGATCCTGGCCGTCGTCGGCATTTGCCACTGCCCTTCGTCGCCCGATCTCGACGACGTGATTGAGCAGTTCGGTGTCAAGTGCAAGGGGTACGCGTCGGCGCTT";ALN="CTTCCAGTCGAACCGCAAGATCCTGGCCGTCGTCGGCGTCTGCCACTGCCCCTCGTCGCCTGATCTCGACGACGTGATCGAGCAGTTCGGCGTCAAGTGCAAGGGGTACGCGTCCGCGCTC";ORI="+";ANN=A|missense_variant|MODERATE|Eucgr.C02726|psidium_gu_G0011276|transcript|psidium_gu_T0014479|protein_coding|1/10|c.313G>A|p.Asp105Asn|375/4357|313/3609|105/1202||,A|missense_variant|MODERATE|Eucgr.C02726|psidium_gu_G0011276|transcript|psidium_gu_T0014480|protein_coding|1/10|c.313G>A|p.Asp105Asn|313/3597|313/3597|105/1198||,A|downstream_gene_variant|MODIFIER|Eucgr.C02724|psidium_gu_G0011274|transcript|psidium_gu_T0014477|protein_coding||c.*1609G>A|||||1609|,A|downstream_gene_variant|MODIFIER|Eucgr.C02725|psidium_gu_G0011275|transcript|psidium_gu_T0014478|protein_coding||c.*1609G>A|||||1237|WARNING_TRANSCRIPT_NO_START_CODON	GT	0/0
scaffold_2	2941449	EuBR03s52313210	A	G	10795	PASS	TGT="GTGGATGGGATCAGCCTCATCAGGGCCTTTCATATATACACCGTTTAGCAAGGGTGATCCAAATGATAGTGGCAAGCAGGAGGTAATATGGATTGTTGGAGAACCGGTCCATGTCTTGGTT";ALN="GTGGATGGGATCAGCTACATCAGGGCCTTTCATATATACACCATTTAGCAAGGGTGATTCGAATGATAGTGGCAAGCAGGAGGTAATATGGATTGTTGGAGAACCGGTCCATGTCTTGGTT";ORI="+";ANN=G|missense_variant|MODERATE|Eucgr.C02726|psidium_gu_G0011276|transcript|psidium_gu_T0014479|protein_coding|8/10|c.1684A>G|p.Asn562Asp|1746/4357|1684/3609|562/1202||,G|missense_variant|MODERATE|Eucgr.C02726|psidium_gu_G0011276|transcript|psidium_gu_T0014480|protein_coding|8/10|c.1672A>G|p.Asn558Asp|1672/3597|1672/3597|558/1198||	GT	0/0
scaffold_2	2960161	EuBR03s52330351	G	A	10535	PASS	TGT="GTCGTCTCACGTGGCTTGCCTGAGGATTGCCACGCCGGTTGACCAGTTGCCCAGGATCGACGCTCAGCTGGCTCAGTCGCAGCATGTGGTGGCTAAGTACTCCGCCATGAGTCAAGGATTG";ALN="GTCGGCTCACGTGGCTTGCCTGAGGATTGCCACGCCGGTCGACCAGTTGCCGAGGATCGACGCTCAGCTGGCTCAGTCGCAGCATGTGGTGGCCAAGTACTCGGCGATGAGTCAAGGATTG";ORI="+";ANN=A|missense_variant|MODERATE|Eucgr.C02727|psidium_gu_G0011277|transcript|psidium_gu_T0014481|protein_coding|1/6|c.586G>A|p.Ala196Thr|757/2220|586/1299|196/432||,A|missense_variant|MODERATE|Eucgr.C02727|psidium_gu_G0011277|transcript|psidium_gu_T0014482|protein_coding|1/6|c.586G>A|p.Ala196Thr|757/2073|586/1275|196/424||,A|missense_variant|MODERATE|Eucgr.C02727|psidium_gu_G0011277|transcript|psidium_gu_T0014483|protein_coding|1/6|c.586G>A|p.Ala196Thr|757/2212|586/1266|196/421||,A|5_prime_UTR_variant|MODIFIER|Eucgr.C02727|psidium_gu_G0011277|transcript|psidium_gu_T0014484|protein_coding|2/7|c.-45G>A|||||45|	GT	0/0
scaffold_2	2971787	EuBR03s52349215	G	A	11075	PASS	TGT="TTGGTACTTCTTGACAAAGTGAAGGTAGTTTCGGCGGACAATGATGGTCCTCATCATCTTAGCACTGTGGCAAGTGCCAGCAAGAATACGACCCCTGATGGATACATTGCCAGTAAATGGG";ALN="TTGGTACTTCTTGACAAAGTGCAGGTAGTTCCGGCGGACAATGATGGTCCTCATCATCTTGGCACTGTGGCAAGTGCCAGCAAGAATACGACCCCTGATGGATACATTGCCAGTAAATGGG";ORI="+";ANN=A|missense_variant|MODERATE|Eucgr.C02730|psidium_gu_G0011278|transcript|psidium_gu_T0014485|protein_coding|4/6|c.236C>T|p.Ala79Val|337/948|236/483|79/160||,A|missense_variant|MODERATE|Eucgr.C02730|psidium_gu_G0011278|transcript|psidium_gu_T0014486|protein_coding|4/6|c.236C>T|p.Ala79Val|337/711|236/483|79/160||,A|upstream_gene_variant|MODIFIER|Eucgr.C02732|psidium_gu_G0011279|transcript|psidium_gu_T0014487|protein_coding||c.-3476G>A|||||3476|	GT	0/0
scaffold_2	2976790	EuBR03s52357506	G	T	9217	PASS	TGT="ctctcAGAGTAGACATATCAAATCAAGAGAACTGACTTTACATTGTGCAACAGCATTGGATGCCTTGTTCTCTATACAGGTCAGGGGAGGTTCCACAAAACCACAGGCAGAGCATTGGAGT";ALN="ctcGCAGAGTAGACAAATCAAGTCAAGAAGACTGACTTTACATTCTGCAACAGCATTGGAGGCATTGTTCTCTATGCTGGTCAGGGGAGATTCCACAAAACCACGAGCAGGGCATTGGAGT";ORI="+";ANN=T|missense_variant|MODERATE|Eucgr.C02732|psidium_gu_G0011279|transcript|psidium_gu_T0014487|protein_coding|4/9|c.575G>T|p.Cys192Phe|575/1701|575/1701|192/566||,T|upstream_gene_variant|MODIFIER|Eucgr.C02730|psidium_gu_G0011278|transcript|psidium_gu_T0014485|protein_coding||c.-3822C>A|||||3721|,T|upstream_gene_variant|MODIFIER|Eucgr.C02730|psidium_gu_G0011278|transcript|psidium_gu_T0014486|protein_coding||c.-3822C>A|||||3721|	GT	0/0
scaffold_2	2978552	EuBR03s52378844	C	T	9803	PASS	TGT="GAGCTACGGGCTGTACTACGACACTCCTTCCCTAACTGAGTTACAAGACTGCACATTCGTCCGCCAAACATTCAGCGAAGTACACTCGAAATATTGTCCCGGTTTGCAGCGATACAGCAAA";ALN="GAGCTACGGGCTGTACTACGACACTCCTTCCCTAACCGACCTACAAGACTGCACATTCGTTCGCCAAACATTCAGAGAAGTACATGAGAAGTACTGTCCCGGTTTGCAGCAATACAGCAAA";ORI="+";ANN=T|missense_variant|MODERATE|Eucgr.C02732|psidium_gu_G0011279|transcript|psidium_gu_T0014487|protein_coding|9/9|c.1510C>T|p.Arg504Cys|1510/1701|1510/1701|504/566||	GT	0/0
scaffold_2	3043396	EuBR03s52419714	G	A	10789	PASS	TGT="CATGTCTCAGGAGCTCAAGGAAGAAGGTAACAAGCTCTTTCAGAAAAAGGATCATGAAGGTGCCATGTTGAAGTACGAAAAGGCCCTTAAACTTTTGCCAAAAAATCATATTGATGTCGCT";ALN="CATGTCTCAGGAGCTCAAGGAAGAAGGTAACAAGCTCTATCAGAAAAGGGATCATGAAGGTGCCATGTTGAAGTACGAAAAGGCCCTTAAACTTTTGCCAAACAATCATATTGACGTCGCT";ORI="+";ANN=A|missense_variant|MODERATE|Eucgr.C02736|psidium_gu_G0011283|transcript|psidium_gu_T0014492|protein_coding|1/3|c.190G>A|p.Ala64Thr|796/3201|190/2127|64/708||,A|upstream_gene_variant|MODIFIER|Eucgr.L03523|psidium_gu_G0011284|transcript|psidium_gu_T0014493|protein_coding||c.-3991G>A|||||3991|,A|downstream_gene_variant|MODIFIER|Eucgr.C02735|psidium_gu_G0011282|transcript|psidium_gu_T0014491|protein_coding||c.*4215G>A|||||3767|WARNING_TRANSCRIPT_NO_START_CODON,A|downstream_gene_variant|MODIFIER|Eucgr.C02735|psidium_gu_G0011282|transcript|psidium_gu_T0014490|protein_coding||c.*4215G>A|||||3767|;CallRate=0.94;MAF=0.13;HOMREF=17;HET=8;HOMALT=138	GT	0/1
scaffold_2	3043682	EuBR03s52420000	T	C	10322	PASS	TGT="CTGAGAGATGTTAATAATGTCCTGAGTATGGAGCCGAATAATCTAACTGCGCTGGAACTTGTGGAGAAGGTGAAAAAGGCCATTAGTGAGAAAGGTATCCTGATTGAGGACAAAGAAGTTG";ALN="CTGAGAGACGTTAATAATGTCCTGAGTATGGAGCCAAATAATTTAAATGCGCTGGAACTTGTGGAGAAGGTGAAAAAGGCCATCAGTGATAAAGGTATCCAGATTGAGGACAAAGAAGTTG";ORI="+";ANN=C|missense_variant|MODERATE|Eucgr.C02736|psidium_gu_G0011283|transcript|psidium_gu_T0014492|protein_coding|1/3|c.476T>C|p.Val159Ala|1082/3201|476/2127|159/708||,C|upstream_gene_variant|MODIFIER|Eucgr.L03523|psidium_gu_G0011284|transcript|psidium_gu_T0014493|protein_coding||c.-3705T>C|||||3705|,C|downstream_gene_variant|MODIFIER|Eucgr.C02735|psidium_gu_G0011282|transcript|psidium_gu_T0014491|protein_coding||c.*4501T>C|||||4053|WARNING_TRANSCRIPT_NO_START_CODON,C|downstream_gene_variant|MODIFIER|Eucgr.C02735|psidium_gu_G0011282|transcript|psidium_gu_T0014490|protein_coding||c.*4501T>C|||||4053|	GT	0/0
scaffold_2	3044707	EuBR03s52421025	G	A	10887	PASS	TGT="GGAATATATCAAGGCAGGATTGAGGTATGAGGAAGCTCTGAAAATCAAACCCGATTTCTACGAAGGTCTGCTTGCGCTTGGGCAGCAGCAGTTTGAGCAGGCAAAGCTCTGCTGGTATTAC";ALN="GGAATATATCAAGGCAGGACTGAGGTATGAGGAAGCTCTGAAAATCAAACCTGATTTCTACGAAGGTCTGCTTGCACTTGGGCAGCAGCAATTTGAGCAGGCAAAGCTCTGCTGGTATTAT";ORI="+";ANN=A|missense_variant|MODERATE|Eucgr.C02736|psidium_gu_G0011283|transcript|psidium_gu_T0014492|protein_coding|1/3|c.1501G>A|p.Glu501Lys|2107/3201|1501/2127|501/708||,A|upstream_gene_variant|MODIFIER|Eucgr.L03523|psidium_gu_G0011284|transcript|psidium_gu_T0014493|protein_coding||c.-2680G>A|||||2680|	GT	0/0
scaffold_2	3073048	EuBR03s52454879	T	G	8002	PASS	TGT="GAGCTTCAATCTAGACATCAGAAGATGGTGTAACGAGTATGCCGAGCATGTAAATACTCAGTTGAAATAGGCAAATAAGCATTATACCTCCAGTTTCGGCTTAACATCATTGCCCTTCCCA";ALN="GAGCTTCAATCTAGACATCAGAAGTTGGTGTAACTAGTATGCTCAGCCCGCAAATACTTGGTCAAAATAAGGAAATGAGCATTATACCTCCAGTTGTGGCTTAACATTATTGCCACAGCCA";ORI="+";ANN=G|intergenic_region|MODIFIER|Eucgr.L03523-Eucgr.C02739|psidium_gu_G0011284-psidium_gu_G0011285|intergenic_region|psidium_gu_G0011284-psidium_gu_G0011285|||n.3073048T>G||||||	GT	0/0
scaffold_2	3136377	EuBR03s52490306	C	A	8388	PASS	TGT="GGCCACTTCTGGTACAAAAACATACTGCAGACAGACACTGATTGGTGGAAACTATGGCTTGCTAGACACTGAAACATTCCAACCAAACCCAGATTACTACAGGTTGGTTAGTCATGAGATT";ALN="GGCCACTTACAATACAAAAACATATTGCAGACAGACATTGATTGGTGGAAACTATGGCTTGCTAAACACTCAAAATTTTCTCCCAAACCCAGATTACTACAGGTAGGTTACTCACGTGGTT";ORI="+";ANN=A|missense_variant|MODERATE|Eucgr.C02742|psidium_gu_G0011289|transcript|psidium_gu_T0014498|protein_coding|7/9|c.1114C>A|p.Leu372Ile|1284/1962|1114/1632|372/543||,A|missense_variant|MODERATE|Eucgr.C02741|psidium_gu_G0011290|transcript|psidium_gu_T0014500|protein_coding|7/9|c.979C>A|p.Leu327Ile|979/1449|979/1449|327/482||,A|missense_variant|MODERATE|Eucgr.C02742|psidium_gu_G0011289|transcript|psidium_gu_T0014499|protein_coding|7/8|c.1114C>A|p.Leu372Ile|1284/2038|1114/1306|372/434||WARNING_TRANSCRIPT_INCOMPLETE,A|downstream_gene_variant|MODIFIER|Eucgr.C02740|psidium_gu_G0011288|transcript|psidium_gu_T0014497|protein_coding||c.*4707C>A|||||4707|,A|downstream_gene_variant|MODIFIER|Eucgr.C02743|psidium_gu_G0011291|transcript|psidium_gu_T0014501|protein_coding||c.*1593G>T|||||1157|,A|downstream_gene_variant|MODIFIER|Eucgr.C02743|psidium_gu_G0011291|transcript|psidium_gu_T0014502|protein_coding||c.*1858G>T|||||1157|WARNING_TRANSCRIPT_NO_STOP_CODON	GT	0/0
scaffold_2	3137382	EuBR03s52491278	C	T	8770	PASS	TGT="TCCGCTGTATTTGCTCGAATTCCTAGCATGAGTGTCACTGCATGCCAATAGTGCAGGACCACAGGCACAGTGAACTTGCTATTTGTAATGGTAATTATGAGGTGACCATTGAAGATAATTA";ALN="TCCGTTGTATTTGCTCAGATTCCAAATATGAATGTCACTGCATGCAAATAGTCCAGGACCGTAGGCACAGTGAACTTTCTATTTGTAATTGTAACTATAAGGTGACCACTGTAGATAATTA";ORI="+";ANN=T|3_prime_UTR_variant|MODIFIER|Eucgr.C02742|psidium_gu_G0011289|transcript|psidium_gu_T0014498|protein_coding|9/9|c.*11C>T|||||11|,T|3_prime_UTR_variant|MODIFIER|Eucgr.C02742|psidium_gu_G0011289|transcript|psidium_gu_T0014499|protein_coding|8/8|c.*413C>T|||||413|WARNING_TRANSCRIPT_INCOMPLETE,T|downstream_gene_variant|MODIFIER|Eucgr.C02741|psidium_gu_G0011290|transcript|psidium_gu_T0014500|protein_coding||c.*11C>T|||||11|,T|downstream_gene_variant|MODIFIER|Eucgr.C02743|psidium_gu_G0011291|transcript|psidium_gu_T0014501|protein_coding||c.*588G>A|||||152|,T|downstream_gene_variant|MODIFIER|Eucgr.C02743|psidium_gu_G0011291|transcript|psidium_gu_T0014502|protein_coding||c.*853G>A|||||152|WARNING_TRANSCRIPT_NO_STOP_CODON	GT	0/0
scaffold_2	3308128	EuBR09s34491316	A	C	8419	PASS	TGT="GTACTACCAGAACCTGCCACGCGGTCTAGGGCTATTGGCGATAGATCATATGTTGTATGCGAGCCCTAGGACAAGGCCGTTCGTGCAACTGTACGCCAAGGACCAAGAAGCTTTTTTCAAG";ALN="GTACTATCAGAACCTGCCGCGTGGCCTAGGGCTATTGGCCATAGACCATGCGTTGTACGCGAGCCCTAGGACACGGCCGTTCGTGGAGATGTTTGCCAAGGACCAAGCCGCGTTTTTCCAG";ORI="+";ANN=C|missense_variant|MODERATE|Eucgr.I02385|psidium_gu_G0011296|transcript|psidium_gu_T0014507|protein_coding|1/1|c.820A>C|p.Ser274Arg|820/984|820/984|274/327||	GT	0/0
scaffold_2	3308199	EuBR09s34491387	T	G	7880	PASS	TGT="CAAGGCCGTTCGTGCAACTGTACGCCAAGGACCAAGAAGCTTTTTTCAAGGCGTTTGCACGTGCCATGGAGAAGCTCAGTGTCTATGGCGTCAAGGCCGGTCGGAAAGGAGAGATCAGGAA";ALN="CACGGCCGTTCGTGGAGATGTTTGCCAAGGACCAAGCCGCGTTTTTCCAGGCGTTTTCGCGTGCCATGGAGAAGTTCAGTGTTCTTGGTGCCAAGACTGGTCGGAATGGAGAGATCAGGAG";ORI="+";ANN=G|synonymous_variant|LOW|Eucgr.I02385|psidium_gu_G0011296|transcript|psidium_gu_T0014507|protein_coding|1/1|c.891T>G|p.Arg297Arg|891/984|891/984|297/327||	GT	0/0
scaffold_2	3396798	EuBR02s37316859	T	G	9271	PASS	TGT="GACTAACAATTTATCATGCATAAGGCATCATCTGACATTTTTCTAATAATGTGCGCGGCAATGACATGAAGCTGTAATAACCTGTCGTGAACAAAAACGGCCATGTCGCAGGCGGCCAAAG";ALN="GGCTGACAATTTATTATGCATAAGGCATCATCTGACATTTCTCTACCAATGCGCACAGCAATGACAAGAAGTTATAATAACCTGTCATGAACAAAAACGGCTATGTCACAGGCAGCCAAAG";ORI="+";ANN=G|downstream_gene_variant|MODIFIER|psidium_gu_G0011303|psidium_gu_G0011303|transcript|psidium_gu_T0014514|protein_coding||c.*1453A>C|||||1453|WARNING_TRANSCRIPT_NO_START_CODON,G|intron_variant|MODIFIER|psidium_gu_G0011302|psidium_gu_G0011302|transcript|psidium_gu_T0014513|protein_coding|3/4|c.224+20A>C||||||	GT	0/0
scaffold_2	3455395	EuBR03s52792324	T	C	10928	PASS	TGT="TTCACCTTTCAACCGATTAATTCTATCTGCATTTGGATCATTGGAGTAATACTCCATTTGCTGGCTTAAAACCCTTGAAAATTCATCATTCATGGCATAAGCCTGAGCAGAAAGAACTGCA";ALN="TTCACCTTTCAGCCGATTAATTCTATCCGCATTTGGATCATTGGAATAATACTCCATTTGCTGGCTTAAAACCCTTGAAAATTCATCATTCATGGCATAAGCCTGAGCAGAGAGAACTGCA";ORI="+";ANN=C|missense_variant|MODERATE|Eucgr.C02758|psidium_gu_G0011307|transcript|psidium_gu_T0014520|protein_coding|2/4|c.347A>G|p.Gln116Arg|523/1394|347/672|116/223||WARNING_TRANSCRIPT_NO_START_CODON,C|missense_variant|MODERATE|Eucgr.C02758|psidium_gu_G0011307|transcript|psidium_gu_T0014521|protein_coding|2/5|c.347A>G|p.Gln116Arg|523/1284|347/672|116/223||WARNING_TRANSCRIPT_NO_START_CODON,C|upstream_gene_variant|MODIFIER|Eucgr.C02757|psidium_gu_G0011306|transcript|psidium_gu_T0014519|protein_coding||c.-2632A>G|||||2632|WARNING_TRANSCRIPT_MULTIPLE_STOP_CODONS	GT	0/0
scaffold_2	3476040	EuBR03s52804661	A	G	10429	PASS	TGT="AGACTTACCCAAAAGTTTTATGGCAGCAGACAAGGTCCCACCTGTGGCTACCAAATCATCGATCACTATTACACGCTCACCGGACTCGACAGCACCCACATGCATTTCAAGACAGTCGGTT";ALN="AGACTTACCCAAAAGTTTTATAGCAGCAGACAAGGTCCCACCTGTGGCAACCAAATCATCGATCACTATTGCACGCTCACCAGGCTCAACAGCACCCACATGCATTTCAAGACAATCAGTT";ORI="+";ANN=G|missense_variant|MODERATE|Eucgr.C02760|psidium_gu_G0011311|transcript|psidium_gu_T0014525|protein_coding|4/7|c.392T>C|p.Ile131Thr|529/1076|392/576|131/191||	GT	0/0
scaffold_2	3491012	EuBR03s52876007	T	C	10663	PASS	TGT="CTTCAACCGCACCCAATCTCCAGCAGCCAGGCCATGAGTGACTCGCTCTAATTTTGAGATGTGAATTCTCAACGGGTCATGGATGCCATGAACCCTAACCAGCACAAAGCCATCTCGATCT";ALN="CTTTAACCGCACCCAATCTCCAGCAGCCAGGCCATGAGTTACTCGCTCTAATTTTGAGACGTGAATTCTCAAGGGGTCATGGATGCCATGAACCCTCACCAGCACAAAGCCATCTCGATCT";ORI="+";ANN=C|missense_variant|MODERATE|Eucgr.C02764|psidium_gu_G0011312|transcript|psidium_gu_T0014526|protein_coding|2/2|c.548A>G|p.His183Arg|548/1436|548/1236|183/411||,C|missense_variant|MODERATE|Eucgr.L01004|psidium_gu_G0011313|transcript|psidium_gu_T0014527|protein_coding|4/4|c.1214A>G|p.His405Arg|1214/1341|1214/1341|405/446||WARNING_TRANSCRIPT_NO_STOP_CODON	GT	0/0
scaffold_2	3501436	EuBR03s52888102	T	C	10666	PASS	TGT="CTGAGGACGGCGATCTGGGAGTCCAGGGCCTTCATGGTCTCCTCCTTCTGGCTCTCCAGGCTTGCCAGCGCCTCCTGCAGCTCCGCCTCCACCTTGCGCCGCCCCTCCAGCAGCTTCTGCT";ALN="CTGAGGACGGCGATCTGGGAGTCGAGGGCCTTGAGGGTCTCCTCCTTCTGGCTCTCCAGGATGGCCAGCGCCTCCTGCAGCTCCGCCTCCACCTTGCGCCGCCCCTCCAGCAGCTTCTGCT";ORI="+";ANN=C|synonymous_variant|LOW|Eucgr.C02765|psidium_gu_G0011314|transcript|psidium_gu_T0014528|protein_coding|2/2|c.540A>G|p.Gln180Gln|566/664|540/638|180/211||WARNING_TRANSCRIPT_MULTIPLE_STOP_CODONS,C|downstream_gene_variant|MODIFIER|Eucgr.C02766|psidium_gu_G0011315|transcript|psidium_gu_T0014529|protein_coding||c.*1311A>G|||||1072|,C|downstream_gene_variant|MODIFIER|Eucgr.L01003|psidium_gu_G0011316|transcript|psidium_gu_T0014530|protein_coding||c.*1311A>G|||||1072|,C|downstream_gene_variant|MODIFIER|Eucgr.C02766|psidium_gu_G0011315|transcript|psidium_gu_T0014531|protein_coding||c.*2003A>G|||||1799|	GT	0/0
scaffold_2	3522446	EuBR03s52907750	G	A	11343	PASS	TGT="GGAGACATTGGAGGAGTTTGTGAGGGATAGAGCAAAGAGACCCAAGAGCCCCGAGAGGAGAGAGGAATTGCCTCCTGTGGCTCAGGAGGAGGAGCCTGTGCCTAACATGAACGAGATAAAG";ALN="GGAGACATTGGAGGAGTTTGTGAGGGATAGAGCAAAGAGACCCAAGAGCCCCGAGAGGAGAGAGGAATTGCCTCCTGTGGCTCAGGAGGAGGAGCCTGTGCCTGACATGAATGAGATAAAG";ORI="+";ANN=A|missense_variant|MODERATE|Eucgr.C02768|psidium_gu_G0011318|transcript|psidium_gu_T0014533|protein_coding|2/3|c.1144G>A|p.Glu382Lys|1602/2917|1144/1974|382/657||,A|upstream_gene_variant|MODIFIER|Eucgr.C02769|psidium_gu_G0011320|transcript|psidium_gu_T0014535|protein_coding||c.-3254G>A|||||3254|WARNING_TRANSCRIPT_MULTIPLE_STOP_CODONS,A|downstream_gene_variant|MODIFIER|psidium_gu_G0011319|psidium_gu_G0011319|transcript|psidium_gu_T0014534|protein_coding||c.*3226C>T|||||3226|	GT	0/0
scaffold_2	3522509	EuBR03s52907813	T	C	10323	PASS	TGT="GGAATTGCCTCCTGTGGCTCAGGAGGAGGAGCCTGTGCCTAACATGAACGAGATAAAGGCATTGCCTCCACCAGAGAATTATACTCCGGCACCACCACCGGAGCCAACACCGGAGCCACCG";ALN="GGAATTGCCTCCTGTGGCTCAGGAGGAGGAGCCTGTGCCTGACATGAATGAGATAAAGGCATTACCTCCACCAGAGAATTATACTCCTGCACCGCCACCAGAGCCAGAACCAGAGCCACCG";ORI="+";ANN=C|synonymous_variant|LOW|Eucgr.C02768|psidium_gu_G0011318|transcript|psidium_gu_T0014533|protein_coding|2/3|c.1207T>C|p.Leu403Leu|1665/2917|1207/1974|403/657||,C|upstream_gene_variant|MODIFIER|Eucgr.C02769|psidium_gu_G0011320|transcript|psidium_gu_T0014535|protein_coding||c.-3191T>C|||||3191|WARNING_TRANSCRIPT_MULTIPLE_STOP_CODONS,C|downstream_gene_variant|MODIFIER|psidium_gu_G0011319|psidium_gu_G0011319|transcript|psidium_gu_T0014534|protein_coding||c.*3163A>G|||||3163|;CallRate=0.97;MAF=0.09;HOMREF=138;HET=32;HOMALT=0	GT	0/1
scaffold_2	3522662	EuBR03s52907966	G	A	10116	PASS	TGT="GAGGGATGATGGAGTCACTGCTGATGATCAAGGTAATAAACTTGCATTGGCTCTGTTTGCGGGGCCACCAGCTAATTCTGGCAATGGTTCATGGGAAGCATTCCGATCTAATGGTGAGTCAGAA";ALN="GAGGGACGAGGGAGTCACTGCTGATGATCAAGGTAATAAATTTGCATTGGCTCTGTTTGCGGGGCCACCAGCtaa---tGGCAATGGTTCATGGGAAGCATTCCCATCTAATGGTGGGCCAGAA";ORI="+";ANN=A|missense_variant|MODERATE|Eucgr.C02768|psidium_gu_G0011318|transcript|psidium_gu_T0014533|protein_coding|2/3|c.1360G>A|p.Gly454Arg|1818/2917|1360/1974|454/657||,A|upstream_gene_variant|MODIFIER|Eucgr.C02769|psidium_gu_G0011320|transcript|psidium_gu_T0014535|protein_coding||c.-3038G>A|||||3038|WARNING_TRANSCRIPT_MULTIPLE_STOP_CODONS,A|downstream_gene_variant|MODIFIER|psidium_gu_G0011319|psidium_gu_G0011319|transcript|psidium_gu_T0014534|protein_coding||c.*3010C>T|||||3010|	GT	0/0
scaffold_2	3558408	EuBR03s52944360	T	C	10483	PASS	TGT="CGACAAATACCAGCGGCAAAGGGGTTTCTGCGATAGAGTTGCGGGATTCAGGAAACCTGGTTTTGCTCGGGAAGGACAGTACAGTCGTTTGGCAGAGTTTCGACCATCCTACCGATACGCT";ALN="CAACTAATACCAGCGGCAGAGGAGTTTCCGCGATAGAGTTGCGGGATTCAGGAAACCTGGCTTTGCTCGGGAAGGACAGTACAGTCGTCTGGCAGAGTTTTGACCATCCTACCGATACGCT";ORI="+";ANN=C|synonymous_variant|LOW|Eucgr.B00888|psidium_gu_G0011323|transcript|psidium_gu_T0014540|protein_coding|2/4|c.369T>C|p.Val123Val|369/2323|369/2323|123/773||WARNING_TRANSCRIPT_INCOMPLETE,C|synonymous_variant|LOW|Eucgr.C02772|psidium_gu_G0011324|transcript|psidium_gu_T0014541|protein_coding|1/1|c.294T>C|p.Val98Val|294/2328|294/2328|98/775||	GT	0/0
scaffold_2	3581019	EuBR04s37089471	C	T	8498	PASS	TGT="CATGGCGAGCCTCAATCACAAAGGTTGAGTACAAAGAAAATGGCAAATTAGTTATCTGCAACAGGAATTTTGAACTAAGTCAGTTAACAACAGTTGAAGTGTATTTACATTCACATTTATT";ALN="CATGGCGAGCCTCAATCACAAAGGTTGAGTATAAAGAAAATGGCAAATCAGTTATCTGCAACAGAAATTTCAAAGCAAGTCAGTAAACAACAATCAAAGAGCACCTATATTCATATCAACT";ORI="+";ANN=T|intergenic_region|MODIFIER|Eucgr.B00888-psidium_gu_G0011325|psidium_gu_G0011323-psidium_gu_G0011325|intergenic_region|psidium_gu_G0011323-psidium_gu_G0011325|||n.3581019C>T||||||	GT	0/0
scaffold_2	3626524	EuBR03s52992639	T	G	6446	PASS	TGT="AAGGTGTTGTAGTGTTCTCGGGCAAAGGAGGTGTCTGTAGGTTCCAGTACTCTCGCTATTACTTGCGAAGTGTAATTTCATATTGAAACAATCATGTACATAGTTGTGAGGAACTAATTGCTCGCA";ALN="AAAGTGTCATAAAGTTT-TGGGCAAGGGATGTTTCTGTAGGTTCTAGTACTCTTGCTATTACTTCCAAAAAGTAATTTCATATC--AACAGTTA--TACAGAGTTGTGAGAAAGTAATTGCTGGCA";ORI="+";ANN=G|downstream_gene_variant|MODIFIER|Eucgr.C02776|psidium_gu_G0011329|transcript|psidium_gu_T0014550|protein_coding||c.*584T>G|||||584|,G|intron_variant|MODIFIER|Eucgr.C02776|psidium_gu_G0011329|transcript|psidium_gu_T0014547|protein_coding|10/19|c.1544+268T>G||||||WARNING_TRANSCRIPT_MULTIPLE_STOP_CODONS,G|intron_variant|MODIFIER|Eucgr.C02776|psidium_gu_G0011329|transcript|psidium_gu_T0014548|protein_coding|10/19|c.1544+268T>G||||||WARNING_TRANSCRIPT_MULTIPLE_STOP_CODONS,G|intron_variant|MODIFIER|Eucgr.C02776|psidium_gu_G0011329|transcript|psidium_gu_T0014549|protein_coding|10/18|c.1544+268T>G||||||WARNING_TRANSCRIPT_MULTIPLE_STOP_CODONS	GT	0/0
scaffold_2	3635353	EuBR03s53013121	C	T	10692	PASS	TGT="CAAAGCCTTGTCCGAAACTGCATTGCAATGGCGAAGTTCAAGCTTCTCAAGCTGCCGACAACCATTAGCAATCTCAATCAAACCTTCATCTCCGACGGAAGAAACATTCCAGATAGAAAGA";ALN="CAAAGCCTTGTCAGAAACTGCATTGCAATGGCGGAGTTCAAGCTTCTCAAGCTGCCGACAACCATTAGCAATCTCAATCAAACCTTCGTCTCCCACGGAAGAAACATTCCAGATAGAGAGA";ORI="+";ANN=T|missense_variant|MODERATE|Eucgr.C02778|psidium_gu_G0011330|transcript|psidium_gu_T0014551|protein_coding|4/8|c.665G>A|p.Gly222Asp|897/2905|665/1894|222/630||WARNING_TRANSCRIPT_MULTIPLE_STOP_CODONS,T|downstream_gene_variant|MODIFIER|Eucgr.C02776|psidium_gu_G0011329|transcript|psidium_gu_T0014547|protein_coding||c.*4483C>T|||||3514|WARNING_TRANSCRIPT_MULTIPLE_STOP_CODONS,T|downstream_gene_variant|MODIFIER|psidium_gu_G0011331|psidium_gu_G0011331|transcript|psidium_gu_T0014552|protein_coding||c.*1662C>T|||||1662|,T|downstream_gene_variant|MODIFIER|psidium_gu_G0011332|psidium_gu_G0011332|transcript|psidium_gu_T0014553|protein_coding||c.*4511G>A|||||4511|WARNING_TRANSCRIPT_NO_STOP_CODON,T|downstream_gene_variant|MODIFIER|Eucgr.C02776|psidium_gu_G0011329|transcript|psidium_gu_T0014548|protein_coding||c.*4483C>T|||||3514|WARNING_TRANSCRIPT_MULTIPLE_STOP_CODONS,T|downstream_gene_variant|MODIFIER|Eucgr.C02776|psidium_gu_G0011329|transcript|psidium_gu_T0014549|protein_coding||c.*4483C>T|||||3514|WARNING_TRANSCRIPT_MULTIPLE_STOP_CODONS;CallRate=0.93;MAF=0.12;HOMREF=13;HET=14;HOMALT=134	GT	0/1
scaffold_2	3642458	EuBR03s53045826	A	G	9244	PASS	TGT="CAACTTCAGGTGGAAGACAATGTGCCTTAGTTGGAGTAACGGCAAGCCTCCTTATCTCAACAATGTCGTTCGACTCTTTCTGATTTTTAAGAAGTTTGGGATTCTTCAGCAGCCATTGTTG";ALN="CCACTTCAGGTGGAAGACAATGTGCTTTGGTTGGAGTTACAATGAGCCTCCTTATTTCAACAATGTCGTTCAACTCTTTCTGGTTTTTAACAAGTATGGGATTCTTCAGCAGCCATTCTTG";ORI="+";ANN=G|synonymous_variant|LOW|psidium_gu_G0011332|psidium_gu_G0011332|transcript|psidium_gu_T0014553|protein_coding|1/2|c.1227T>C|p.Ile409Ile|1227/3423|1227/3423|409/1140||WARNING_TRANSCRIPT_NO_STOP_CODON,G|downstream_gene_variant|MODIFIER|Eucgr.C02783|psidium_gu_G0011333|transcript|psidium_gu_T0014554|protein_coding||c.*4630T>C|||||4457|	GT	0/0
scaffold_2	3642861	EuBR03s53046229	G	A	10277	PASS	TGT="CTGCACCCTTCGTTCCCTAAGATAATCCATGGCTTTCTTCAACTTCAGTCCATGGCGTGGTGGAACTGACACTCTGTAGGTATTACATCGACCGACAGCCCCACTAGTTGTGAAATCTGTA";ALN="CTGCACCCTTTGTCCCCTAAGGTAATCCATGGCCTTCTTCAACTTCAGTCCATGGTGTGGCGGAACTGACACTCTGTAGGTATTACACCGACCGATAGCCCCACTAACTGTGAAATCTGTA";ORI="+";ANN=A|missense_variant|MODERATE|psidium_gu_G0011332|psidium_gu_G0011332|transcript|psidium_gu_T0014553|protein_coding|1/2|c.824C>T|p.Pro275Leu|824/3423|824/3423|275/1140||WARNING_TRANSCRIPT_NO_STOP_CODON,A|downstream_gene_variant|MODIFIER|Eucgr.C02783|psidium_gu_G0011333|transcript|psidium_gu_T0014554|protein_coding||c.*4227C>T|||||4054|;CallRate=0.98;MAF=0.08;HOMREF=0;HET=27;HOMALT=144	GT	0/1
scaffold_2	3662027	EuBR03s53032525	A	G	10472	PASS	TGT="AAACAAGACAATCATACAAATGGTGTAACTCTGGAGCTTCAACTGCTTGCAGAATCCTTACATCACCAGGGTGTAGACATGGATTTTTTGCTACTACAACGTACCCTTTAATCACTTGTCG";ALN="AAACAAGACAATCATACAAATGGTGTAAATCTGGAGCATCAACTGCTTCCAGAATCCTTACATCGCCAGGGTGTAGACATGGATTTTTGGCTACTACAACGTACCCTTTAATCACTTGTCG";ORI="+";ANN=G|synonymous_variant|LOW|Eucgr.C02780|psidium_gu_G0011335|transcript|psidium_gu_T0014556|protein_coding|2/3|c.2478T>C|p.Asp826Asp|2600/4016|2478/3597|826/1198||WARNING_TRANSCRIPT_NO_STOP_CODON,G|synonymous_variant|LOW|Eucgr.C02779|psidium_gu_G0011336|transcript|psidium_gu_T0014557|protein_coding|8/12|c.2133T>C|p.Asp711Asp|2133/2925|2133/2925|711/974||,G|synonymous_variant|LOW|Eucgr.C02782|psidium_gu_G0011337|transcript|psidium_gu_T0014558|protein_coding|1/2|c.2478T>C|p.Asp826Asp|2478/3591|2478/3591|826/1196||	GT	0/0
scaffold_2	3662118	EuBR03s53044663	T	C	9703	PASS	TGT="TACTACAACGTACCCTTTAATCACTTGTCGATTCTTTTTTGACTCGGAGAACCTGGAGCCGTGTTTTACGAAGCAGTTCTCCAGGGCTGGACTAGACACTTGAATAAAGCACTGACCTTGT";ALN="TACTACAATGCACCCATTGATCACTTGTCGGTTCTTTTTAGTCTCAGAAAATCTGGAGCCGTGTTTTATGAAGCAGTTCTCCAAGGCTGGACTAGACACTTGAATAAAGCACTGACCTTGT";ORI="+";ANN=C|missense_variant|MODERATE|Eucgr.C02780|psidium_gu_G0011335|transcript|psidium_gu_T0014556|protein_coding|2/3|c.2387A>G|p.His796Arg|2509/4016|2387/3597|796/1198||WARNING_TRANSCRIPT_NO_STOP_CODON,C|missense_variant|MODERATE|Eucgr.C02779|psidium_gu_G0011336|transcript|psidium_gu_T0014557|protein_coding|8/12|c.2042A>G|p.His681Arg|2042/2925|2042/2925|681/974||,C|missense_variant|MODERATE|Eucgr.C02782|psidium_gu_G0011337|transcript|psidium_gu_T0014558|protein_coding|1/2|c.2387A>G|p.His796Arg|2387/3591|2387/3591|796/1196||,C|downstream_gene_variant|MODIFIER|Eucgr.C02781|psidium_gu_G0011338|transcript|psidium_gu_T0014559|protein_coding||c.*4988A>G|||||4988|;CallRate=1;MAF=0.49;HOMREF=3;HET=171;HOMALT=0	GT	0/1
scaffold_2	3664431	EuBR03s53034929	G	A	9514	PASS	TGT="CAACCTACACCTATAGACAAGGCCAATAGTATCTTCCAAATACTCCACCAGCTCTTTTGCCGTCACATTTTGATCAAATCCACCGACACTAACTTGAGTCACCACTGTGTCCTTCCTAGGT";ALN="CAATCTGCACCTCCAGATAAGGCCAACTGTATCTTCCAAATACTCCACCAGCTCTTTTGCTGTCACATTTGGATCAAATCCACCGACACCAATTTGAGTCACCACTGTGTCCTTCCCAGCT";ORI="+";ANN=A|missense_variant|MODERATE|Eucgr.C02780|psidium_gu_G0011335|transcript|psidium_gu_T0014556|protein_coding|2/3|c.74C>T|p.Thr25Met|196/4016|74/3597|25/1198||WARNING_TRANSCRIPT_NO_STOP_CODON,A|missense_variant|MODERATE|Eucgr.C02779|psidium_gu_G0011336|transcript|psidium_gu_T0014557|protein_coding|1/12|c.74C>T|p.Thr25Met|74/2925|74/2925|25/974||,A|missense_variant|MODERATE|Eucgr.C02782|psidium_gu_G0011337|transcript|psidium_gu_T0014558|protein_coding|1/2|c.74C>T|p.Thr25Met|74/3591|74/3591|25/1196||,A|downstream_gene_variant|MODIFIER|Eucgr.C02781|psidium_gu_G0011338|transcript|psidium_gu_T0014559|protein_coding||c.*2675C>T|||||2675|	GT	0/0
scaffold_2	3687896	EuBR03s53062239	G	A	10619	PASS	TGT="GACACGGTACAAAGGTTTCAAAGAAGGACATAAAAGGATTCTTGTTGCAACGGATTTGGTCGGTCGGGGGATTGACATTGAACGTGTTAATATTGTGATCAATTATGACATGCCCGATTCT";ALN="GACACGGTACAAAGGTTTCAAAGAAGGGCATAAAAGGATTCTTGTTGCGACAGATTTGGTCGGTCGGGGGATTGACATTGAACGTGTTAATATTGTGATTAACTATGACATGCCAGATTCT";ORI="+";ANN=A|missense_variant|MODERATE|psidium_gu_G0011344|psidium_gu_G0011344|transcript|psidium_gu_T0014565|protein_coding|3/6|c.301G>A|p.Gly101Ser|301/540|301/540|101/179||,A|downstream_gene_variant|MODIFIER|psidium_gu_G0011343|psidium_gu_G0011343|transcript|psidium_gu_T0014564|protein_coding||c.*1207G>A|||||1207|	GT	0/0
scaffold_2	3704696	EuBR03s53070031	C	T	8976	PASS	TGT="ATGCATGGATAGCATTGGAAGCTTAGGGGCACATGGAACCTACGACACAGTCGAAGAGGTACAAGTGCGGCATTGCAACTTCACAGGATCTACGAACGGAGCTAGGATCAAGACTTGGCAG";ALN="ATGCATGTATAGCATTGGAAGCTTAGGTGAACATGGAATCAGTGACACGGTCGAAGGGGTACAAGTGCAGCATTGCACATTCACTGGATCTACGAATGGAGCGAGGATCAAGACTTGGCAG";ORI="+";ANN=T|stop_gained|HIGH|Eucgr.C02788|psidium_gu_G0011345|transcript|psidium_gu_T0014566|protein_coding|9/11|c.829C>T|p.Gln277*|829/1230|829/1230|277/409||,T|stop_gained|HIGH|Eucgr.C02785|psidium_gu_G0011346|transcript|psidium_gu_T0014567|protein_coding|8/10|c.808C>T|p.Gln270*|808/1190|808/1190|270/395||WARNING_TRANSCRIPT_INCOMPLETE,T|stop_gained|HIGH|Eucgr.C02787|psidium_gu_G0011347|transcript|psidium_gu_T0014568|protein_coding|6/8|c.778C>T|p.Gln260*|778/1179|778/1179|260/392||WARNING_TRANSCRIPT_NO_START_CODON;LOF=(Eucgr.C02787|psidium_gu_G0011347|1|1.00),(Eucgr.C02788|psidium_gu_G0011345|1|1.00),(Eucgr.C02785|psidium_gu_G0011346|1|1.00);NMD=(Eucgr.C02787|psidium_gu_G0011347|1|1.00),(Eucgr.C02788|psidium_gu_G0011345|1|1.00),(Eucgr.C02785|psidium_gu_G0011346|1|1.00);CallRate=0.99;MAF=0.34;HOMREF=56;HET=3;HOMALT=113	GT	0/1
scaffold_2	3768659	EuBR03s53151655	A	G	10542	PASS	TGT="AGCGCCGCAGGATTTTGATGGAAGAAGCAGAGATGAAGCAGCATGGAAATGTATGGTCATCAGTCAGCAAGCAGAGAAATAAGATTGTTGGGAAGTGGATGTTTCGGTAGGCTCACTCTAA";ALN="AGCGCCGCAGGATTTTGATGGAAGAAGCAGAGATGAAGCAGCATGGAAATGTATGGCCATTGGTCAGCAAGCAGAGAAATAAGCTTGTTGAGAAGTGGATGTTTCGGTAAGCCCACTCTAA";ORI="+";ANN=G|synonymous_variant|LOW|Eucgr.C02795|psidium_gu_G0011351|transcript|psidium_gu_T0014572|protein_coding|3/15|c.381A>G|p.Ser127Ser|442/1813|381/1752|127/583||,G|synonymous_variant|LOW|Eucgr.C02791|psidium_gu_G0011352|transcript|psidium_gu_T0014573|protein_coding|3/14|c.381A>G|p.Ser127Ser|381/2505|381/1785|127/594||WARNING_TRANSCRIPT_NO_STOP_CODON,G|downstream_gene_variant|MODIFIER|psidium_gu_G0011350|psidium_gu_G0011350|transcript|psidium_gu_T0014571|protein_coding||c.*4292A>G|||||4292|	GT	0/0
scaffold_2	3808835	EuBR11s1142414	T	C	8106	PASS	TGT="AGAGAATAGCGGCAACAGCAAGAAAGGCATCGGCTTAAGCTTTCACCAATGAACTGGTTACATATTCAACCTTTAAGTGCTGGATTAAGTTCGAAAGTGCTACGTCATTGTGATCAAACGAC";ALN="AGAGAATTGTGGGAACAGTAATAAAGGCATCGACTTAAGCT-TGACCAATGAGCTTGTTCTATATTCAACCTTTAAGTGTTGAATTAAGTTCAAAAGTGCTACATTCTTGTGATCAAACAAC";ORI="+";ANN=C|3_prime_UTR_variant|MODIFIER|Eucgr.C02801|psidium_gu_G0011359|transcript|psidium_gu_T0014581|protein_coding|14/14|c.*308A>G|||||308|,C|3_prime_UTR_variant|MODIFIER|Eucgr.J01639|psidium_gu_G0011360|transcript|psidium_gu_T0014583|protein_coding|8/8|c.*308A>G|||||308|WARNING_TRANSCRIPT_NO_START_CODON,C|3_prime_UTR_variant|MODIFIER|Eucgr.C01147|psidium_gu_G0011361|transcript|psidium_gu_T0014584|protein_coding|3/3|c.*308A>G|||||308|,C|3_prime_UTR_variant|MODIFIER|Eucgr.C02801|psidium_gu_G0011359|transcript|psidium_gu_T0014582|protein_coding|14/14|c.*589A>G|||||589|,C|upstream_gene_variant|MODIFIER|Eucgr.C02800|psidium_gu_G0011357|transcript|psidium_gu_T0014579|protein_coding||c.-435A>G|||||432|WARNING_TRANSCRIPT_MULTIPLE_STOP_CODONS,C|downstream_gene_variant|MODIFIER|Eucgr.C02799|psidium_gu_G0011355|transcript|psidium_gu_T0014577|protein_coding||c.*909T>C|||||432|,C|downstream_gene_variant|MODIFIER|Eucgr.J02015|psidium_gu_G0011356|transcript|psidium_gu_T0014578|protein_coding||c.*909T>C|||||909|,C|downstream_gene_variant|MODIFIER|Eucgr.C00099|psidium_gu_G0011358|transcript|psidium_gu_T0014580|protein_coding||c.*553T>C|||||458|WARNING_TRANSCRIPT_NO_START_CODON,C|downstream_gene_variant|MODIFIER|Eucgr.H00939|psidium_gu_G0011362|transcript|psidium_gu_T0014585|protein_coding||c.*308A>G|||||5|WARNING_TRANSCRIPT_NO_START_CODON,C|downstream_gene_variant|MODIFIER|Eucgr.L02402|psidium_gu_G0011363|transcript|psidium_gu_T0014586|protein_coding||c.*308A>G|||||308|	GT	0/0
scaffold_2	3809422	EuBR09s31817954	G	A	6016	PASS	TGT="TGGACCCCATGACTGATACCCGCTGTTAATCGCATAAGACACGCCTGCTACAATGCCAACCAAGTTTACAATAAGAACTGTGGTTGGAGGAATGAGAAGCGATGTCCATTTGAAGACATAAAGCTC";ALN="GAGCTTT--GTGTTCAAATG-ACATCGCTTCTCATTCCTCCGACCACAGTTTTTATCGTGAACGTCATTGGCATTGTAGCAGGT--GTCATATGCGATTAACAGTGGGTATCAGTCATGGGGTCCA";ORI="-";ANN=A|synonymous_variant|LOW|Eucgr.C02801|psidium_gu_G0011359|transcript|psidium_gu_T0014581|protein_coding|14/14|c.2979C>T|p.Asn993Asn|3200/3838|2979/3258|993/1085||,A|synonymous_variant|LOW|Eucgr.C01147|psidium_gu_G0011361|transcript|psidium_gu_T0014584|protein_coding|3/3|c.375C>T|p.Asn125Asn|375/975|375/654|125/217||,A|synonymous_variant|LOW|Eucgr.H00939|psidium_gu_G0011362|transcript|psidium_gu_T0014585|protein_coding|9/9|c.1428C>T|p.Asn476Asn|1437/2019|1428/1707|476/568||WARNING_TRANSCRIPT_NO_START_CODON,A|synonymous_variant|LOW|Eucgr.L02402|psidium_gu_G0011363|transcript|psidium_gu_T0014586|protein_coding|13/13|c.2907C>T|p.Asn969Asn|2907/3186|2907/3186|969/1061||,A|3_prime_UTR_variant|MODIFIER|Eucgr.C02801|psidium_gu_G0011359|transcript|psidium_gu_T0014582|protein_coding|14/14|c.*2C>T|||||2|,A|upstream_gene_variant|MODIFIER|Eucgr.C02800|psidium_gu_G0011357|transcript|psidium_gu_T0014579|protein_coding||c.-1022C>T|||||1019|WARNING_TRANSCRIPT_MULTIPLE_STOP_CODONS,A|downstream_gene_variant|MODIFIER|Eucgr.C02799|psidium_gu_G0011355|transcript|psidium_gu_T0014577|protein_coding||c.*1496G>A|||||1019|,A|downstream_gene_variant|MODIFIER|Eucgr.J02015|psidium_gu_G0011356|transcript|psidium_gu_T0014578|protein_coding||c.*1496G>A|||||1496|,A|downstream_gene_variant|MODIFIER|Eucgr.C00099|psidium_gu_G0011358|transcript|psidium_gu_T0014580|protein_coding||c.*1140G>A|||||1045|WARNING_TRANSCRIPT_NO_START_CODON,A|intron_variant|MODIFIER|Eucgr.J01639|psidium_gu_G0011360|transcript|psidium_gu_T0014583|protein_coding|7/7|c.1411-124C>T||||||WARNING_TRANSCRIPT_NO_START_CODON	GT	0/0
scaffold_2	3810304	EuBR10s21351835	A	G	6185	PASS	TGT="ACCAATGTTTCCTTATGGTTTCTCATGCATCTCAAGCTTTATTAAAAAAGGATGGGGAGACAGTTGAAAACTGAATATTGAGAGAACGATAACTCCATACCAAAGAGGTGGAGATGCTAGAATCAG";ALN="CTGATCATAGCATCTCCGCCTCTTTGGAATGGAGTTAATGTTCTCTTTGTATTTAGTTTTCGAGTGGCTCTGCATCTTGTTTTAATAAAGCTTG-----GATGAGAAACCATTAGGAAACATTGGT";ORI="-";ANN=G|upstream_gene_variant|MODIFIER|Eucgr.C02800|psidium_gu_G0011357|transcript|psidium_gu_T0014579|protein_coding||c.-1904T>C|||||1901|WARNING_TRANSCRIPT_MULTIPLE_STOP_CODONS,G|upstream_gene_variant|MODIFIER|Eucgr.C01147|psidium_gu_G0011361|transcript|psidium_gu_T0014584|protein_coding||c.-427T>C|||||427|,G|downstream_gene_variant|MODIFIER|Eucgr.C02799|psidium_gu_G0011355|transcript|psidium_gu_T0014577|protein_coding||c.*2378A>G|||||1901|,G|downstream_gene_variant|MODIFIER|Eucgr.J02015|psidium_gu_G0011356|transcript|psidium_gu_T0014578|protein_coding||c.*2378A>G|||||2378|,G|downstream_gene_variant|MODIFIER|Eucgr.C00099|psidium_gu_G0011358|transcript|psidium_gu_T0014580|protein_coding||c.*2022A>G|||||1927|WARNING_TRANSCRIPT_NO_START_CODON,G|intron_variant|MODIFIER|Eucgr.C02801|psidium_gu_G0011359|transcript|psidium_gu_T0014581|protein_coding|13/13|c.2670+180T>C||||||,G|intron_variant|MODIFIER|Eucgr.J01639|psidium_gu_G0011360|transcript|psidium_gu_T0014583|protein_coding|6/7|c.1233+180T>C||||||WARNING_TRANSCRIPT_NO_START_CODON,G|intron_variant|MODIFIER|Eucgr.H00939|psidium_gu_G0011362|transcript|psidium_gu_T0014585|protein_coding|6/8|c.1152+267T>C||||||WARNING_TRANSCRIPT_NO_START_CODON,G|intron_variant|MODIFIER|Eucgr.L02402|psidium_gu_G0011363|transcript|psidium_gu_T0014586|protein_coding|12/12|c.2598+180T>C||||||,G|intron_variant|MODIFIER|Eucgr.C02801|psidium_gu_G0011359|transcript|psidium_gu_T0014582|protein_coding|13/13|c.2674+176T>C||||||	GT	0/0
scaffold_2	3811389	EuBR04s41249985	A	C	6696	PASS	TGT="ATAATTAAATCAACACCTACCTTCAACCCCTTCCTCAACATCTTCCATATTGAAAATTGGAATAGTGGATTCAGTTCTTCTCATTGCTCTTTTCTTGTCAATGTACTTCTTATTGCCACCC";ALN="GGGTGGCAATAAGAAGTACGTTGACAAGAAAAGAGCAATGAAAAGAACTGAATCCACTGTTCCAATTTTCAATATGGAAGATGTTGAGGAGGGGGTTGAAGGTAGGTCTTGATTTAATTAT";ORI="-";ANN=C|missense_variant|MODERATE|Eucgr.C02801|psidium_gu_G0011359|transcript|psidium_gu_T0014581|protein_coding|11/14|c.2081T>G|p.Ile694Ser|2302/3838|2081/3258|694/1085||,C|missense_variant|MODERATE|Eucgr.J01639|psidium_gu_G0011360|transcript|psidium_gu_T0014583|protein_coding|4/8|c.644T>G|p.Ile215Ser|644/1896|644/1566|215/521||WARNING_TRANSCRIPT_NO_START_CODON,C|missense_variant|MODERATE|Eucgr.H00939|psidium_gu_G0011362|transcript|psidium_gu_T0014585|protein_coding|4/9|c.650T>G|p.Ile217Ser|659/2019|650/1707|217/568||WARNING_TRANSCRIPT_NO_START_CODON,C|missense_variant|MODERATE|Eucgr.L02402|psidium_gu_G0011363|transcript|psidium_gu_T0014586|protein_coding|10/13|c.2009T>G|p.Ile670Ser|2009/3186|2009/3186|670/1061||,C|missense_variant|MODERATE|Eucgr.C02801|psidium_gu_G0011359|transcript|psidium_gu_T0014582|protein_coding|11/14|c.2081T>G|p.Ile694Ser|2302/3837|2081/2976|694/991||,C|upstream_gene_variant|MODIFIER|Eucgr.C02800|psidium_gu_G0011357|transcript|psidium_gu_T0014579|protein_coding||c.-2989T>G|||||2986|WARNING_TRANSCRIPT_MULTIPLE_STOP_CODONS,C|upstream_gene_variant|MODIFIER|Eucgr.C01147|psidium_gu_G0011361|transcript|psidium_gu_T0014584|protein_coding||c.-1512T>G|||||1512|,C|downstream_gene_variant|MODIFIER|Eucgr.C02799|psidium_gu_G0011355|transcript|psidium_gu_T0014577|protein_coding||c.*3463A>C|||||2986|,C|downstream_gene_variant|MODIFIER|Eucgr.J02015|psidium_gu_G0011356|transcript|psidium_gu_T0014578|protein_coding||c.*3463A>C|||||3463|,C|downstream_gene_variant|MODIFIER|Eucgr.C00099|psidium_gu_G0011358|transcript|psidium_gu_T0014580|protein_coding||c.*3107A>C|||||3012|WARNING_TRANSCRIPT_NO_START_CODON	GT	0/0
scaffold_2	3811817	EuBR10s21350268	G	A	6211	PASS	TGT="CATGTCAATCCCATCAAAACGCTGTGGGAACTGCACATAGCACGTTTTCTTTCCATAAGCAGGATCCATCATGAAACACATTGCTTCTTTCAGCGCTTTACTGTTGTTAAAGTAGTGATCA";ALN="TGATCATTACTTTAATAATAGTAAAGCATTGAAAGAAGCAATGTGTTTCATGATGGATCCCGCTTATGGAAAGAAGACGTGCTATGTGCAGTTCCCACAACGTTTTGATGGGATTGACTTG";ORI="-";ANN=A|missense_variant|MODERATE|Eucgr.C02801|psidium_gu_G0011359|transcript|psidium_gu_T0014581|protein_coding|10/14|c.1757C>T|p.Pro586Leu|1978/3838|1757/3258|586/1085||,A|missense_variant|MODERATE|Eucgr.J01639|psidium_gu_G0011360|transcript|psidium_gu_T0014583|protein_coding|3/8|c.320C>T|p.Pro107Leu|320/1896|320/1566|107/521||WARNING_TRANSCRIPT_NO_START_CODON,A|missense_variant|MODERATE|Eucgr.H00939|psidium_gu_G0011362|transcript|psidium_gu_T0014585|protein_coding|3/9|c.320C>T|p.Pro107Leu|329/2019|320/1707|107/568||WARNING_TRANSCRIPT_NO_START_CODON,A|missense_variant|MODERATE|Eucgr.L02402|psidium_gu_G0011363|transcript|psidium_gu_T0014586|protein_coding|9/13|c.1685C>T|p.Pro562Leu|1685/3186|1685/3186|562/1061||,A|missense_variant|MODERATE|Eucgr.C02801|psidium_gu_G0011359|transcript|psidium_gu_T0014582|protein_coding|10/14|c.1757C>T|p.Pro586Leu|1978/3837|1757/2976|586/991||,A|upstream_gene_variant|MODIFIER|Eucgr.C02800|psidium_gu_G0011357|transcript|psidium_gu_T0014579|protein_coding||c.-3417C>T|||||3414|WARNING_TRANSCRIPT_MULTIPLE_STOP_CODONS,A|upstream_gene_variant|MODIFIER|Eucgr.C01147|psidium_gu_G0011361|transcript|psidium_gu_T0014584|protein_coding||c.-1940C>T|||||1940|,A|downstream_gene_variant|MODIFIER|Eucgr.C02799|psidium_gu_G0011355|transcript|psidium_gu_T0014577|protein_coding||c.*3891G>A|||||3414|,A|downstream_gene_variant|MODIFIER|Eucgr.J02015|psidium_gu_G0011356|transcript|psidium_gu_T0014578|protein_coding||c.*3891G>A|||||3891|,A|downstream_gene_variant|MODIFIER|Eucgr.C00099|psidium_gu_G0011358|transcript|psidium_gu_T0014580|protein_coding||c.*3535G>A|||||3440|WARNING_TRANSCRIPT_NO_START_CODON	GT	0/0
scaffold_2	3812716	EuBR10s21349267	T	C	6795	PASS	TGT="CTGGGGTTATTTCCAGGCCAGGGAGTGCCATCCTGCATTGTCCACCCTTCTTCTGGCGTCTTTTGTGCCTTTGCAACTAAAGCATTGATTCGAACCTTGAACTCCTCATATTCTCTCTATC";ALN="GATAGAGAGAATATGAGGAGTTCAAGGTGCGAATCAATGCTTTGGTTGCAAAGGCACAAAAGATGCCAGAAGAAGGGTGGACAATGCAGGATGGCACTGCCTGGGCTGGAAATAACCCCAG";ORI="-";ANN=C|missense_variant|MODERATE|Eucgr.C02801|psidium_gu_G0011359|transcript|psidium_gu_T0014581|protein_coding|8/14|c.1435A>G|p.Lys479Glu|1656/3838|1435/3258|479/1085||,C|missense_variant|MODERATE|Eucgr.L02402|psidium_gu_G0011363|transcript|psidium_gu_T0014586|protein_coding|7/13|c.1363A>G|p.Lys455Glu|1363/3186|1363/3186|455/1061||,C|missense_variant|MODERATE|Eucgr.C02801|psidium_gu_G0011359|transcript|psidium_gu_T0014582|protein_coding|8/14|c.1435A>G|p.Lys479Glu|1656/3837|1435/2976|479/991||,C|5_prime_UTR_variant|MODIFIER|Eucgr.H00939|psidium_gu_G0011362|transcript|psidium_gu_T0014585|protein_coding|1/9|c.-3A>G|||||3|WARNING_TRANSCRIPT_NO_START_CODON,C|upstream_gene_variant|MODIFIER|Eucgr.C02800|psidium_gu_G0011357|transcript|psidium_gu_T0014579|protein_coding||c.-4316A>G|||||4313|WARNING_TRANSCRIPT_MULTIPLE_STOP_CODONS,C|upstream_gene_variant|MODIFIER|Eucgr.J01639|psidium_gu_G0011360|transcript|psidium_gu_T0014583|protein_coding||c.-3A>G|||||3|WARNING_TRANSCRIPT_NO_START_CODON,C|upstream_gene_variant|MODIFIER|Eucgr.C01147|psidium_gu_G0011361|transcript|psidium_gu_T0014584|protein_coding||c.-2839A>G|||||2839|,C|downstream_gene_variant|MODIFIER|Eucgr.C02799|psidium_gu_G0011355|transcript|psidium_gu_T0014577|protein_coding||c.*4790T>C|||||4313|,C|downstream_gene_variant|MODIFIER|Eucgr.J02015|psidium_gu_G0011356|transcript|psidium_gu_T0014578|protein_coding||c.*4790T>C|||||4790|,C|downstream_gene_variant|MODIFIER|Eucgr.C00099|psidium_gu_G0011358|transcript|psidium_gu_T0014580|protein_coding||c.*4434T>C|||||4339|WARNING_TRANSCRIPT_NO_START_CODON;CallRate=0.94;MAF=0.19;HOMREF=102;HET=61;HOMALT=0	GT	0/1
scaffold_2	3813361	EuBR03s53198221	T	C	10756	PASS	TGT="AAAGTAAAATTCAGGGGCTCGTGGCTCAATGTTGTGCTTTTTACAGAAGGGTACCCACTTCTTTGCAAACTCGGCAGTTTCAGAGAGGGCTTCAAAAGTCAACATCGCAGACCCATCATCA";ALN="AAAGTAGAATTCAGGAGCTCGTGGCTCAATGTTGTGCTTTTTGCAGAAGGGCACCCACTTCCTTGCAAACTCAGCAGTTTCAGAGAGGGCTTCAAAAGTCAACATCGCAGACCCATCATCA";ORI="+";ANN=C|missense_variant|MODERATE|Eucgr.C02801|psidium_gu_G0011359|transcript|psidium_gu_T0014581|protein_coding|7/14|c.1250A>G|p.Lys417Arg|1471/3838|1250/3258|417/1085||,C|missense_variant|MODERATE|Eucgr.L02402|psidium_gu_G0011363|transcript|psidium_gu_T0014586|protein_coding|6/13|c.1178A>G|p.Lys393Arg|1178/3186|1178/3186|393/1061||,C|missense_variant|MODERATE|Eucgr.C02801|psidium_gu_G0011359|transcript|psidium_gu_T0014582|protein_coding|7/14|c.1250A>G|p.Lys417Arg|1471/3837|1250/2976|417/991||,C|upstream_gene_variant|MODIFIER|Eucgr.C02800|psidium_gu_G0011357|transcript|psidium_gu_T0014579|protein_coding||c.-4961A>G|||||4958|WARNING_TRANSCRIPT_MULTIPLE_STOP_CODONS,C|upstream_gene_variant|MODIFIER|Eucgr.J01639|psidium_gu_G0011360|transcript|psidium_gu_T0014583|protein_coding||c.-648A>G|||||648|WARNING_TRANSCRIPT_NO_START_CODON,C|upstream_gene_variant|MODIFIER|Eucgr.C01147|psidium_gu_G0011361|transcript|psidium_gu_T0014584|protein_coding||c.-3484A>G|||||3484|,C|upstream_gene_variant|MODIFIER|Eucgr.H00939|psidium_gu_G0011362|transcript|psidium_gu_T0014585|protein_coding||c.-648A>G|||||639|WARNING_TRANSCRIPT_NO_START_CODON,C|downstream_gene_variant|MODIFIER|Eucgr.C02799|psidium_gu_G0011355|transcript|psidium_gu_T0014577|protein_coding||c.*5435T>C|||||4958|,C|downstream_gene_variant|MODIFIER|Eucgr.C00099|psidium_gu_G0011358|transcript|psidium_gu_T0014580|protein_coding||c.*5079T>C|||||4984|WARNING_TRANSCRIPT_NO_START_CODON	GT	0/0
scaffold_2	3823921	EuBR03s53207626	T	G	10848	PASS	TGT="CTGAGCATCTGATTCTCGTTCTGCAACGTGGACAGCTTCTCCTCCAGCTCCGAGTTCTTCTTCTCCAGGTCCTTCACTCTCAACTCCAAGTCGCTCAGGTACGCCTTCTTCCTCTCCCTCG";ALN="CTGAGCATCTGATTCTCGTTCTGCAACGTGGACAGCTTCTCCTCCAGCTCCGAGTTCTTCGTCTCCAGCTCCTTCACTCTCACCTCCAGGTCGCTCAGGTACGCCTTCTTCCTCTCCCTCG";ORI="+";ANN=G|missense_variant|MODERATE|Eucgr.C02802|psidium_gu_G0011364|transcript|psidium_gu_T0014587|protein_coding|3/4|c.370A>C|p.Lys124Gln|465/1014|370/504|124/167||,G|downstream_gene_variant|MODIFIER|Eucgr.C02804|psidium_gu_G0011365|transcript|psidium_gu_T0014588|protein_coding||c.*5072A>C|||||4924|	GT	0/0
scaffold_2	3842369	EuBR10s23422010	C	T	8563	PASS	TGT="TAGAATGCTGGAAGTGTCACTTTTTTCTTAAGAATGCCTGAGATGTCATACAACCGAACTTCTTGCATGCTCTTCTTGTTATTTTGGAGTTCTTGACATAGATTGTTTCACTACCCGTTGATTCT";ALN="TAGAATGCTTGAAGTGTCACTTGTTTCTTA-GAGTGCCCAATATGTCGTACAACCGAACT---TGCATGCTTTTCTTGTTAATTTGGAGTTCTTGACATAGTTTGTTTCACCACCTGTTGATTCT";ORI="+";ANN=T|upstream_gene_variant|MODIFIER|Eucgr.I00800|psidium_gu_G0011369|transcript|psidium_gu_T0014592|protein_coding||c.-128C>T|||||65|,T|intron_variant|MODIFIER|Eucgr.J01775|psidium_gu_G0011366|transcript|psidium_gu_T0014589|protein_coding|3/3|c.442-65C>T||||||,T|intron_variant|MODIFIER|Eucgr.C02806|psidium_gu_G0011367|transcript|psidium_gu_T0014590|protein_coding|3/3|c.439-65C>T||||||WARNING_TRANSCRIPT_NO_START_CODON,T|intron_variant|MODIFIER|Eucgr.C00336|psidium_gu_G0011368|transcript|psidium_gu_T0014591|protein_coding|1/1|c.22-65C>T||||||WARNING_TRANSCRIPT_NO_START_CODON	GT	0/0
scaffold_2	3845713	EuBR03s53225224	T	C	10622	PASS	TGT="CCAAATTCTGTTTGGCTGATTCATCAGTGGGGAGGTACTTCACTAACCCCAGCAAAGCAAGTGAAGTAACATAAAGGAAATGCTTAAAGCAGGACAAAGAATCTTGCAAAAAGCTAAATAA";ALN="CCTAATTTTGTTTGGCTGATTCATCAGTGGGAAGGTACTTCACTAGCACCAGCAAAGCAAGTGAAGTAACATAAAGGAAATGCTTAAAGCAGGACAAAGAATCTTGCAAAAAGCTAAATAA";ORI="+";ANN=C|downstream_gene_variant|MODIFIER|Eucgr.J01775|psidium_gu_G0011366|transcript|psidium_gu_T0014589|protein_coding||c.*2983T>C|||||2983|,C|downstream_gene_variant|MODIFIER|Eucgr.C02806|psidium_gu_G0011367|transcript|psidium_gu_T0014590|protein_coding||c.*2983T>C|||||2764|WARNING_TRANSCRIPT_NO_START_CODON,C|downstream_gene_variant|MODIFIER|Eucgr.C00336|psidium_gu_G0011368|transcript|psidium_gu_T0014591|protein_coding||c.*2983T>C|||||2944|WARNING_TRANSCRIPT_NO_START_CODON,C|downstream_gene_variant|MODIFIER|Eucgr.I00800|psidium_gu_G0011369|transcript|psidium_gu_T0014592|protein_coding||c.*2983T>C|||||2982|,C|downstream_gene_variant|MODIFIER|Eucgr.C02807|psidium_gu_G0011370|transcript|psidium_gu_T0014593|protein_coding||c.*2376A>G|||||2376|,C|downstream_gene_variant|MODIFIER|Eucgr.C01779|psidium_gu_G0011371|transcript|psidium_gu_T0014594|protein_coding||c.*2413A>G|||||2413|WARNING_TRANSCRIPT_INCOMPLETE,C|intergenic_region|MODIFIER|Eucgr.C02806-Eucgr.C02807|psidium_gu_G0011367-psidium_gu_G0011370|intergenic_region|psidium_gu_G0011367-psidium_gu_G0011370|||n.3845713T>C||||||	GT	0/0
scaffold_2	3867897	EuBR03s53259947	G	A	10122	PASS	TGT="AGGAGTCCCCTTTCTCTAATTTTGTCAAGACCCTCTCTCCAATAAATCCAGTCAAGGCTGCGCATGTTCCGCAAGTTTTCCCTGGGCTTAATTCTTCCCCTGTCGTATTTACTTCTCCACA";ALN="AGGAGTCCCCTTTCTCTAATTTTGTCAAGAACCTCTCTCCGATAAATCCAGTCAAGGCTGCGCATGTTCCGCAAGTTTTCCCTGCACTTAATTCTTCTCCTCTTGTATTTACTTCACCACA";ORI="+";ANN=A|synonymous_variant|LOW|Eucgr.C02811|psidium_gu_G0011375|transcript|psidium_gu_T0014598|protein_coding|2/11|c.153G>A|p.Ala51Ala|153/2400|153/2400|51/799||,A|upstream_gene_variant|MODIFIER|Eucgr.C02808|psidium_gu_G0011373|transcript|psidium_gu_T0014596|protein_coding||c.-4537C>T|||||4537|,A|upstream_gene_variant|MODIFIER|Eucgr.C02810|psidium_gu_G0011374|transcript|psidium_gu_T0014597|protein_coding||c.-1049C>T|||||1047|WARNING_TRANSCRIPT_MULTIPLE_STOP_CODONS,A|upstream_gene_variant|MODIFIER|Eucgr.C02811|psidium_gu_G0011375|transcript|psidium_gu_T0014599|protein_coding||c.-3541G>A|||||3541|WARNING_TRANSCRIPT_MULTIPLE_STOP_CODONS	GT	0/0
scaffold_2	3872187	EuBR03s53263859	G	A	10088	PASS	TGT="AATGCTTGAAACTGTAAGCTAATTAACTTGTACTTTGTGTTTCCCCACCCATGGTCTGCAGTGGTGCAACTTATGTTTTTGCCTCTTAACAGTTATTGTGACTGTTTCGCCGCTGGAATGTA";ALN="AATGCTTGAAACTGTAAGTT-ATTAACTTGTACTTTGTGTTTCCCCTCCCATGTTCTGCAGTGGTGCAACTTATGTTTTTGCCTCTTAACAGTTACTGTGACTGTTTTGCTGCTGGAATGTA";ORI="+";ANN=A|intron_variant|MODIFIER|Eucgr.C02811|psidium_gu_G0011375|transcript|psidium_gu_T0014598|protein_coding|6/10|c.1695-30G>A||||||,A|intron_variant|MODIFIER|Eucgr.C02811|psidium_gu_G0011375|transcript|psidium_gu_T0014599|protein_coding|3/8|c.432-30G>A||||||WARNING_TRANSCRIPT_MULTIPLE_STOP_CODONS	GT	0/0
scaffold_2	3872613	EuBR03s53264285	T	C	10052	PASS	TGT="CTGTGAATGCTATCAGGTTTTATCTCTTGCTATACTGACACTCATGGATGCTTGTTATCCTTGTAATTAACTTGTATGTCTGCCTTTTTAATAGGCCAATGTTGGATGCTCGGATAATTGC";ALN="CTGTGAATGCTATCAGGTTTTATATCTTAGAATACTGACACTCATGGATGCTTGTTATCCGTGTAATTAACTCGTATGTCTGCCTTTTTAATAGGCTAATGTTGGATGCTCAGATAATTGC";ORI="+";ANN=C|intron_variant|MODIFIER|Eucgr.C02811|psidium_gu_G0011375|transcript|psidium_gu_T0014598|protein_coding|8/10|c.1978-33T>C||||||,C|intron_variant|MODIFIER|Eucgr.C02811|psidium_gu_G0011375|transcript|psidium_gu_T0014599|protein_coding|5/8|c.715-33T>C||||||WARNING_TRANSCRIPT_MULTIPLE_STOP_CODONS	GT	0/0
scaffold_2	3906525	EuBR03s53308937	T	C	8695	PASS	TGT="GTGTCTTCACTTTCCAATGCAATTTTTTGTCCTTATTGTTACTCTTAAATTGAGTGTTCCCTGCAAGTAATGTTGACCATACCATTGGCTTGCCCTTTAGGTTACTGTATTTGCTGTGCAC";ALN="GTGTCTTTACTTGGAAATGCAGTTTTCTGTCCTTATTGTTGCTCTTAAATTGAGTGTTCCCTTCAAGTAATGCTCAATACACTATTGGCTTGCCCTTTAGGTTACTCTATTTGCAGTGCAC";ORI="+";ANN=C|upstream_gene_variant|MODIFIER|Eucgr.C02813|psidium_gu_G0011378|transcript|psidium_gu_T0014603|protein_coding||c.-3675A>G|||||3525|,C|upstream_gene_variant|MODIFIER|Eucgr.C02813|psidium_gu_G0011378|transcript|psidium_gu_T0014604|protein_coding||c.-3675A>G|||||3525|,C|downstream_gene_variant|MODIFIER|Eucgr.C02816|psidium_gu_G0011381|transcript|psidium_gu_T0014607|protein_coding||c.*4910A>G|||||4523|,C|intron_variant|MODIFIER|Eucgr.C02815|psidium_gu_G0011380|transcript|psidium_gu_T0014606|protein_coding|3/11|c.514-39T>C||||||WARNING_TRANSCRIPT_INCOMPLETE	GT	0/0
scaffold_2	3908417	EuBR03s53310839	C	T	8267	PASS	TGT="ACCGACAGAAGCAAATATAGCTAATTATGGATGAAAGAAAACCAGCAACATAGATGTTCTGCTCAAATTTGCTTTCTGATCCTCGATTTGTTCAAACAGAACCCAGTCTGCCCAATTTTAT";ALN="ACTGACAGAAGCAAATGCCGTTAATTATGGAAGACAGACAACCACAAACATAGATGTTTCGGTTGAAGTTGCTTTCTGATCCTCGATTTGTTCAAACAGAACCAACTCTGCCCAATTTTAT";ORI="+";ANN=T|downstream_gene_variant|MODIFIER|Eucgr.C02816|psidium_gu_G0011381|transcript|psidium_gu_T0014607|protein_coding||c.*3018G>A|||||2631|,T|intron_variant|MODIFIER|Eucgr.C02815|psidium_gu_G0011380|transcript|psidium_gu_T0014606|protein_coding|8/11|c.1393-110C>T||||||WARNING_TRANSCRIPT_INCOMPLETE	GT	0/0
scaffold_2	3909122	EuBR03s53311548	T	C	10432	PASS	TGT="AGTTGTGACAGCATTTGCTTTGCAGATTCTGAAGGAAGTGTTCCTCTTTGGGATGCCATAGTGGGGAAGCATGAATCCGTGATTAAGCTACTTTCAGACAACGGTGCAACGATTTCTTCGG";ALN="AGTTGTGATGGTATTTGCTATGCAGATTCTGAAGGAAGTGTTCCTCTTTGGGATGCCATAGTGGGGAAGCATGAATCCGTGATTAAGCTACTTTCAGACAATGGTGCAACGATTTCATCAG";ORI="+";ANN=C|missense_variant|MODERATE|Eucgr.C02815|psidium_gu_G0011380|transcript|psidium_gu_T0014606|protein_coding|11/12|c.1700T>C|p.Val567Ala|1700/2968|1700/2636|567/877||WARNING_TRANSCRIPT_INCOMPLETE,C|downstream_gene_variant|MODIFIER|Eucgr.C02816|psidium_gu_G0011381|transcript|psidium_gu_T0014607|protein_coding||c.*2313A>G|||||1926|	GT	0/0
scaffold_2	3990147	EuBR05s60716036	G	T	7313	PASS	TGT="TTGTCCAAAAATGTATCGGAAGGTAATCCATTTGTATTTGCAGCATCATCTGCTGGATTCTGTTCGGAGTCTTTTCTCAATTCATGATTAAGTTTGCTGCTGTCACTTGCACTCTGCCTGT";ALN="TTGTCTTTAGAAGTATGGGAAGGTGAACCATATTCATTTGCAACATCATCCGCTGGGTTCTGTTCAGAGTCACTTCTCAGTTCATAGTTAAGTTCACTGCTGTCACTGGCACTCCTCCTGC";ORI="+";ANN=T|missense_variant|MODERATE|Eucgr.C02819|psidium_gu_G0011387|transcript|psidium_gu_T0014613|protein_coding|13/17|c.841C>A|p.Gln281Lys|1055/2064|841/1850|281/615||WARNING_TRANSCRIPT_MULTIPLE_STOP_CODONS,T|upstream_gene_variant|MODIFIER|Eucgr.E03549|psidium_gu_G0011386|transcript|psidium_gu_T0014612|protein_coding||c.-147C>A|||||147|WARNING_TRANSCRIPT_MULTIPLE_STOP_CODONS	GT	0/0
scaffold_2	3990158	EuBR03s53432596	T	C	9340	PASS	TGT="TGTATCGGAAGGTAATCCATTTGTATTTGCAGCATCATCTGCTGGATTCTGTTCGGAGTCTTTTCTCAATTCATGATTAAGTTTGCTGCTGTCACTTGCACTCTGCCTGTTTGTGCAAGAT";ALN="AGTATCAGAAGGTAATCCATTTTCATTTGCAGCATCATCTGCTGGATTCTGTTCAGAGTCTTTTCCCAGTTCATAATTTAGTTTGCTGTCATCACTTGCACCCTGCCTGTTTGTGCAAGAA";ORI="+";ANN=C|missense_variant|MODERATE|Eucgr.C02819|psidium_gu_G0011387|transcript|psidium_gu_T0014613|protein_coding|13/17|c.830A>G|p.Lys277Arg|1044/2064|830/1850|277/615||WARNING_TRANSCRIPT_MULTIPLE_STOP_CODONS,C|upstream_gene_variant|MODIFIER|Eucgr.E03549|psidium_gu_G0011386|transcript|psidium_gu_T0014612|protein_coding||c.-158A>G|||||158|WARNING_TRANSCRIPT_MULTIPLE_STOP_CODONS;CallRate=0.95;MAF=0.25;HOMREF=121;HET=6;HOMALT=38	GT	0/1
scaffold_2	4000466	EuBR03s53561674	G	A	8931	PASS	TGT="TTCCGATGATAAGCGATCGGTCAAAATCAAGGCCCGAGTTCTCGACACCGAAGAAACTACCGAAGTAGACGGCGATTTGCTCGTCGCTGCGGATGGATGCCTCTCTCTGATTCGCGCTCAC";ALN="TTCCAATGATAAGCAATCAGTTAAAATGAAGGCCCAAGTTCTCGACACTGGAGAAACCACTGAAGTATGCGGAGATTTGCTCATCGCTGCAGATGGATGCCTCTCCCTGATTCGCAATCAC";ORI="+";ANN=A|upstream_gene_variant|MODIFIER|Eucgr.C02819|psidium_gu_G0011387|transcript|psidium_gu_T0014613|protein_coding||c.-4358C>T|||||4144|WARNING_TRANSCRIPT_MULTIPLE_STOP_CODONS,A|intergenic_region|MODIFIER|Eucgr.C02819-psidium_gu_G0011388|psidium_gu_G0011387-psidium_gu_G0011388|intergenic_region|psidium_gu_G0011387-psidium_gu_G0011388|||n.4000466G>A||||||	GT	0/0
scaffold_2	4036509	EuBR03s53564527	T	C	4844	PASS	TGT="AAAAGCGGAATCCCAACAACCCAATCGATCGTTTCACCATCTCGGTATGGTTTCAAGTGTTCATTACACCAAATTAGACTGAGTTCAACTCAGAATGAGTTCAAGAACTCGATTCCATTTTATCTGAATCCTGCTAATT";ALN="AAAATT------------------TCCATTTTTCCACTGTCTCGGTATGGTTTCCAGTGTCAGTTATGCCATATTAGACCAAGTTTGCCTCTGAATGAGTTTGAGTACATTATTCCACTCAATCCAATCACTGCTAATT";ORI="+";ANN=C|downstream_gene_variant|MODIFIER|psidium_gu_G0011389|psidium_gu_G0011389|transcript|psidium_gu_T0014615|protein_coding||c.*2276T>C|||||2276|,C|downstream_gene_variant|MODIFIER|Eucgr.C02831|psidium_gu_G0011391|transcript|psidium_gu_T0014617|protein_coding||c.*2823A>G|||||2471|,C|downstream_gene_variant|MODIFIER|Eucgr.C02831|psidium_gu_G0011391|transcript|psidium_gu_T0014618|protein_coding||c.*3038A>G|||||3007|,C|intron_variant|MODIFIER|Eucgr.C02826|psidium_gu_G0011390|transcript|psidium_gu_T0014616|protein_coding|1/4|c.274-78T>C||||||WARNING_TRANSCRIPT_NO_STOP_CODON	GT	0/0
scaffold_2	4038157	EuBR05s60931777	A	G	9783	PASS	TGT="TTTGTGAATATCAGTCTCTACGGCTTCCAGTTACTTCGAAGCAAGTCCTACATTCCCGGCGACTGGGCCGCATTAAACAAGGTTTGCCCGTTGCTGGCTGGGAACCGTTTGATCCTATGAC";ALN="TATGCGAATATCAGTCTCTACGGCTTCCAGTCATTTCCAAGCAAGTCCTACATTCACGGCGACTGGGTCGCATTAAACAAGGTTTGCCTGTTGTTGGCTGGGAACGGTTTGATCCTATGAT";ORI="+";ANN=G|synonymous_variant|LOW|Eucgr.C02826|psidium_gu_G0011390|transcript|psidium_gu_T0014616|protein_coding|5/5|c.1101A>G|p.Arg367Arg|1101/1176|1101/1176|367/391||WARNING_TRANSCRIPT_NO_STOP_CODON,G|upstream_gene_variant|MODIFIER|Eucgr.C02832|psidium_gu_G0011392|transcript|psidium_gu_T0014619|protein_coding||c.-3918A>G|||||3887|,G|downstream_gene_variant|MODIFIER|psidium_gu_G0011389|psidium_gu_G0011389|transcript|psidium_gu_T0014615|protein_coding||c.*3924A>G|||||3924|,G|downstream_gene_variant|MODIFIER|Eucgr.C02831|psidium_gu_G0011391|transcript|psidium_gu_T0014617|protein_coding||c.*1175T>C|||||823|,G|downstream_gene_variant|MODIFIER|Eucgr.C02831|psidium_gu_G0011391|transcript|psidium_gu_T0014618|protein_coding||c.*1390T>C|||||1359|	GT	0/0
scaffold_2	4042403	EuBR03s53687515	T	C	9672	PASS	TGT="TGCAACGACGCGGGGGTGAGGGCGGTGGAGGCTCGCGCCAGAGGAAGCGTCGAGGATTGGCTGCGGAACGCGGAGAGGGAAGACGAGTTGAGGCTGGTCCACTGGGAGGAGATGTTTGACA";ALN="TGCAACGACGCAGGAGTGAGGGTGATGGAGGCTCGCGCGAGAGGAAGCGTCGAGGATTGGTTGCGGAATGCTGGCAGGGAGGACGAGCTGAGGCTCGTCCACTGGGAGGAGATGTTTGACA";ORI="+";ANN=C|missense_variant|MODERATE|Eucgr.C02832|psidium_gu_G0011392|transcript|psidium_gu_T0014619|protein_coding|1/2|c.329T>C|p.Leu110Pro|360/1525|329/1362|110/453||,C|upstream_gene_variant|MODIFIER|Eucgr.C02831|psidium_gu_G0011391|transcript|psidium_gu_T0014617|protein_coding||c.-1076A>G|||||909|,C|upstream_gene_variant|MODIFIER|Eucgr.C02831|psidium_gu_G0011391|transcript|psidium_gu_T0014618|protein_coding||c.-1076A>G|||||909|,C|downstream_gene_variant|MODIFIER|Eucgr.C02826|psidium_gu_G0011390|transcript|psidium_gu_T0014616|protein_coding||c.*4171T>C|||||4171|WARNING_TRANSCRIPT_NO_STOP_CODON	GT	0/0
scaffold_2	4059942	EuBR03s53698893	G	A	9669	PASS	TGT="TTTGAGCAGCTCAAACATATTCAGGGCTGGTGGGAAGGAGATCTTCTCGAGGTCTAGCAGGGATGAGGATGATGAGGAGGCTCTGAAGTGGGCCGCGATCGAAAAGCTCCCGACGTACTTG";ALN="TTTGAGCAGCTCAAACATATGGAGGACCAGTGGGAGGGAGATCTTCTCAAGGTCTAGCAGGGATGAGGATGATGAGGAGGCTCTGAAGTGGGCTGCACTTGAAAAGCTCCCAACATACTTG";ORI="+";ANN=A|missense_variant|MODERATE|Eucgr.C02833|psidium_gu_G0011393|transcript|psidium_gu_T0014620|protein_coding|1/24|c.130G>A|p.Asp44Asn|136/4566|130/4371|44/1456||,A|missense_variant|MODERATE|Eucgr.C02834|psidium_gu_G0011394|transcript|psidium_gu_T0014621|protein_coding|1/24|c.130G>A|p.Asp44Asn|130/4332|130/4332|44/1443||,A|missense_variant|MODERATE|Eucgr.C02835|psidium_gu_G0011395|transcript|psidium_gu_T0014622|protein_coding|1/24|c.130G>A|p.Asp44Asn|130/4371|130/4371|44/1456||	GT	0/0
scaffold_2	4062794	EuBR03s53701753	G	A	9552	PASS	TGT="CATGAAGCTCCCTGTCTTCTACAAGCAGAGAGAATTCCTCTTCTTTCCTTCGTGGACATATGCGCTGCCCACATGGATCCTGAAAATCCCAGTCTCTATTGTAGAAGTCGCTGTTTGGGTG";ALN="CATGAAGCTCCCTGTCTTCTACAAGCAGAGGGACTTCCTCTTCTTTCCTGAGTGGACATACGCGCTACCCACATGGATCCTGAAGATCCCGATTTCTATTGTAGAAGTTGCAGTTTGGGTA";ORI="+";ANN=A|missense_variant|MODERATE|Eucgr.C02833|psidium_gu_G0011393|transcript|psidium_gu_T0014620|protein_coding|11/24|c.1828G>A|p.Ala610Thr|1834/4566|1828/4371|610/1456||,A|missense_variant|MODERATE|Eucgr.C02834|psidium_gu_G0011394|transcript|psidium_gu_T0014621|protein_coding|11/24|c.1828G>A|p.Ala610Thr|1828/4332|1828/4332|610/1443||,A|missense_variant|MODERATE|Eucgr.C02835|psidium_gu_G0011395|transcript|psidium_gu_T0014622|protein_coding|11/24|c.1828G>A|p.Ala610Thr|1828/4371|1828/4371|610/1456||,A|downstream_gene_variant|MODIFIER|Eucgr.C02836|psidium_gu_G0011396|transcript|psidium_gu_T0014623|protein_coding||c.*4761C>T|||||4381|WARNING_TRANSCRIPT_NO_STOP_CODON	GT	0/0
scaffold_2	4066871	EuBR03s53725599	C	T	7981	PASS	TGT="CTCTTCGGATTCATCTTTGCCTTCTCGATCAGAGCATTCAACTTCCAGAAGAGGTGATGACCCCGCAACAGGAGATCGGACAGAAATTGAATATACGTTCAGTAGTTACAAAATACGTGTG";ALN="CTCTCTGGATTCATCTTCGCCTTCTCAACCAAAGCATTCAACTTCCAAAAGAGATGATGCCGGTGCAACTGGAGATCGGATAGAACTTGAATATAAGTTCACTAGTTACACGACACATATG";ORI="+";ANN=T|3_prime_UTR_variant|MODIFIER|Eucgr.C02833|psidium_gu_G0011393|transcript|psidium_gu_T0014620|protein_coding|24/24|c.*5C>T|||||5|,T|downstream_gene_variant|MODIFIER|Eucgr.C02834|psidium_gu_G0011394|transcript|psidium_gu_T0014621|protein_coding||c.*5C>T|||||5|,T|downstream_gene_variant|MODIFIER|Eucgr.C02835|psidium_gu_G0011395|transcript|psidium_gu_T0014622|protein_coding||c.*5C>T|||||5|,T|downstream_gene_variant|MODIFIER|Eucgr.C02836|psidium_gu_G0011396|transcript|psidium_gu_T0014623|protein_coding||c.*684G>A|||||304|WARNING_TRANSCRIPT_NO_STOP_CODON	GT	0/0
scaffold_2	4122029	EuBR03s53769900	G	A	8294	PASS	TGT="TAATCTCAGGTAGTTTGGAAAAGATTTTCAGGTAATCCTCTGTAAAACGTTGGAACTCAGAAGAAGATTAGATAGGCAGTATCCATGCGTCCATTGCATGCATATACATGTGTCTACTCTAC";ALN="TAACCTCAGGTAGTTAGGAAAAGATT-GCAGGTAATCTTCTGTAAAACGTTGGAACTCAAAAGAAGATTAGATGTGCATTATCCATGTGTCTAATGCATGCATGTGCACACATCTACTCTAT";ORI="+";ANN=A|upstream_gene_variant|MODIFIER|Eucgr.C02837|psidium_gu_G0011397|transcript|psidium_gu_T0014624|protein_coding||c.-456G>A|||||456|,A|intergenic_region|MODIFIER|Eucgr.C02836-Eucgr.C02837|psidium_gu_G0011396-psidium_gu_G0011397|intergenic_region|psidium_gu_G0011396-psidium_gu_G0011397|||n.4122029G>A||||||	GT	0/0
scaffold_2	4124275	EuBR03s53772236	T	G	6741	PASS	TGT="TGATCATTTTTTCCCTATTACAAAAAATTTCCTCATGGAACGGGGGCATGCTTCTTCTTTCTCTTCACTCTTCTTGTTTTGGGCATTAATCAGCCAGCATTCACAACAAGCTACTACTAGAAC";ALN="TGATCACTTTGTCCCCATCACAAA-CTTTTCTTCATGGAAAAGGAGCATGCTTCTTCTTT-TATTTATGCTTCTTGCTTTGAGCATTGATCCGCCAGCATTTGCGATAAGCTACTGGTAGGAC";ORI="+";ANN=G|intron_variant|MODIFIER|Eucgr.C02837|psidium_gu_G0011397|transcript|psidium_gu_T0014624|protein_coding|3/3|c.1012-137T>G||||||	GT	0/0
scaffold_2	4124431	EuBR03s53772390	A	G	9863	PASS	TGT="TCTTCAAGTTGATGATGACATGTTCTTGGGTTTGTGATGCAGAGTGAGTTTTTCACCAAAGAGGGCATGCCCACAACCCCATTTCCTGAGGGGTGGAAAGGAGAGAATGGACTGTACACAG";ALN="TCTTCCAGTTGATGATGACATGTTCTAGGGTTTGTGATGCAGAGTGAGTTTTTCACCAAAAAGGGCATTCCCAAGACCCCATTTCCTGACGGGTGGAAAGGAGGGAATGGACTTTACACAG";ORI="+";ANN=G|missense_variant|MODERATE|Eucgr.C02837|psidium_gu_G0011397|transcript|psidium_gu_T0014624|protein_coding|4/4|c.1031A>G|p.Glu344Gly|1031/1242|1031/1242|344/413||	GT	0/0
scaffold_2	4152989	EuBR03s53809726	G	T	9665	PASS	TGT="GGTTGGACCCTTTCTCAGTTTGTTTGGGAAAGCTTGGTAGTCTTGTTAGATTGAAAGAGTTGGTTTTCTTTTCTATTTTGCAGCAACGTTTTGGTGAGAATGTGGGCCAGCTTTTGGATGC";ALN="GGTTGGACCCTTTCTGAGTTGGTTTGGGAAAGCTTGGTAGTCTTGTTAGATTGAATGAGTCAGTTATGTTTTCTGTTTTGCAGCAACGTTTCGGTGAGAATGTGGGCCAGCTTTTGGATCC";ORI="+";ANN=T|intron_variant|MODIFIER|Eucgr.C02838|psidium_gu_G0011398|transcript|psidium_gu_T0014625|protein_coding|4/18|c.640-22G>T||||||,T|intron_variant|MODIFIER|Eucgr.C02838|psidium_gu_G0011398|transcript|psidium_gu_T0014628|protein_coding|4/16|c.640-22G>T||||||,T|intron_variant|MODIFIER|Eucgr.C02838|psidium_gu_G0011398|transcript|psidium_gu_T0014627|protein_coding|4/17|c.640-22G>T||||||,T|intron_variant|MODIFIER|Eucgr.C02838|psidium_gu_G0011398|transcript|psidium_gu_T0014626|protein_coding|4/18|c.640-22G>T||||||,T|intron_variant|MODIFIER|Eucgr.C02838|psidium_gu_G0011398|transcript|psidium_gu_T0014630|protein_coding|4/17|c.640-22G>T||||||,T|intron_variant|MODIFIER|Eucgr.C02838|psidium_gu_G0011398|transcript|psidium_gu_T0014629|protein_coding|4/18|c.640-22G>T||||||	GT	0/0
scaffold_2	4159937	EuBR03s53872687	G	A	7891	PASS	TGT="AAAATATCGAGTGATTGTCTAGTACAACTCAGGCGTCTTTTTCTCACTTTCCTTCGAAGTAGTGATGCCCAGTTAATTGGTAATATCAGTATCATGGCTTCTGAAGCAGGCTTTACAAGAGCC";ALN="AAAATATTAATTGATTGTCTAATACAAATCAGGCGGCTT--TCTCACTATCCTTTGAAGTAGCGAAGGCTGGTTAATTGGCAATTTCAGAACCATAGCTTCTGAAGCAGGCTCTACAAGAGCC";ORI="+";ANN=A|upstream_gene_variant|MODIFIER|Eucgr.C02843|psidium_gu_G0011400|transcript|psidium_gu_T0014632|protein_coding||c.-4184G>A|||||4184|,A|upstream_gene_variant|MODIFIER|Eucgr.C02854|psidium_gu_G0011402|transcript|psidium_gu_T0014635|protein_coding||c.-4198G>A|||||4196|WARNING_TRANSCRIPT_NO_START_CODON,A|upstream_gene_variant|MODIFIER|Eucgr.C02839|psidium_gu_G0011401|transcript|psidium_gu_T0014633|protein_coding||c.-4577G>A|||||4196|,A|upstream_gene_variant|MODIFIER|Eucgr.L02345|psidium_gu_G0011403|transcript|psidium_gu_T0014636|protein_coding||c.-4884G>A|||||4847|WARNING_TRANSCRIPT_MULTIPLE_STOP_CODONS,A|upstream_gene_variant|MODIFIER|Eucgr.C02839|psidium_gu_G0011401|transcript|psidium_gu_T0014634|protein_coding||c.-4577G>A|||||4196|,A|upstream_gene_variant|MODIFIER|Eucgr.L02345|psidium_gu_G0011403|transcript|psidium_gu_T0014637|protein_coding||c.-5081G>A|||||4847|WARNING_TRANSCRIPT_MULTIPLE_STOP_CODONS,A|downstream_gene_variant|MODIFIER|psidium_gu_G0011399|psidium_gu_G0011399|transcript|psidium_gu_T0014631|protein_coding||c.*296C>T|||||296|,A|downstream_gene_variant|MODIFIER|Eucgr.C02838|psidium_gu_G0011398|transcript|psidium_gu_T0014628|protein_coding||c.*1070G>A|||||636|,A|intron_variant|MODIFIER|Eucgr.C02838|psidium_gu_G0011398|transcript|psidium_gu_T0014625|protein_coding|17/18|c.2545-191G>A||||||,A|intron_variant|MODIFIER|Eucgr.C02838|psidium_gu_G0011398|transcript|psidium_gu_T0014627|protein_coding|17/17|c.2545-191G>A||||||,A|intron_variant|MODIFIER|Eucgr.C02838|psidium_gu_G0011398|transcript|psidium_gu_T0014626|protein_coding|17/18|c.2545-191G>A||||||,A|intron_variant|MODIFIER|Eucgr.C02838|psidium_gu_G0011398|transcript|psidium_gu_T0014630|protein_coding|17/17|c.2545-191G>A||||||,A|intron_variant|MODIFIER|Eucgr.C02838|psidium_gu_G0011398|transcript|psidium_gu_T0014629|protein_coding|17/18|c.2545-191G>A||||||	GT	0/0
scaffold_2	4327049	EuBR01s27187490	G	T	8219	PASS	TGT="TCCAAATAATTCAGGAGGATGTCAAAGCAGAATTTGTAGAAGAGTTGTCCAAAATTAAAGTGGCAGAGTCTACAGAAATCACTATCCCAGACAAATGGGCAAAACGAGAAAATTCACAGCAT";ALN="TCCAAATAATTCAGGAGGATGTCACGGTGGAATATGTAGAAGAGTTGTCAAAAATAAAAGGGGCAAAGTCTATAGAAATTGCCATCCCAGACAAATGGCCAAAATGAGAA-aTTCAGAGTAT";ORI="+";ANN=T|synonymous_variant|LOW|Eucgr.C02858|psidium_gu_G0011420|transcript|psidium_gu_T0014655|protein_coding|5/15|c.453G>T|p.Val151Val|649/2207|453/1434|151/477||WARNING_TRANSCRIPT_MULTIPLE_STOP_CODONS,T|intron_variant|MODIFIER|Eucgr.C02858|psidium_gu_G0011420|transcript|psidium_gu_T0014656|protein_coding|1/7|c.294+363G>T||||||	GT	0/0
scaffold_2	4342370	EuBR03s54125667	T	C	10329	PASS	TGT="AAGAATGTTATTTTGGACAAAGGTGACGGGAACACTGCCTTGAATGTGCACATGACCATTATGGATTGCCGGTTCAAATTTCGCATTGAACAGAAAACGGCTGGAAGAGGTCAAGGATGCA";ALN="AAGGAGATTATTTTGGACAAACGTAACAGGAACACTGCCTTGAATGTGCACATGACCATTTTGGATTGCCGGTTCAAATTTCGCATTGAACAGAAAACGGCTGGAAGAGGTCAAGGATGCA";ORI="+";ANN=C|missense_variant|MODERATE|Eucgr.C02859|psidium_gu_G0011422|transcript|psidium_gu_T0014658|protein_coding|29/35|c.4688A>G|p.His1563Arg|4688/6755|4688/6432|1563/2143||WARNING_TRANSCRIPT_MULTIPLE_STOP_CODONS,C|missense_variant|MODERATE|Eucgr.C02859|psidium_gu_G0011422|transcript|psidium_gu_T0014659|protein_coding|7/13|c.1166A>G|p.His389Arg|1166/2910|1166/2910|389/969||	GT	0/0
scaffold_2	4342727	EuBR03s54126024	A	G	11104	PASS	TGT="GTTGTTTTTTTGGCCTAACAAAGTTCCATCAGCATGGATTGTGGCATTGTCCTTTTGGATAAAAAAATTGTCCAGCCGCAATCCATCATCATTGCTGTATGCACCAACTGCCAGAACCCGC";ALN="GTTATTTTTTTGGCCTAACAAAGTTCCATCAGCATGGATTGTGGCATTATCCTTTTGGATGAAAAAATTGTCCAGCCGCAATCCATCATCATTGCTGTATGCACCAACTGCCAGAACCCGC";ORI="+";ANN=G|missense_variant|MODERATE|Eucgr.C02859|psidium_gu_G0011422|transcript|psidium_gu_T0014658|protein_coding|29/35|c.4331T>C|p.Phe1444Ser|4331/6755|4331/6432|1444/2143||WARNING_TRANSCRIPT_MULTIPLE_STOP_CODONS,G|missense_variant|MODERATE|Eucgr.C02859|psidium_gu_G0011422|transcript|psidium_gu_T0014659|protein_coding|7/13|c.809T>C|p.Phe270Ser|809/2910|809/2910|270/969||	GT	0/0
scaffold_2	4343463	EuBR03s54126768	T	C	10563	PASS	TGT="ATGCCAGCGACCTCTAAGTTCAGCCAAACCAGGAAGTATTAAGTCTTCAAGGATCACTTCGTTTGCTGGACAATAATGCCCACGTATCACCTGAGACACAGATAATTAAACATCATGGCTT";ALN="ATGCCAGCGACCTTTAAGTTCAGCCAACCCAGGAAGTGCTAAGTCTTCAAGGATCACTTCGTTTGCTGGACTATAGTGCCCACGTATCACCTGAGACACAGATAATTAAACATCATGGCTT";ORI="+";ANN=C|missense_variant|MODERATE|Eucgr.C02859|psidium_gu_G0011422|transcript|psidium_gu_T0014658|protein_coding|28/35|c.4115A>G|p.Asn1372Ser|4115/6755|4115/6432|1372/2143||WARNING_TRANSCRIPT_MULTIPLE_STOP_CODONS,C|missense_variant|MODERATE|Eucgr.C02859|psidium_gu_G0011422|transcript|psidium_gu_T0014659|protein_coding|6/13|c.593A>G|p.Asn198Ser|593/2910|593/2910|198/969||	GT	0/0
scaffold_2	4343526	EuBR03s54126831	G	A	9485	PASS	TGT="TGCTGGACAATAATGCCCACGTATCACCTGAGACACAGATAATTAAACATCATGGCTTGCTGATACAGCTTCATAATGATTAAAATATTGAGCTTTCCCAATCATCAAACAGTAGCAGTCTA";ALN="TGCTGGACTATAGTGCCCACGTATCACCTGAGACACAGATAATTAAACATCATGGCTTACTGATACAGCTTCAAAATGATGAACATATTGAGCTTTC-CAAGCATCAAACAGTAGCCGTCTA";ORI="+";ANN=A|intron_variant|MODIFIER|Eucgr.C02859|psidium_gu_G0011422|transcript|psidium_gu_T0014658|protein_coding|27/34|c.4087-35C>T||||||WARNING_TRANSCRIPT_MULTIPLE_STOP_CODONS,A|intron_variant|MODIFIER|Eucgr.C02859|psidium_gu_G0011422|transcript|psidium_gu_T0014659|protein_coding|5/12|c.565-35C>T||||||	GT	0/0
scaffold_2	4362247	EuBR03s54134895	T	C	10103	PASS	TGT="ATTAGGCACGAGACACTTGCCACCTCCTAGGCAGCACAATGCAAGTTCTCTGCATTTCACATTTACATCTGGCCACATACTTACTGGAGCAAAACCGTGAGCTATCTTTAGATTGGCATGC";ALN="ATTAGGCATGAGATACTTGCCACCTCCTAGGCAGCACAACGCAAGTCCTTTGCATTTCACGTTTACATCTGGCCACAAACTTACTGGAGCAAAAAGGTGAGCTATCTTTAGATTGGCATGC";ORI="+";ANN=C|intron_variant|MODIFIER|Eucgr.C02859|psidium_gu_G0011422|transcript|psidium_gu_T0014658|protein_coding|2/34|c.2112+23A>G||||||WARNING_TRANSCRIPT_MULTIPLE_STOP_CODONS	GT	0/0
scaffold_2	4362331	EuBR03s54134979	A	G	10479	PASS	TGT="TGGAGCAAAACCGTGAGCTATCTTTAGATTGGCATGCCATTTTTGGTCGAGAATGTCAACAAAAACATCGGCAGACAGTGAACCACCATCTTCAGACATTGCATCTGATCTCCACATCTGA";ALN="TGGAGCAAAAAGGTGAGCTATCTTTAGATTGGCATGCCATTTTTGCTCGAGAATGTCAACAAAAACATTGGCAGACAGTGAACCACCATCTTCAGACATTGAATCTGATCTCCACATCTGA";ORI="+";ANN=G|missense_variant|MODERATE|Eucgr.C02859|psidium_gu_G0011422|transcript|psidium_gu_T0014658|protein_coding|2/35|c.2051T>C|p.Phe684Ser|2051/6755|2051/6432|684/2143||WARNING_TRANSCRIPT_MULTIPLE_STOP_CODONS	GT	0/0
scaffold_2	4364998	EuBR03s54136224	T	C	9469	PASS	TGT="TGCTGAGACCAACAGTAGCGACCAAGGAATATTCTCAACACATCCTCAGGTTCAGGCATTGTACAAGTAAATCTGAAGATACGATCAAACAATATTTCAGCAAAAACCTATCCAAAATTGA";ALN="TGCTAAGACCAACAGTACCAACCAAGGAATATTCTCAACACATCCTCAGCTTCAGGCATTGTACAACCAAATCTCAAGATGCGATCAAACAATATATCAGCAAAAACCTATCCAGTATTGA";ORI="+";ANN=C|intron_variant|MODIFIER|Eucgr.C02859|psidium_gu_G0011422|transcript|psidium_gu_T0014658|protein_coding|1/34|c.1913+243A>G||||||WARNING_TRANSCRIPT_MULTIPLE_STOP_CODONS	GT	0/0
scaffold_2	4365339	EuBR03s54136566	T	C	10777	PASS	TGT="TCCCACCTTTGAAGTAAACCGAGTCCAAAGTAACAGGAAGCATCTTGCTTATGCCTTCAGTTTGTGCTACTTCAGCTCCATCAACAAGTTCTGCAACAACGTCTTCAACTTTTGGAGCAAC";ALN="TCCCACCTTTGAAGTAAACTGAGTCCAGAGTAACAGGAAGCATCTTGCTGATGCCTTCAGCTTGTGCTACTTCAGCTCCATCAACAAGTTCTGCAACAACATCTTCAACTTTTGGAGCAAC";ORI="+";ANN=C|synonymous_variant|LOW|Eucgr.C02859|psidium_gu_G0011422|transcript|psidium_gu_T0014658|protein_coding|1/35|c.1815A>G|p.Gln605Gln|1815/6755|1815/6432|605/2143||WARNING_TRANSCRIPT_MULTIPLE_STOP_CODONS	GT	0/0
scaffold_2	4366774	EuBR03s54138004	T	C	10524	PASS	TGT="ACTAAGGGTGGAACAAACAGAAGGCAAAAGCTTGGCTTCAATGAATCCCTTGGCTTTTGATTTCCCGTACCATACCAATAAGCAGACCCCAGATATCACAGCAACAAATATTGAGCACCTA";ALN="ACTAAGGGTGGAACAGACAGAAGGCAAAAGCTTGGCTTCAACGAAGCCCTTGGCTTTTGATTTCCCATACCATACCAATAAGCAGACCCCAGATATCACGGCAACAAATATCGAACACCTA";ORI="+";ANN=C|missense_variant|MODERATE|Eucgr.C02859|psidium_gu_G0011422|transcript|psidium_gu_T0014658|protein_coding|1/35|c.380A>G|p.Lys127Arg|380/6755|380/6432|127/2143||WARNING_TRANSCRIPT_MULTIPLE_STOP_CODONS,C|downstream_gene_variant|MODIFIER|Eucgr.C02860|psidium_gu_G0011423|transcript|psidium_gu_T0014660|protein_coding||c.*4623A>G|||||4356|WARNING_TRANSCRIPT_MULTIPLE_STOP_CODONS,C|downstream_gene_variant|MODIFIER|Eucgr.L02512|psidium_gu_G0011424|transcript|psidium_gu_T0014662|protein_coding||c.*4623A>G|||||4382|WARNING_TRANSCRIPT_MULTIPLE_STOP_CODONS,C|downstream_gene_variant|MODIFIER|Eucgr.C02860|psidium_gu_G0011423|transcript|psidium_gu_T0014661|protein_coding||c.*4844A>G|||||4356|WARNING_TRANSCRIPT_INCOMPLETE;CallRate=0.94;MAF=0.32;HOMREF=105;HET=10;HOMALT=48	GT	0/1
scaffold_2	4371214	EuBR03s54147101	C	T	10155	PASS	TGT="TCTATCTACCACCCAAGGATGAATTTATATCATATAAGCAAAACTGGCAAAATGTTTGTGGCCACGGCGATGGAGCCACAACAAATCCGAGATTCAAAAAGGAAAAACCTTCTAGTTCACA";ALN="TCTATCACTCACCCAAGGATGAATTTAAATCATATAAGCAAAACTGGCAAAATGTTTGTGGCCACGGCAATGGAGCCACAACAAATCCAAGATTCAAAAAAGAAAAATCTTCTAGTTCACA";ORI="+";ANN=T|3_prime_UTR_variant|MODIFIER|Eucgr.C02860|psidium_gu_G0011423|transcript|psidium_gu_T0014660|protein_coding|3/3|c.*183G>A|||||183|WARNING_TRANSCRIPT_MULTIPLE_STOP_CODONS,T|3_prime_UTR_variant|MODIFIER|Eucgr.L02512|psidium_gu_G0011424|transcript|psidium_gu_T0014662|protein_coding|3/3|c.*183G>A|||||183|WARNING_TRANSCRIPT_MULTIPLE_STOP_CODONS,T|3_prime_UTR_variant|MODIFIER|Eucgr.C02860|psidium_gu_G0011423|transcript|psidium_gu_T0014661|protein_coding|3/3|c.*404G>A|||||404|WARNING_TRANSCRIPT_INCOMPLETE,T|upstream_gene_variant|MODIFIER|Eucgr.C02859|psidium_gu_G0011422|transcript|psidium_gu_T0014658|protein_coding||c.-4061G>A|||||4061|WARNING_TRANSCRIPT_MULTIPLE_STOP_CODONS	GT	0/0
scaffold_2	4413488	EuBR03s54379721	C	T	8394	PASS	TGT="ATTCCATTTTTGAAGCTTCAACCTCTCTCAAGCTCGCAATTCGTGCATATTCGAGTCAAGTCTGTCATGTCATTAATCAAAGCAAGTGCGAGTCTTGCGTTTCGGTTCTCGGTTTTCATGC";ALN="TTTCCATTTTTGAAGTTTCAACCTCTCTTGAGCTCGCGATTTGTGTATGTTCGAGTCAAGCCTATCGTTTCGTTAACCAATGTGAGGGTGAGTCTTTCGTTTCGGTTCTTGGTTTTCATGC";ORI="+";ANN=T|upstream_gene_variant|MODIFIER|Eucgr.C02866|psidium_gu_G0011431|transcript|psidium_gu_T0014670|protein_coding||c.-2605G>A|||||2605|WARNING_TRANSCRIPT_NO_START_CODON,T|upstream_gene_variant|MODIFIER|Eucgr.A01700|psidium_gu_G0011432|transcript|psidium_gu_T0014672|protein_coding||c.-281C>T|||||281|,T|upstream_gene_variant|MODIFIER|Eucgr.A01700|psidium_gu_G0011432|transcript|psidium_gu_T0014671|protein_coding||c.-281C>T|||||281|WARNING_TRANSCRIPT_NO_STOP_CODON,T|intergenic_region|MODIFIER|Eucgr.C02866-Eucgr.A01700|psidium_gu_G0011431-psidium_gu_G0011432|intergenic_region|psidium_gu_G0011431-psidium_gu_G0011432|||n.4413488C>T||||||	GT	0/0
scaffold_2	4419241	EuBR01s26846066	C	T	9584	PASS	TGT="AACCACGTTCCCGCAGAGGAACCCGAGCGCCGCACTCGATCCCACGAGAGAAACCGCCGCGCAGATCAGCATCACGAAAGCCTCCTCCTTTGAGTTCATGTCCCTGGCAGCCATGGCCAGC";ALN="AACCACCATCCCACAAAGAAACCCGAGCGCTGCGCTCGATCCAACTAGCGAAACCGCTGCGCAGATCAGCATCACGAAAGCCTCCTCCTTCGAATTCATGTCCCTGGCAGCCATGGCCAGC";ORI="+";ANN=T|missense_variant|MODERATE|Eucgr.A01695|psidium_gu_G0011433|transcript|psidium_gu_T0014673|protein_coding|1/1|c.1024G>A|p.Ala342Thr|1024/1305|1024/1160|342/385||WARNING_TRANSCRIPT_MULTIPLE_STOP_CODONS,T|missense_variant|MODERATE|Eucgr.C02872|psidium_gu_G0011434|transcript|psidium_gu_T0014674|protein_coding|1/1|c.1246G>A|p.Ala416Thr|1246/1418|1246/1382|416/459||WARNING_TRANSCRIPT_MULTIPLE_STOP_CODONS,T|missense_variant|MODERATE|Eucgr.A01696|psidium_gu_G0011435|transcript|psidium_gu_T0014675|protein_coding|3/3|c.980G>A|p.Cys327Tyr|980/1116|980/1116|327/371||,T|missense_variant|MODERATE|Eucgr.A01699|psidium_gu_G0011436|transcript|psidium_gu_T0014676|protein_coding|5/5|c.959G>A|p.Cys320Tyr|959/1095|959/1095|320/364||WARNING_TRANSCRIPT_NO_START_CODON,T|missense_variant|MODERATE|Eucgr.A01693|psidium_gu_G0011437|transcript|psidium_gu_T0014677|protein_coding|2/2|c.1000G>A|p.Ala334Thr|1000/1088|1000/1088|334/361||WARNING_TRANSCRIPT_MULTIPLE_STOP_CODONS,T|missense_variant|MODERATE|Eucgr.A01694|psidium_gu_G0011438|transcript|psidium_gu_T0014678|protein_coding|6/6|c.1105G>A|p.Ala369Thr|1105/1130|1105/1130|369/375||WARNING_TRANSCRIPT_MULTIPLE_STOP_CODONS,T|downstream_gene_variant|MODIFIER|Eucgr.A01700|psidium_gu_G0011432|transcript|psidium_gu_T0014672|protein_coding||c.*906C>T|||||906|,T|downstream_gene_variant|MODIFIER|Eucgr.C02871|psidium_gu_G0011439|transcript|psidium_gu_T0014679|protein_coding||c.*154G>A|||||154|,T|downstream_gene_variant|MODIFIER|Eucgr.L02822|psidium_gu_G0011440|transcript|psidium_gu_T0014680|protein_coding||c.*652G>A|||||652|WARNING_TRANSCRIPT_MULTIPLE_STOP_CODONS,T|downstream_gene_variant|MODIFIER|Eucgr.A01700|psidium_gu_G0011432|transcript|psidium_gu_T0014671|protein_coding||c.*1938C>T|||||1938|WARNING_TRANSCRIPT_NO_STOP_CODON	GT	0/0
scaffold_2	4430958	EuBR03s54402764	T	C	10655	PASS	TGT="CTTGCTTTCGACACCTCCCATAATGCCATTCCAGTTGCCTGGATCATTTCCTCCTCCCTCATCTGTCAAAATATTCATAAATGGATTGGTCCCCTAGCAGAAAGGATCTTCACAAAGGATC";ALN="CTTGCTTTCAACACCTCCCATAGTGCCATTCCAGTTGCCTGGATCATTTCCTCCTCCCTCATCTGTCAAGGTATTCATAAATGGATTGGTCCTCTAGCAGAAAGGATCTACACAAAGGATC";ORI="+";ANN=C|missense_variant|MODERATE|Eucgr.C02873|psidium_gu_G0011441|transcript|psidium_gu_T0014681|protein_coding|4/8|c.1034T>C|p.Ile345Thr|1209/2628|1034/2073|345/690||WARNING_TRANSCRIPT_MULTIPLE_STOP_CODONS	GT	0/0
scaffold_2	4471914	EuBR03s54444440	A	C	6937	PASS	TGT="TATTCTAAGCAAAAGCGAATTGTGTTCGAAGATTTGAGGAAACCATCTTGCGCTTTGGTGAAAATTCGATCCTGCTTGCTAATTGGTAAATGTCCTTGTAGAGTTATTGCGTAGCTTAGCCGC";ALN="TGTTCAAAGCAGAGGCGAATTCGGTTTGATGATTTGAGGACACCATTTT-CATTTTGGTGACAATTCGATT-GGCTTGCTAATTGCTAAATGTCCTTGTGGAGTTACCGTGTAGCGTAGCGGC";ORI="+";ANN=C|upstream_gene_variant|MODIFIER|Eucgr.C02883|psidium_gu_G0011450|transcript|psidium_gu_T0014693|protein_coding||c.-5050A>C|||||4918|,C|downstream_gene_variant|MODIFIER|Eucgr.C02881|psidium_gu_G0011448|transcript|psidium_gu_T0014691|protein_coding||c.*1113T>G|||||358|WARNING_TRANSCRIPT_MULTIPLE_STOP_CODONS,C|downstream_gene_variant|MODIFIER|Eucgr.C02882|psidium_gu_G0011449|transcript|psidium_gu_T0014692|protein_coding||c.*2509T>G|||||2509|WARNING_TRANSCRIPT_NO_STOP_CODON,C|intron_variant|MODIFIER|Eucgr.C02880|psidium_gu_G0011447|transcript|psidium_gu_T0014690|protein_coding|2/2|c.176-392A>C||||||	GT	0/0
scaffold_2	4478624	EuBR03s54453538	G	A	8710	PASS	TGT="TGTTAGCTTTTTGTTTGTGGCAAGACTGAATGTATCTGTGTAATGACGCTGGTAGGCACACGGCATTCTTTCTTGTGGCTGGCAACGAGTTGAAGAATCAAAACCAACGAGTCCCATGTAAG";ALN="TGTTAA-TCCTCACTTGTAGCAAGACTAAATATATCTTTGTAATTATGCTGATAGGCACACGGCATTCTTTCTTGTGGCTGGCGATGAGTTGAAGAATCAAAACCAACAAGTTCCATGTAAG";ORI="+";ANN=A|missense_variant|MODERATE|Eucgr.C02883|psidium_gu_G0011450|transcript|psidium_gu_T0014693|protein_coding|4/4|c.421G>A|p.Ala141Thr|553/941|421/510|141/169||,A|missense_variant|MODERATE|Eucgr.L03669|psidium_gu_G0011451|transcript|psidium_gu_T0014694|protein_coding|4/4|c.373G>A|p.Ala125Thr|373/494|373/462|125/153||,A|upstream_gene_variant|MODIFIER|Eucgr.C02882|psidium_gu_G0011449|transcript|psidium_gu_T0014692|protein_coding||c.-2621C>T|||||2621|WARNING_TRANSCRIPT_NO_STOP_CODON,A|downstream_gene_variant|MODIFIER|Eucgr.C02884|psidium_gu_G0011452|transcript|psidium_gu_T0014695|protein_coding||c.*2767C>T|||||2767|,A|downstream_gene_variant|MODIFIER|Eucgr.C02885|psidium_gu_G0011453|transcript|psidium_gu_T0014696|protein_coding||c.*4742C>T|||||4271|	GT	0/0
scaffold_2	4481574	EuBR03s54456826	C	T	9075	PASS	TGT="CATCAGGATCATAAGAGCCTCTGACTTTGGTATTGTTAAGAGTGCTGGAGACCCTCTTGTCCTTCTTGAATCTTCTCCAGAATTGCTGCCACCCTTGATGCGTTTTCTCATGTTGACCATG";ALN="CATCAGGATCATAAGAACCCTTGATTTTGTTGTTGTTAATAGAACTGGAGACCTTCTTGTCCCTCTTGAATCTTCTCCAAAATCGTTGCCACCCTTGATGTATTTTCTCATGCTGACCATG";ORI="+";ANN=T|synonymous_variant|LOW|Eucgr.C02884|psidium_gu_G0011452|transcript|psidium_gu_T0014695|protein_coding|1/1|c.147G>A|p.Lys49Lys|147/330|147/330|49/109||,T|downstream_gene_variant|MODIFIER|Eucgr.C02883|psidium_gu_G0011450|transcript|psidium_gu_T0014693|protein_coding||c.*2861C>T|||||2562|,T|downstream_gene_variant|MODIFIER|Eucgr.L03669|psidium_gu_G0011451|transcript|psidium_gu_T0014694|protein_coding||c.*2861C>T|||||2829|,T|downstream_gene_variant|MODIFIER|Eucgr.C02885|psidium_gu_G0011453|transcript|psidium_gu_T0014696|protein_coding||c.*1792G>A|||||1321|	GT	0/0
scaffold_2	4481652	EuBR03s54456904	G	A	9033	PASS	TGT="AGAATTGCTGCCACCCTTGATGCGTTTTCTCATGTTGACCATGACTAGGCTTCTTCTTGTTGCTGTTGTGGTTGTTCCTCCCCAAGTAGATGACCTCCATCCTTGGTTCACGCCAGTTCTT";ALN="AAAATCGTTGCCACCCTTGATGTATTTTCTCATGCTGACCATGACTAGGCTTGTTGCTGTTGTTGCTGTTGCCGTTCCTCCCCAAGTGGATGACCTCCATCCTTGGCTCCCGCCAGTTCTT";ORI="+";ANN=A|synonymous_variant|LOW|Eucgr.C02884|psidium_gu_G0011452|transcript|psidium_gu_T0014695|protein_coding|1/1|c.69C>T|p.Ser23Ser|69/330|69/330|23/109||,A|downstream_gene_variant|MODIFIER|Eucgr.C02883|psidium_gu_G0011450|transcript|psidium_gu_T0014693|protein_coding||c.*2939G>A|||||2640|,A|downstream_gene_variant|MODIFIER|Eucgr.L03669|psidium_gu_G0011451|transcript|psidium_gu_T0014694|protein_coding||c.*2939G>A|||||2907|,A|downstream_gene_variant|MODIFIER|Eucgr.C02885|psidium_gu_G0011453|transcript|psidium_gu_T0014696|protein_coding||c.*1714C>T|||||1243|	GT	0/0
scaffold_2	4506885	EuBR03s54471615	G	A	9258	PASS	TGT="CAGTTCGTCTGACTTGCAGCATGCTGCGGCTCGTGCTCCTGCAAAGGATTCCCTCTTGCCTGCAAATGGCACGGAAAACTCGGAACTTAAACAGTTTACCAATGATTTCTTGTCATTGTAC";ALN="CAGTTCATCTGAGCTGGAGCATGCTGTGGCTGATGCTACTACAAAAGATTGCCTCTTGCCTGCAAATGGCACAGAAAACTCGGAACTTAAACAGTTTGCCAATGATTTCTTGTCATTATAC";ORI="+";ANN=A|upstream_gene_variant|MODIFIER|Eucgr.C02886|psidium_gu_G0011454|transcript|psidium_gu_T0014697|protein_coding||c.-426G>A|||||426|,A|intergenic_region|MODIFIER|Eucgr.C02885-Eucgr.C02886|psidium_gu_G0011453-psidium_gu_G0011454|intergenic_region|psidium_gu_G0011453-psidium_gu_G0011454|||n.4506885G>A||||||	GT	0/0
scaffold_2	4508305	EuBR03s54473062	T	C	9826	PASS	TGT="GATCATCGAAATGGTGATGCTTGTACTCCAAGCAGTGTGCAGAACAGAGATGATCTAGACATTAGCAATTGGCTTCCTCCTGCAATAAGCAACTTATATAGGAAGAAAGGAATACTCAGGT";ALN="GATCATCGAAATGGTGAAGCTTGTACTCCAAGTAGTATGCACAACAAAGATATTCTTGACATTAGCAATTGGCTTCCTCCTGCAATAAGCAGCTTATATAGGAAGAAAGGAATACTCAGGC";ORI="+";ANN=C|missense_variant|MODERATE|Eucgr.C02886|psidium_gu_G0011454|transcript|psidium_gu_T0014697|protein_coding|2/24|c.923T>C|p.Ile308Thr|923/5538|923/5538|308/1845||	GT	0/0
scaffold_2	4513185	EuBR03s54477792	C	T	10666	PASS	TGT="TTTCCAGAGCTAGAGAAGGATTTGTGCTTGCATCTGATCTGCATTTAGTTTATTTAGTTACCCCGACTAATGTTGATGTTGAGCCAGATTGGGAACTTTATTACCAAAGGTTCATGGAATT";ALN="TTTCCAGAGCTAGAGAAGGATTTGTGCTTGCATCTGATCTACATTTAGTTTATTTAGTTACCCCAACCAATGTTGATGTTGAGCCAGATTGGGAACTTTACTATCAGAGGTTCATGGAATT";ORI="+";ANN=T|synonymous_variant|LOW|Eucgr.C02886|psidium_gu_G0011454|transcript|psidium_gu_T0014697|protein_coding|11/24|c.2610C>T|p.Thr870Thr|2610/5538|2610/5538|870/1845||	GT	0/0
scaffold_2	4517365	EuBR03s54481141	G	A	10786	PASS	TGT="ACAAGTAGGAGTTGCCAAGAAAATAAAGAATGGGGCACGCAAGATTGTTCTAGACAAAGCCGAGGAGGCAAGAATTGCTGCCTTCTCTGCCTTCCAGTCTCTTGGGTTAGACATCACACAA";ALN="ACAATTAGGAGTTGCTAAAAAAATAAAGAATGGGGCACGCAAGATTGTTCTAGATAAAGCCGAGGAGGCAAGAATTGCTGCCTTCTCTGCCTTCCAGTCTCTTGGGTTAGACATCACGCAA";ORI="+";ANN=A|missense_variant|MODERATE|Eucgr.C02886|psidium_gu_G0011454|transcript|psidium_gu_T0014697|protein_coding|15/24|c.3328G>A|p.Glu1110Lys|3328/5538|3328/5538|1110/1845||	GT	0/0
scaffold_2	4552252	EuBR03s54520115	T	C	9779	PASS	TGT="GCACACGAGCACGTACAGGAGCGGTGACGAGTTCGGAGGGAAGAGGGTGTTGGTGGTAGGGTGCGGGAATTCGGGCATGGAGGTGTGTTTGGATCTGTGCAACCACAATGCCATGCCTTCC";ALN="GCACACGAGCATGTATAGCAGCGGGGAGGAGTTCAGAGGGAAGAGGGTGTTGGTGGTCGGGTGTGGGAATTCAGGGATGGAGGTGTGTTTGGATTTGTGCAACCACAATGCCATGCCTTCC";ORI="+";ANN=C|missense_variant|MODERATE|Eucgr.C02888|psidium_gu_G0011457|transcript|psidium_gu_T0014701|protein_coding|1/4|c.622T>C|p.Cys208Arg|645/1337|622/1293|208/430||	GT	0/0
scaffold_2	4552522	EuBR03s54520381	G	A	6669	PASS	TGT="TCTAATTTTGGGGTTTCTCGAAGGGCAAAAAGGGTCACTAGAACTGGACGAATCTAGACCAATTGCTTGATACCAGAATCTGATGAGAAAGGAAGGCACAAAACAAAACCAAAACAAATTTTTTTTTTTCAAAAAGTTAGGTTTTAC";ALN="TCTAATTTTGGGGTTTCTCGAAGAGAAAAAAGGGTCACTAAAACTAG---AATCTAGACCTATTTTTTGACACCAGAATCTGATAAGAAAAGGAGGCAA----GAAAACGA-------------------AAAAGGTTAGGTTTCAA";ORI="+";ANN=A|intron_variant|MODIFIER|Eucgr.C02888|psidium_gu_G0011457|transcript|psidium_gu_T0014701|protein_coding|1/3|c.699+193G>A||||||	GT	0/0
scaffold_2	4553671	EuBR03s54521498	A	G	9254	PASS	TGT="CAAACTAAGATTTGGATGGACCCAACTATATTCTATCGATGAATTGTGATTGTGTGCTCTGTCAATGAATAGGGAAAGATGTTGCGCTTTTTCTGTGGCAAAAACAGTACATAGTTCATGCTCC";ALN="CAAACTAAGATTTGGATGGACCCAATTATATTCTATCGATGAATAGTGATTGGGTC--CTATTAATGAATAGGGAAAGATGTTGCGCTTTTCCTGTGGCAA-AACAGTACATAGTTCATACTCC";ORI="+";ANN=G|intron_variant|MODIFIER|Eucgr.C02888|psidium_gu_G0011457|transcript|psidium_gu_T0014701|protein_coding|2/3|c.948+155A>G||||||	GT	0/0
scaffold_2	4640183	EuBR03s54575874	C	T	10219	PASS	TGT="ATTTCGCATGTCATTGCAGGTGACCATTCTCGAAAATGTATATTGGATGGAATTTGGACTCCTTGTTCTTGTTTGGGTTTCATTTCTTGGAATTCAAATTGCCAAGGTGTCTCTCCCCTTT";ALN="ATTTGGCATGTCATTGCAGGTGACCATTCTCGAAAATGTTTATTGGATGGAACTTGGACTCCTCGTTCTTGTTTGGGTTGCATTTCTTGGAATTCAGATTGCCAAGGTTTCTCTCCCCTTT";ORI="+";ANN=T|missense_variant|MODERATE|Eucgr.C02892|psidium_gu_G0011462|transcript|psidium_gu_T0014706|protein_coding|7/12|c.802C>T|p.Leu268Phe|1254/2173|802/1440|268/479||WARNING_TRANSCRIPT_NO_STOP_CODON,T|upstream_gene_variant|MODIFIER|psidium_gu_G0011463|psidium_gu_G0011463|transcript|psidium_gu_T0014707|protein_coding||c.-3576C>T|||||3576|	GT	0/0
scaffold_2	4652716	EuBR03s54586568	T	G	9685	PASS	TGT="GCTACAGCTCAGGAGGTTCTCGGAAATGACGCTTCGGAGACAGTATCCAAGAAGAAAAATCTTGATCACCAAAATCCTGGCCAAGAAAATTGTATATTAAATCAGCAGATGAAGAATTGTT";ALN="GCTACAGCGCAGGAGGTTCTCGGAAATGACACTCCGGAGACAGTATCCAAGAAGAAAAACCTTAATCACCAAAATCCCGACCAAGAAAATTGTAAATCAAAACAGCAGATGGAGAATTGCT";ORI="+";ANN=G|missense_variant|MODERATE|Eucgr.C02893|psidium_gu_G0011464|transcript|psidium_gu_T0014708|protein_coding|10/11|c.2912T>G|p.Leu971Arg|2912/3120|2912/3120|971/1039||,G|downstream_gene_variant|MODIFIER|psidium_gu_G0011465|psidium_gu_G0011465|transcript|psidium_gu_T0014709|protein_coding||c.*2288A>C|||||2288|	GT	0/0
scaffold_2	4657934	EuBR03s54592046	T	C	10946	PASS	TGT="ATCATATCATCACAAGCAAACCTGTCATTTACAAGCTGCTGCTCAGCCCGTCTCACAACATTCAGAACAAGAGGTTTTCCTTCCTGTAGGCATATAGAGCCAAACAAGAAAACGATCCAAA";ALN="ATCATATCATCACAAACAAACCTGTCATTTATAAGCTGCTGTTCAGCCTGTCTCACAACATTCAGAACAAGAGGTTTTCCTTCCTGTAGGCATATAGAGCCAAACAAGAAAACGATCCAAA";ORI="+";ANN=C|missense_variant|MODERATE|psidium_gu_G0011465|psidium_gu_G0011465|transcript|psidium_gu_T0014709|protein_coding|3/12|c.310A>G|p.Asn104Asp|310/1380|310/1380|104/459||,C|upstream_gene_variant|MODIFIER|Eucgr.C02895|psidium_gu_G0011466|transcript|psidium_gu_T0014710|protein_coding||c.-3826T>C|||||2910|WARNING_TRANSCRIPT_MULTIPLE_STOP_CODONS,C|downstream_gene_variant|MODIFIER|Eucgr.C02893|psidium_gu_G0011464|transcript|psidium_gu_T0014708|protein_coding||c.*4509T>C|||||4509|,C|downstream_gene_variant|MODIFIER|Eucgr.C02896|psidium_gu_G0011467|transcript|psidium_gu_T0014711|protein_coding||c.*3564A>G|||||2910|,C|downstream_gene_variant|MODIFIER|Eucgr.C02896|psidium_gu_G0011467|transcript|psidium_gu_T0014712|protein_coding||c.*3564A>G|||||2910|WARNING_TRANSCRIPT_NO_START_CODON	GT	0/0
scaffold_2	4664031	EuBR03s54598086	A	G	7439	PASS	TGT="CCAGATACTGGAAAGAAAGGAATTGAGTTAGCTCTGATACACTGACTGACATCTGGCGATGACAACCTATCATAAACAAATTGACGGGCCTCTTTCATTCAAGAAAAGAAGCAAACACAAAATGG";ALN="CTAGAAACTGGAAAGA-AGGAACCGAACTAGCT-TGATACACTGACTGACATTTGACGATGACAAACCATCATAAACA-ATCGATGGGCTTCT-TCATTGAAGAGAAGAAGCAAACACGAAATGG";ORI="+";ANN=G|upstream_gene_variant|MODIFIER|psidium_gu_G0011465|psidium_gu_G0011465|transcript|psidium_gu_T0014709|protein_coding||c.-4075T>C|||||4075|,G|downstream_gene_variant|MODIFIER|Eucgr.C02895|psidium_gu_G0011466|transcript|psidium_gu_T0014710|protein_coding||c.*1991A>G|||||1890|WARNING_TRANSCRIPT_MULTIPLE_STOP_CODONS,G|intron_variant|MODIFIER|Eucgr.C02896|psidium_gu_G0011467|transcript|psidium_gu_T0014711|protein_coding|1/4|c.164+262T>C||||||,G|intron_variant|MODIFIER|Eucgr.C02896|psidium_gu_G0011467|transcript|psidium_gu_T0014712|protein_coding|1/4|c.46+262T>C||||||WARNING_TRANSCRIPT_NO_START_CODON	GT	0/0
scaffold_2	4678476	EuBR03s54605828	T	C	10628	PASS	TGT="TTCCCAATTACAAGTACCTGATCATACTGCTTCAATAGTGCAATCTCCTGCTCAGTCTTGTTCTTCATCTTTGCCCTATACTGGCAAAAGCTCTGAAACTGGTAGACAAACTCATCCACCA";ALN="TTCCCAATTACAATTACCTGATCATACTGCCTCAATAATGCAATCTCCTGCTCAGTCTTGTTCTTCATCTTCGCCCTATACTGGCAGAAGCTCTGAAACTGGTAAACAAACTCATCCACCA";ORI="+";ANN=C|missense_variant|MODERATE|Eucgr.C02897|psidium_gu_G0011468|transcript|psidium_gu_T0014713|protein_coding|3/9|c.508A>G|p.Asn170Asp|587/2215|508/1584|170/527||,C|missense_variant|MODERATE|Eucgr.C02897|psidium_gu_G0011468|transcript|psidium_gu_T0014714|protein_coding|3/9|c.508A>G|p.Asn170Asp|587/2137|508/1506|170/501||,C|downstream_gene_variant|MODIFIER|Eucgr.C02898|psidium_gu_G0011469|transcript|psidium_gu_T0014715|protein_coding||c.*3206A>G|||||2798|	GT	0/0
scaffold_2	4708739	EuBR03s54634106	C	T	10498	PASS	TGT="ATTTAAATATAATCTGACTCATCCTTCCATCAGTAAATATGTTTCTGGGATGCGGCAAAAACAAAGTAAGCTATGTTGGCCGTTCAAATTGGAGAAAGACACCTTAGAAGTGCCAAAAGAC";ALN="CCTTAAACATAATCTGACTCATCCTTCCATCAGTAAATATGTTTCTGGGATGCGGCAAAAAGAAAGCAAGCTATGTTGGCCGTTCAAATTGGAGAAAGACACCTCAGAAGTGCCAAAAGAC";ORI="+";ANN=T|stop_gained|HIGH|Eucgr.C02901|psidium_gu_G0011472|transcript|psidium_gu_T0014719|protein_coding|3/8|c.121C>T|p.Gln41*|347/4486|121/3639|41/1212||,T|stop_gained|HIGH|Eucgr.C02901|psidium_gu_G0011472|transcript|psidium_gu_T0014720|protein_coding|3/7|c.121C>T|p.Gln41*|347/4633|121/3639|41/1212||;LOF=(Eucgr.C02901|psidium_gu_G0011472|2|1.00);NMD=(Eucgr.C02901|psidium_gu_G0011472|2|1.00)	GT	0/0
scaffold_2	4712019	EuBR03s54637401	A	G	9223	PASS	TGT="CCAAATTCCACAACAAGGTGACGAACCGGTTCATCTGTCATCATCCATGATGCCAACCCACATGCCCTTCATGTACACTATCCCCCCGGACGGGGGACTTCACTCTAATCATATGGATGTT";ALN="CCATATTCCCCGACAAGGTGACGAACCGGTTCGTTTGTCGTCATCCATGATACCAACCCACATGCCCTTTGTGTACAGTCTCCCTCCTAACGGGGGACTTCACTCTAACCATATGGATGTT";ORI="+";ANN=G|missense_variant|MODERATE|Eucgr.C02901|psidium_gu_G0011472|transcript|psidium_gu_T0014719|protein_coding|6/8|c.2572A>G|p.Met858Val|2798/4486|2572/3639|858/1212||,G|missense_variant|MODERATE|Eucgr.C02901|psidium_gu_G0011472|transcript|psidium_gu_T0014720|protein_coding|6/7|c.2572A>G|p.Met858Val|2798/4633|2572/3639|858/1212||,G|downstream_gene_variant|MODIFIER|Eucgr.C02902|psidium_gu_G0011473|transcript|psidium_gu_T0014721|protein_coding||c.*2403T>C|||||2403|	GT	0/0
scaffold_2	4729827	EuBR03s54648770	T	C	9246	PASS	TGT="GTAAATTACAAATTAGAAGTGAAGTCTCCTAATGAGATTGGGGAAGAAACTGGAAAAACCCTAGTGGACGTGAAAGGCAAGAATGAATAAGATGGAGACTCCCCTCACCTCCACTTCTCTT";ALN="GTAAATTACAAATTAGCAGCAGAGTCTCCTAATGAGATCGGGGAAGAAATTGGAAAATCCCTAGTACAAGTGAAAGGAGAGAATAAATAAGATGGAGACTCCCCTCACCTCCATTTCTCTT";ORI="+";ANN=C|3_prime_UTR_variant|MODIFIER|Eucgr.C02905|psidium_gu_G0011477|transcript|psidium_gu_T0014725|protein_coding|12/12|c.*43A>G|||||43|,C|upstream_gene_variant|MODIFIER|psidium_gu_G0011474|psidium_gu_G0011474|transcript|psidium_gu_T0014722|protein_coding||c.-1224A>G|||||1224|,C|upstream_gene_variant|MODIFIER|Eucgr.C02904|psidium_gu_G0011475|transcript|psidium_gu_T0014723|protein_coding||c.-860A>G|||||860|WARNING_TRANSCRIPT_MULTIPLE_STOP_CODONS,C|downstream_gene_variant|MODIFIER|psidium_gu_G0011476|psidium_gu_G0011476|transcript|psidium_gu_T0014724|protein_coding||c.*256T>C|||||256|	GT	0/0
scaffold_2	5057908	EuBR03s54792240	G	T	9672	PASS	TGT="AGGCCCGATCCTCACCGGGCTCGTCGTCGGGGCCAACATCTTGGCTGGAGGAGCCTTCTCGGGGGCCTCGATGAACCCGGCCCGCTCCTTCGGACCAGCTGTGGCGAGCTGGGATTGGACC";ALN="AGGCCCGATCCTCGTTGGGCTTGTCGTCGGTGCCAACATCCTGGCCGGCGGAGCCTTCTCCGGGGCCTCGATGAACCCGGCCCGCTCCTTCGGGCCTGCCCTGGCGAGCTGGGATTGGACC";ORI="+";ANN=T|missense_variant|MODERATE|Eucgr.C02914|psidium_gu_G0011488|transcript|psidium_gu_T0014736|protein_coding|4/4|c.565G>T|p.Gly189Trp|951/1281|565/735|189/244||,T|downstream_gene_variant|MODIFIER|psidium_gu_G0011489|psidium_gu_G0011489|transcript|psidium_gu_T0014737|protein_coding||c.*2470C>A|||||2470|	GT	0/0
scaffold_2	5080631	EuBR03s54939629	C	T	8615	PASS	TGT="CATCCCTCATCCACAATCATACACCTATAGCTGATTCAAATTACTTGTCCTCAACCTCTTGCCATCTCAAATTCAAGGTGAAAACTCAGCCACAGCGAATTCATCACCCATTTTTCACTTC";ALN="CAACTATCATCCACAATCATAAACCTATAGCTGATTCAAATTACTTGTCCTCAAACTCTTACCATCTCGAATTCAAGGTGAAAACCCAGCCAAGGCAAATTCCTCACCCACTTTTCTTTAT";ORI="+";ANN=T|upstream_gene_variant|MODIFIER|psidium_gu_G0011491|psidium_gu_G0011491|transcript|psidium_gu_T0014739|protein_coding||c.-957G>A|||||957|WARNING_TRANSCRIPT_MULTIPLE_STOP_CODONS,T|downstream_gene_variant|MODIFIER|Eucgr.C02924|psidium_gu_G0011492|transcript|psidium_gu_T0014740|protein_coding||c.*668G>A|||||382|,T|downstream_gene_variant|MODIFIER|Eucgr.C02924|psidium_gu_G0011492|transcript|psidium_gu_T0014741|protein_coding||c.*668G>A|||||382|,T|intergenic_region|MODIFIER|psidium_gu_G0011491-Eucgr.C02924|psidium_gu_G0011491-psidium_gu_G0011492|intergenic_region|psidium_gu_G0011491-psidium_gu_G0011492|||n.5080631C>T||||||	GT	0/0
scaffold_2	5093063	EuBR03s54949668	A	C	9845	PASS	TGT="ATGCTCAAAGTATACATTTACAAGGAGGGACAAAAGCCAATTTTACATCAGCCAGTGCTCAAAGGAATATACGCTTCTGAAGGATGGTTTATGAATCTACTGGAAAAGAACAAGAAATTTG";ALN="ATGCTCAAAGTATACATTTACAAAGAAGGACAAAAACCAATTTTACATCAACCAGTGCTCAAGGGAATATATGCTTCTGAAGGATGGTTTATGAAGCTACTGGAAGCAAACAAGAAATTCG";ORI="+";ANN=C|missense_variant|MODERATE|Eucgr.C02925|psidium_gu_G0011493|transcript|psidium_gu_T0014742|protein_coding|4/5|c.1148A>C|p.Lys383Thr|1385/2504|1148/2079|383/692||,C|upstream_gene_variant|MODIFIER|Eucgr.C02926|psidium_gu_G0011494|transcript|psidium_gu_T0014743|protein_coding||c.-1643A>C|||||1643|,C|upstream_gene_variant|MODIFIER|Eucgr.C02926|psidium_gu_G0011494|transcript|psidium_gu_T0014744|protein_coding||c.-1643A>C|||||1643|WARNING_TRANSCRIPT_MULTIPLE_STOP_CODONS	GT	0/0
scaffold_2	5093652	EuBR03s54950255	G	A	10142	PASS	TGT="TCTTGGAGGCAAACCTCCTTCTAAGAGGTCAATCCTAGCTTTCTTTGCTGGAAACATGCATGGATACGTCAGGCCGATTCTATTACAGCACTGGGGCAACAAAGATCCAGACATGAGGATA";ALN="TGTTGGAGGCAAACCACCATCTCAGAGGTCAATCCTAGCTTTCTTTGCTGGGAACATGCATGGATATGTTAGGCCGATTCTATTACAGCATTGGGGCAACAAAGATCCAGACATGAGGATA";ORI="+";ANN=A|missense_variant|MODERATE|Eucgr.C02925|psidium_gu_G0011493|transcript|psidium_gu_T0014742|protein_coding|5/5|c.1615G>A|p.Gly539Arg|1852/2504|1615/2079|539/692||,A|upstream_gene_variant|MODIFIER|Eucgr.C02926|psidium_gu_G0011494|transcript|psidium_gu_T0014743|protein_coding||c.-1054G>A|||||1054|,A|upstream_gene_variant|MODIFIER|Eucgr.C02926|psidium_gu_G0011494|transcript|psidium_gu_T0014744|protein_coding||c.-1054G>A|||||1054|WARNING_TRANSCRIPT_MULTIPLE_STOP_CODONS	GT	0/0
scaffold_2	5099377	EuBR03s54955154	C	A	8670	PASS	TGT="TAATTTATGAGGACAATAACCATTATAATGGAAACTTGGATACGACCAGGAATTTCTTGCTCTTCGATGGTATAATAGTTGACAGGGAAATTGTAACTCTCAGGCAAGTTTGTGATTCGTC";ALN="CAACTTATGAGGACAATAAACAATAAAATGAAAACTTGGATACGACCAGGAATTTCCTGTGATTGGATGCTATAACTGTTGACAGGGAAATTATAACTCTCAGGCAAATTTGTGATTCGTC";ORI="+";ANN=A|3_prime_UTR_variant|MODIFIER|Eucgr.C02926|psidium_gu_G0011494|transcript|psidium_gu_T0014743|protein_coding|10/10|c.*180C>A|||||180|,A|3_prime_UTR_variant|MODIFIER|Eucgr.C02926|psidium_gu_G0011494|transcript|psidium_gu_T0014744|protein_coding|9/9|c.*482C>A|||||2292|WARNING_TRANSCRIPT_MULTIPLE_STOP_CODONS,A|upstream_gene_variant|MODIFIER|Eucgr.C02927|psidium_gu_G0011495|transcript|psidium_gu_T0014745|protein_coding||c.-506C>A|||||475|WARNING_TRANSCRIPT_MULTIPLE_STOP_CODONS	GT	0/0
scaffold_2	5165641	EuBR03s55011188	A	C	8817	PASS	TGT="GGGCGTCATCAGGCTTGGGGATGGACGGGTGGTTTGCCTTACCGAGACGCAGAAGGGGTCGATCATGGTCAACCCTGACACGCTGGATACCTTAGGGAAGTTCGAGTATACCGACTCCCTA";ALN="GGGCGTCATCAGGCTCGGAGACGGACGAGTGGTTTGCCTCACTGAGACGCAAAAGGGGTCCATAATGATCGACCCAACCACGCTCGAGACCTTGGGGAAGTTCGAGTATACCGACTCCTTA";ORI="+";ANN=C|missense_variant|MODERATE|Eucgr.C02932|psidium_gu_G0011498|transcript|psidium_gu_T0014749|protein_coding|2/6|c.658A>C|p.Ile220Leu|658/1686|658/1686|220/561||,C|missense_variant|MODERATE|Eucgr.C02930|psidium_gu_G0011497|transcript|psidium_gu_T0014747|protein_coding|2/6|c.658A>C|p.Ile220Leu|658/2005|658/1686|220/561||,C|missense_variant|MODERATE|Eucgr.C02930|psidium_gu_G0011497|transcript|psidium_gu_T0014748|protein_coding|2/6|c.658A>C|p.Ile220Leu|658/2007|658/1266|220/421||	GT	0/0
scaffold_2	5165806	EuBR03s55057235	G	A	6832	PASS	TGT="GTTCCTGACATTGCTTCCCGACCTTATCAACCCAGGCTACTTGGTGGTGAGGATGGAGCCGGGGTCGAACGAGAGAAAGGTGATCGGGAGGGTGGATTGCCGGGGCGGCCCGGCGCCCGGT";ALN="ATTTCTAACGGTGTTGCCGGACTTGATCAACTCAAGGTACTTGGTGGTGAGGATGGAGCGAGGATCAAATGAGCGGAAGGTGATTGGGAGAGTGGAGTGTCAAGGTGGCCCCAAACCCGGT";ORI="+";ANN=A|missense_variant|MODERATE|Eucgr.C02932|psidium_gu_G0011498|transcript|psidium_gu_T0014749|protein_coding|2/6|c.823G>A|p.Gly275Arg|823/1686|823/1686|275/561||,A|missense_variant|MODERATE|Eucgr.C02930|psidium_gu_G0011497|transcript|psidium_gu_T0014747|protein_coding|2/6|c.823G>A|p.Gly275Arg|823/2005|823/1686|275/561||,A|missense_variant|MODERATE|Eucgr.C02930|psidium_gu_G0011497|transcript|psidium_gu_T0014748|protein_coding|2/6|c.823G>A|p.Gly275Arg|823/2007|823/1266|275/421||	GT	0/0
scaffold_2	5166420	EuBR03s55011974	A	G	9872	PASS	TGT="GGACGAGGACGGGCGAGTCGTGGCCGTGATCGCTGATTGCTGCGAGCATAACGCCGACACAACCATCCTCGAGAAGCTCCGGCTCCAAAACCTCCGCTCCTTCGCTGGCCAAGACGTACTT";ALN="GGACGAAGATGGGCGAGTTGTGGCCGTGATCGCGGATTGCTGCGAGCATAACGCGGACACGACCATCCTCGAGAAGCTCAGGCTCCAAAACCTTCGCTCTTTTGCCGGCCAAGATGTACTT";ORI="+";ANN=G|missense_variant|MODERATE|Eucgr.C02932|psidium_gu_G0011498|transcript|psidium_gu_T0014749|protein_coding|3/6|c.1177A>G|p.Thr393Ala|1177/1686|1177/1686|393/561||,G|missense_variant|MODERATE|Eucgr.C02930|psidium_gu_G0011497|transcript|psidium_gu_T0014747|protein_coding|3/6|c.1177A>G|p.Thr393Ala|1177/2005|1177/1686|393/561||,G|missense_variant|MODERATE|Eucgr.C02930|psidium_gu_G0011497|transcript|psidium_gu_T0014748|protein_coding|3/6|c.1177A>G|p.Thr393Ala|1177/2007|1177/1266|393/421||	GT	0/0
scaffold_2	5182582	EuBR03s55092086	A	G	8187	PASS	TGT="TCGCTGATACCACACTATGCTACTGTAGAACAGTAACGACTTTGCCAATTGAGATGCAGCAGTTTGAGCACACCTTCAAGTAGGCCAGCTTACGCTGAGTTCCACTGTTGAATTTCCAGCCTCAGTTTCAT";ALN="TTGCTGATACCACAC--------TGTAGAACAGTAACGACTTTGCC--TTGACATGGAGCAGTTTGAGCTTACCTTCAAGTGGGCCAGCTTATGCCGAGTTCCGCTCTTGAACTTTTAGCCTCAGTTTCCT";ORI="+";ANN=G|upstream_gene_variant|MODIFIER|psidium_gu_G0011499|psidium_gu_G0011499|transcript|psidium_gu_T0014750|protein_coding||c.-3760T>C|||||3760|,G|upstream_gene_variant|MODIFIER|Eucgr.L01580|psidium_gu_G0011500|transcript|psidium_gu_T0014751|protein_coding||c.-606A>G|||||457|WARNING_TRANSCRIPT_MULTIPLE_STOP_CODONS,G|downstream_gene_variant|MODIFIER|Eucgr.C02935|psidium_gu_G0011501|transcript|psidium_gu_T0014752|protein_coding||c.*2606T>C|||||2606|,G|downstream_gene_variant|MODIFIER|psidium_gu_G0011502|psidium_gu_G0011502|transcript|psidium_gu_T0014753|protein_coding||c.*3978T>C|||||3978|,G|intergenic_region|MODIFIER|psidium_gu_G0011499-Eucgr.L01580|psidium_gu_G0011499-psidium_gu_G0011500|intergenic_region|psidium_gu_G0011499-psidium_gu_G0011500|||n.5182582A>G||||||	GT	0/0
scaffold_2	5184411	EuBR03s55093980	G	A	9304	PASS	TGT="ATTTACAACAGCTTTACCGGACAAAAGAGCCAACATGTAATGACATATAAGGACATCTGTAGAGATCAACAAACTGTCCGAAGTGGTAGACAAACAGACATTATACATTTACCAATCTGCT";ALN="ATTTACAACAGCTTTACAGGACAAAAGAGCCAACGTGTAATAACATATAAGGACATCCACGGAGATCAAAAAACTGTTTGAAGCGGTAGACAAACAGAAATTCTACATTTACCAATTTGCT";ORI="+";ANN=A|downstream_gene_variant|MODIFIER|Eucgr.L01580|psidium_gu_G0011500|transcript|psidium_gu_T0014751|protein_coding||c.*867G>A|||||556|WARNING_TRANSCRIPT_MULTIPLE_STOP_CODONS,A|downstream_gene_variant|MODIFIER|Eucgr.C02935|psidium_gu_G0011501|transcript|psidium_gu_T0014752|protein_coding||c.*777C>T|||||777|,A|downstream_gene_variant|MODIFIER|psidium_gu_G0011502|psidium_gu_G0011502|transcript|psidium_gu_T0014753|protein_coding||c.*2149C>T|||||2149|,A|intergenic_region|MODIFIER|Eucgr.L01580-Eucgr.C02935|psidium_gu_G0011500-psidium_gu_G0011501|intergenic_region|psidium_gu_G0011500-psidium_gu_G0011501|||n.5184411G>A||||||	GT	0/0
scaffold_2	5203157	EuBR03s55110589	A	G	10469	PASS	TGT="AGGATTTGGGAAGAAGAAAGACAAGTCACCAAGTATCCCGAAGAGGAACTCTCAGGTCGCGACAATGAATGGTGACAATTCTTTTGGAGTTTCTCAGCTATGTCTCCGTGTAAGCACCTTG";ALN="AGGATTTGGCAAGAAGAAAGACAAGTCACCGAGTATCCAGAAGAGGAACTCTCAGGTCGCGACAATGAATGGTGACAAATCTTTTGGAGTTTCTCAGCTATGTCTTCGTGTAAACACCTTG";ORI="+";ANN=G|missense_variant|MODERATE|Eucgr.C02936|psidium_gu_G0011503|transcript|psidium_gu_T0014754|protein_coding|5/5|c.2182A>G|p.Thr728Ala|2240/3584|2182/2988|728/995||,G|upstream_gene_variant|MODIFIER|Eucgr.C02937|psidium_gu_G0011504|transcript|psidium_gu_T0014755|protein_coding||c.-2706A>G|||||2689|WARNING_TRANSCRIPT_INCOMPLETE	GT	0/0
scaffold_2	5211284	EuBR03s55124457	G	A	7396	PASS	TGT="GACCACTCATCTGCCGTTCTGCATTCAGCCTTTGTTAAAAGGAAAGATTTTTCTTGAAGTAGGTGAGGCTGAGCCACGAAAAGGAATTAGAATTTTCATTTACTGTCTGGGTAAAAGCCTTTTC";ALN="GACTACTCATCTGTAGTTATGGACTCAGCCTTTGTTAAAAGGA-AGATTTTTCTTGAAATATGTGAGGCAGAAGCATTAAAAGGAATTAAAATTTTC-TTCACTGTCTGGCTA-AAGCCTTTTC";ORI="+";ANN=A|downstream_gene_variant|MODIFIER|Eucgr.C02937|psidium_gu_G0011504|transcript|psidium_gu_T0014755|protein_coding||c.*4497G>A|||||4262|WARNING_TRANSCRIPT_INCOMPLETE,A|downstream_gene_variant|MODIFIER|Eucgr.C02938|psidium_gu_G0011505|transcript|psidium_gu_T0014756|protein_coding||c.*1256C>T|||||995|WARNING_TRANSCRIPT_NO_START_CODON,A|intergenic_region|MODIFIER|Eucgr.C02937-Eucgr.C02938|psidium_gu_G0011504-psidium_gu_G0011505|intergenic_region|psidium_gu_G0011504-psidium_gu_G0011505|||n.5211284G>A||||||	GT	0/0
scaffold_2	5215018	EuBR03s55128474	T	C	9600	PASS	TGT="CAGTGAGCTTGTTCCGGTACAAGAAGAGGTACTCAAGGACACTGAGGTTTCCTAGTGATGGTGGGATTGGACCAGTGAGGTTGTTGGTAACAAGGTCAAGATGGTTCAGAGAGGACAAGTC";ALN="CTGCGAGCCTGTTCCGATACAAGAAGAGGTACACAAGATCACTGAGGTTTCCTAGGGATGATGGGATGGGACCAGTGAGGTTGTTGGTGACAAGGTCAAGATGGTTCAGAGAGGACAAATC";ORI="+";ANN=C|synonymous_variant|LOW|Eucgr.C02938|psidium_gu_G0011505|transcript|psidium_gu_T0014756|protein_coding|3/4|c.732A>G|p.Pro244Pro|732/3147|732/2886|244/961||WARNING_TRANSCRIPT_NO_START_CODON	GT	0/0
scaffold_2	5215358	EuBR03s55128814	G	A	10585	PASS	TGT="AATATCTTCAGGGATCTTCCCTGACAACATGTTGTTTGATAGGTCCAAGGTCTCCAGGTGGGCGATCGAGCCGCTTGGGATCGGGCCGGTGAGATTGTTGTTGCTGAGGTTGAGGTGCTTA";ALN="AATATCTTCAGGGATTTTCCCTGACAACATGTTGTTTGACAGGTCCAAGGTCTCCAGGTGGGCGATCAAGCCGCTTGGGATCGGGCCAGTGAGATTGTTGTTGCTCAGGTTGAGATGCCTA";ORI="+";ANN=A|missense_variant|MODERATE|Eucgr.C02938|psidium_gu_G0011505|transcript|psidium_gu_T0014756|protein_coding|3/4|c.392C>T|p.Ala131Val|392/3147|392/2886|131/961||WARNING_TRANSCRIPT_NO_START_CODON	GT	0/0
scaffold_2	5218148	EuBR03s55130958	G	A	6905	PASS	TGT="GGCTAATTAGCTGGAATGTCTCCTTGTTTCTTTGACCAAAGCGGATGAATGAGATCAGTGTGGCCATCGAATGTTTCTGATAATGAGCTCTTGACCAATAAAAGAAAATGATGACAAAAAGATTTTG";ALN="AGCTTATTAGCTGGAATGTTTTCTTGTTTCTTTGACCGAAGCAAATACATG-GATTCGTGCGGTCATTGGATGTTTCCAATAATGAGCTCTTGACCAAGGAA---AAATGATGACAAA-AGA-TTTG";ORI="+";ANN=A|upstream_gene_variant|MODIFIER|Eucgr.C02938|psidium_gu_G0011505|transcript|psidium_gu_T0014756|protein_coding||c.-1954C>T|||||1954|WARNING_TRANSCRIPT_NO_START_CODON,A|intergenic_region|MODIFIER|Eucgr.C02938-Eucgr.C02939|psidium_gu_G0011505-psidium_gu_G0011506|intergenic_region|psidium_gu_G0011505-psidium_gu_G0011506|||n.5218148G>A||||||	GT	0/0
scaffold_2	5218222	EuBR03s55131027	T	C	7329	PASS	TGT="ATGTTTCTGATAATGAGCTCTTGACCAATAAAAGAAAATGATGACAAAAAGATTTTGAGGGTCTGATTATTTTTTGCAGGCCACTTTTACAGAGCATCTACATGCAGCTTTCTTATTAGTGAATAGCG";ALN="ATGTTTCCAATAATGAGCTCTTGACCAAGGAA---AAATGATGACAAA-AGA-TTTGAGGGTCTGATTATT-TTCGCAGGCCACT-TTACAGAACATTTTCTTGCAGCTTTCTTGTAAGTGAATAGTG";ORI="+";ANN=C|upstream_gene_variant|MODIFIER|Eucgr.C02938|psidium_gu_G0011505|transcript|psidium_gu_T0014756|protein_coding||c.-2028A>G|||||2028|WARNING_TRANSCRIPT_NO_START_CODON,C|intergenic_region|MODIFIER|Eucgr.C02938-Eucgr.C02939|psidium_gu_G0011505-psidium_gu_G0011506|intergenic_region|psidium_gu_G0011505-psidium_gu_G0011506|||n.5218222T>C||||||	GT	0/0
scaffold_2	5232533	EuBR03s55140030	A	G	10366	PASS	TGT="CTTTTCTTTGACTGCTTCCGAGCAAAGGCCACAAACCCATTTGCCTGAACAACAATCCTTAACCTGGGATATGTAAGTTTGAGTGCAATCCTCTTTTAGGCCACAGCATTCACAAGTCACT";ALN="CTTTTCTTTGACTGCTTCTGAGCAAAGGCCACAAACCCATTTGTCTGAATAACAATTCTTAATTTGGGATATGTAAGTTGGAGTGCAATCCTCTTTTAGGCCACAGCATTCACAAGTTACT";ORI="+";ANN=G|missense_variant|MODERATE|Eucgr.C02939|psidium_gu_G0011506|transcript|psidium_gu_T0014757|protein_coding|1/1|c.173T>C|p.Val58Ala|173/426|173/426|58/141||WARNING_TRANSCRIPT_NO_START_CODON;CallRate=1;MAF=0.5;HOMREF=4;HET=167;HOMALT=3	GT	0/1
scaffold_2	5388345	EuBR03s56329688	G	T	5545	PASS	TGT="TATGCGCGTTTCGCGGCTTCTCAAGAGGCAAGATGTTTATTAAATTCTCTAATTGGAACTCGTTCTGTTTTTGAGCCACATCTTTCTCCGTGTTTTGACTTGTTTTTGGCAGTCGAATGAAGGAGACGTGCCAC";ALN="TAAGTGCCT-TTGCAGTTTCTCGAGATGCAAGATGTTTGTTAA------------TAATTCGTTCTCTATGTGCGCCATATCTTTCTCTTTGTTTCGACATGCATTTGTCAGTCAATTGAGGGCGACGCGCCAC";ORI="+";ANN=T|upstream_gene_variant|MODIFIER|psidium_gu_G0011524|psidium_gu_G0011524|transcript|psidium_gu_T0014775|protein_coding||c.-4996G>T|||||4996|,T|intron_variant|MODIFIER|Eucgr.C02959|psidium_gu_G0011522|transcript|psidium_gu_T0014773|protein_coding|10/15|c.1003-38G>T||||||,T|intron_variant|MODIFIER|Eucgr.C02965|psidium_gu_G0011523|transcript|psidium_gu_T0014774|protein_coding|1/6|c.184-38G>T||||||	GT	0/0
scaffold_2	5474017	EuBR03s56405124	T	C	9643	PASS	TGT="AAGTCACTAACGAGCTTGAATTTCTCAAAGAATAAGCTCTCTGGCCAAATTCCCGCGGCCATAGGTTCGTTGCCCGACTTGCTCGATCTCGACTTATCGGATAACAAATTCTCAGGCGTGA";ALN="AAGTCACTAACGACCTTGAATTTGTCAAAGAATAAGCTCTCTGGCCAAATTCCTGCAGCAGTAGGTTCGTTGCCCGACCTGCTTGATCTCGACTTATCAGACAACCAATTCTCGGGCGTGA";ORI="+";ANN=C|missense_variant|MODERATE|Eucgr.C02985|psidium_gu_G0011533|transcript|psidium_gu_T0014789|protein_coding|1/2|c.1046T>C|p.Ile349Thr|1376/3192|1046/2466|349/821||,C|upstream_gene_variant|MODIFIER|psidium_gu_G0011534|psidium_gu_G0011534|transcript|psidium_gu_T0014790|protein_coding||c.-2309T>C|||||2309|,C|upstream_gene_variant|MODIFIER|Eucgr.C02986|psidium_gu_G0011535|transcript|psidium_gu_T0014791|protein_coding||c.-3594T>C|||||3402|WARNING_TRANSCRIPT_INCOMPLETE	GT	0/0
scaffold_2	5479625	EuBR03s56413214	G	A	10777	PASS	TGT="TTCCTAGGGCGGTTATAGGGGATTCTACTCCAAAAATACCATAACTTTGAACCCAAAGATCGTTAATGACATACATAAGCGTGGTGGTACCGTTCTTGGGACATCACGAGGAGGCCATGAT";ALN="TTCCTAGGGCGGATATAGGGGATTCTACTCCAAAAATACCATAACTTTGAACCCAAAAGTCGTCAATGACATACATAAGCGTGGTGGTACCATTCTTGGGACATCACGAGGAGGCCATGAT";ORI="+";ANN=A|missense_variant|MODERATE|Eucgr.C02986|psidium_gu_G0011535|transcript|psidium_gu_T0014791|protein_coding|6/14|c.451G>A|p.Val151Ile|643/1935|451/1438|151/478||WARNING_TRANSCRIPT_INCOMPLETE,A|downstream_gene_variant|MODIFIER|Eucgr.C02985|psidium_gu_G0011533|transcript|psidium_gu_T0014789|protein_coding||c.*4086G>A|||||3690|,A|downstream_gene_variant|MODIFIER|psidium_gu_G0011534|psidium_gu_G0011534|transcript|psidium_gu_T0014790|protein_coding||c.*2973G>A|||||2973|,A|downstream_gene_variant|MODIFIER|Eucgr.C02987|psidium_gu_G0011536|transcript|psidium_gu_T0014792|protein_coding||c.*3991C>T|||||3782|	GT	0/0
scaffold_2	5479700	EuBR03s56413289	G	A	10151	PASS	TGT="TAAGCGTGGTGGTACCGTTCTTGGGACATCACGAGGAGGCCATGATACTTCGAAGATTGTTGACAGCATTCAAGATCGCGGCATTAACCAGGTGTGCAATTTGGGGGACTATTGTGGGTTT";ALN="TAAGCGTGGTGGTACCATTCTTGGGACATCACGAGGAGGCCATGATACTATGAAGATTGTTGACAGCATTCAAGATCGTGGGATTAACCAGGTGTGCAATTTAGGGGACTTTTGTTGGTTT";ORI="+";ANN=A|missense_variant|MODERATE|Eucgr.C02986|psidium_gu_G0011535|transcript|psidium_gu_T0014791|protein_coding|6/14|c.526G>A|p.Asp176Asn|718/1935|526/1438|176/478||WARNING_TRANSCRIPT_INCOMPLETE,A|downstream_gene_variant|MODIFIER|Eucgr.C02985|psidium_gu_G0011533|transcript|psidium_gu_T0014789|protein_coding||c.*4161G>A|||||3765|,A|downstream_gene_variant|MODIFIER|psidium_gu_G0011534|psidium_gu_G0011534|transcript|psidium_gu_T0014790|protein_coding||c.*3048G>A|||||3048|,A|downstream_gene_variant|MODIFIER|Eucgr.C02987|psidium_gu_G0011536|transcript|psidium_gu_T0014792|protein_coding||c.*3916C>T|||||3707|	GT	0/0
scaffold_2	5490431	EuBR03s56424804	T	G	6792	PASS	TGT="CATCATTTCGTTAGGGAACTGTAAATCGTCCAGGCATGAAAATGGATGCTACTATCTAACTCTTTTCATATACTGCAATTTTCCCCAGGATCAAGGTGATTCAACTACCTTGTCCATCACCTCACCCACCATCATCCCCG";ALN="CATCATTCTGTTAGAATACAGCAAATCGTCC-GGCATGAAAATGGATACTATTATCCAACT----------------ATTTTCCCCACAATTCA--TGATCCAACCACCATGTCCATCACCTCACCCCCCATCATCCCCA";ORI="+";ANN=G|upstream_gene_variant|MODIFIER|Eucgr.C02987|psidium_gu_G0011536|transcript|psidium_gu_T0014792|protein_coding||c.-4361A>C|||||4290|,G|intron_variant|MODIFIER|Eucgr.C02988|psidium_gu_G0011537|transcript|psidium_gu_T0014793|protein_coding|1/5|c.-42+388A>C||||||	GT	0/0
scaffold_2	5631312	EuBR03s56600389	G	A	7214	PASS	TGT="CTTGTGGTTGAGCTAACGTGGTTTAATTCCACGCCATTATTAATTAATCATGAAAGGCAGCTCAGAAGGCAAGGGCTTTGGAAGAAAAAAGGAAAGAGGCAAAGAAATTTGGAAAGGAAGTGAATGTTGCCGAGCTGTCTTTAT";ALN="CATG--------------TGGTTTAATCCCTTGCCACTATTA----ATCAAGAAAGGCACCTCAGAAGGCAAGGGCTTTGGAA-----GAAAAAAGAGGCAAAGAAATTTGGAAAGGAAATGAATGTTGGTGAGCCGTCTCTAT";ORI="+";ANN=A|intergenic_region|MODIFIER|Eucgr.C02990-Eucgr.C02996|psidium_gu_G0011538-psidium_gu_G0011540|intergenic_region|psidium_gu_G0011538-psidium_gu_G0011540|||n.5631312G>A||||||;CallRate=0.97;MAF=0.22;HOMREF=35;HET=5;HOMALT=130	GT	0/1
scaffold_2	5659819	EuBR03s56621547	G	A	10680	PASS	TGT="AGAGTAACTAACAATGTGGAGTCCCGGGGTCCCTCTGAGGTGATATTTCATGTATTTAGCGGTGGATCGTCTGAGACCAGGTAGGTGGACTGTCCTATTTGGAGAATTTTTGCAAGGTGAC";ALN="AGAGTAACTAACGGTGTGGAGTCCCAGGGTCCCTCTGAGGTGGTATTTCATGTATTTAGCGGTGGATCGTCTGAGACCAGGTAGGTCGACTGTCCTATCTGGAGAATTTTTGCAAGGTGAC";ORI="+";ANN=A|downstream_gene_variant|MODIFIER|Eucgr.C02999|psidium_gu_G0011542|transcript|psidium_gu_T0014799|protein_coding||c.*2594C>T|||||2594|WARNING_TRANSCRIPT_INCOMPLETE,A|intron_variant|MODIFIER|Eucgr.C02997|psidium_gu_G0011541|transcript|psidium_gu_T0014798|protein_coding|3/4|c.1016+786G>A||||||	GT	0/0
scaffold_2	5675501	EuBR03s56643359	A	G	11068	PASS	TGT="ACATACCGCCCATCCAGATTCGACACACTCATAATCTTGAAGAACAGCGCTCTTTAGAGCAATTTGAGAAGTGGTCCATTCATCATCATATTCGACATGCGGGTTGAAAACTTTAATATCT";ALN="ACATACCGCCCATCCAGATTCGACACACTCATAATCTTGAAGAACGGCACTCTTTAGAGCAATTTGAGAAGTGGTCCATTCATCATCATATTCAACATGCGGGTTGAAAACTTTAATATCT";ORI="+";ANN=G|missense_variant|MODERATE|Eucgr.C03001|psidium_gu_G0011543|transcript|psidium_gu_T0014800|protein_coding|2/6|c.383T>C|p.Ile128Thr|383/1072|383/1020|128/339||,G|upstream_gene_variant|MODIFIER|psidium_gu_G0011544|psidium_gu_G0011544|transcript|psidium_gu_T0014801|protein_coding||c.-4603A>G|||||4603|;CallRate=0.98;MAF=0.3;HOMREF=69;HET=101;HOMALT=0	GT	0/1
scaffold_2	5680720	EuBR03s56648862	T	G	9255	PASS	TGT="CGGACAAACCAAACAAAGGCTTTGCCTCTAAGATTGCTTCAGTTATTTGTGCCTTTTGTGTTGGTGTGTGTTGCATTTTCAGTCATTAGTATATATACTGTTCGGCGGTTTGGGATTCAAG";ALN="AGGACGAACCAAACGAAGGCGTTGCCTCTGAGATTGCTTCAGTTATTTGTGCTTTTTCTGTTAGTGTGTATTGCATTTTCAGGCATTAGCATATACACTGTTCGGCGTTTTGGGATTCAAA";ORI="+";ANN=G|missense_variant|MODERATE|Eucgr.C03002|psidium_gu_G0011545|transcript|psidium_gu_T0014802|protein_coding|1/2|c.116T>G|p.Leu39Trp|116/1244|116/1158|39/385||,G|upstream_gene_variant|MODIFIER|Eucgr.C03001|psidium_gu_G0011543|transcript|psidium_gu_T0014800|protein_coding||c.-4732A>C|||||4732|,G|downstream_gene_variant|MODIFIER|psidium_gu_G0011544|psidium_gu_G0011544|transcript|psidium_gu_T0014801|protein_coding||c.*386T>G|||||386|	GT	0/0
scaffold_2	5730164	EuBR03s57051258	G	A	10497	PASS	TGT="TGGGAGGAAGGAAGAAGGGGAGATACCTGTTAAGTTCCTCAAATCTCATATTCACGAGAATGTAGCAAAATGCAATGTCTTTCACTCATGCGTTGGTGATGGCTTGAGCAGTAGGAATGAG";ALN="TGGGAGGAAGGAAGAAGGGAATATACCTGTTAAATTCCTCAGATCTCATATTCACGAGAATGTAGCAAAATGCAATGTCTTTCACTCATGTGTTGGTAATGGCTTAAGCAGTAGGAATGAG";ORI="+";ANN=A|missense_variant|MODERATE|Eucgr.C03022|psidium_gu_G0011555|transcript|psidium_gu_T0014814|protein_coding|5/5|c.1474G>A|p.Val492Ile|1547/1665|1474/1581|492/526||,A|missense_variant|MODERATE|Eucgr.L03304|psidium_gu_G0011556|transcript|psidium_gu_T0014815|protein_coding|3/3|c.622G>A|p.Val208Ile|622/1151|622/729|208/242||	GT	0/0
scaffold_2	5746184	EuBR03s57065846	T	C	8010	PASS	TGT="GATCACCGGCTTATACCTTCTATACATTGCTGCTTTGATACATGAGCAAATCCAAAAGGCTTTTTTCAAGATCGATTACTACTTAAGCAAATGCAATTGCTGCTTCACAACAGCGCAACTGC";ALN="GATCGCTGGCCTATACCTTCTATACATTGCTGCATTGATACATGACTAAATCCAAAAGGCGTTCTTTATGATCGATAACCACTTAAGCAAATGCAATCACTCCTTCAG-ACAGCAGAACTGC";ORI="+";ANN=C|3_prime_UTR_variant|MODIFIER|Eucgr.C03024|psidium_gu_G0011558|transcript|psidium_gu_T0014818|protein_coding|5/5|c.*130A>G|||||262|,C|3_prime_UTR_variant|MODIFIER|Eucgr.C03024|psidium_gu_G0011558|transcript|psidium_gu_T0014819|protein_coding|5/5|c.*134A>G|||||262|,C|downstream_gene_variant|MODIFIER|Eucgr.C03023|psidium_gu_G0011557|transcript|psidium_gu_T0014816|protein_coding||c.*1642T>C|||||1642|,C|downstream_gene_variant|MODIFIER|psidium_gu_G0011559|psidium_gu_G0011559|transcript|psidium_gu_T0014820|protein_coding||c.*3665A>G|||||3665|,C|downstream_gene_variant|MODIFIER|Eucgr.C03023|psidium_gu_G0011557|transcript|psidium_gu_T0014817|protein_coding||c.*1642T>C|||||1346|	GT	0/0
scaffold_2	5746247	EuBR03s57065908	A	G	7013	PASS	TGT="TTTTCAAGATCGATTACTACTTAAGCAAATGCAATTGCTGCTTCACAACAGCGCAACTGCCAAACCAGAGCCTTTTCAAGTAGATGGTGTCTGCGTAGCTTCCCTCTAATTATCCTGCCACAA";ALN="TCTTTATGATCGATAACCACTTAAGCAAATGCAATCACTCCTTCAG-ACAGCAGAACTGCCGAACCAGAGCGTTTTCAATTAGAAGGTGTC-GAGAAGCATCCCTCTAATTGTCCTGCAACAA";ORI="+";ANN=G|3_prime_UTR_variant|MODIFIER|Eucgr.C03024|psidium_gu_G0011558|transcript|psidium_gu_T0014818|protein_coding|5/5|c.*67T>C|||||199|,G|3_prime_UTR_variant|MODIFIER|Eucgr.C03024|psidium_gu_G0011558|transcript|psidium_gu_T0014819|protein_coding|5/5|c.*71T>C|||||199|,G|downstream_gene_variant|MODIFIER|Eucgr.C03023|psidium_gu_G0011557|transcript|psidium_gu_T0014816|protein_coding||c.*1705A>G|||||1705|,G|downstream_gene_variant|MODIFIER|psidium_gu_G0011559|psidium_gu_G0011559|transcript|psidium_gu_T0014820|protein_coding||c.*3602T>C|||||3602|,G|downstream_gene_variant|MODIFIER|Eucgr.C03023|psidium_gu_G0011557|transcript|psidium_gu_T0014817|protein_coding||c.*1705A>G|||||1409|	GT	0/0
scaffold_2	5747075	EuBR03s57066778	A	G	9727	PASS	TGT="ACTGCCTTTGTATGAAGGAGGTCTCAAAAGATCTTTCCTGGTCTCTCGTGCTCGAGTGGCTAAAATCTTCCCCCATTGCGAGGATATAGTTGCTGATCCTCTCCCTGAGGTTCTTGTACAG";ALN="ACTGCCTTTGTATGAATGAGGCCTCAAAAGATCTTGCCCGATCTCCTGTGCTTGAGTGGCCGAAATCCTCCCCCATTGCAAGGATATAGTTGCTGATCCTCTCTCTGAGGTTCTTGTACAG";ORI="+";ANN=G|synonymous_variant|LOW|Eucgr.C03024|psidium_gu_G0011558|transcript|psidium_gu_T0014818|protein_coding|2/5|c.1242T>C|p.Phe414Phe|1242/2318|1242/1644|414/547||,G|synonymous_variant|LOW|Eucgr.C03024|psidium_gu_G0011558|transcript|psidium_gu_T0014819|protein_coding|2/5|c.1242T>C|p.Phe414Phe|1242/2322|1242/1644|414/547||,G|downstream_gene_variant|MODIFIER|Eucgr.C03023|psidium_gu_G0011557|transcript|psidium_gu_T0014816|protein_coding||c.*2533A>G|||||2533|,G|downstream_gene_variant|MODIFIER|psidium_gu_G0011559|psidium_gu_G0011559|transcript|psidium_gu_T0014820|protein_coding||c.*2774T>C|||||2774|,G|downstream_gene_variant|MODIFIER|Eucgr.C03023|psidium_gu_G0011557|transcript|psidium_gu_T0014817|protein_coding||c.*2533A>G|||||2237|	GT	0/0
scaffold_2	5750399	EuBR03s57070177	A	C	9927	PASS	TGT="CCTCTCCAGAGATGAAAAAGAAAGTCCTTTTCTTTTTTAGCCATTTTTGACAACAAACCCAATGCTGATGAGATAGGTGAAGGAATGGAGTAACGAAAGCCTCATGCTTTCTCCTCTCAAT";ALN="CCTCCTCAGAGATGAAAAAGAAAGTCCTTTGCTTTTTTAGCCATTTTCGACAACAAACCCAATGCTGATGAGAAAGGTGAGGGAATGGGGTAACGAAAGTCTCGTGCTTTCTCCTCTGAAT";ORI="+";ANN=C|upstream_gene_variant|MODIFIER|Eucgr.C03024|psidium_gu_G0011558|transcript|psidium_gu_T0014818|protein_coding||c.-1669T>G|||||1669|,C|upstream_gene_variant|MODIFIER|psidium_gu_G0011559|psidium_gu_G0011559|transcript|psidium_gu_T0014820|protein_coding||c.-209T>G|||||209|,C|upstream_gene_variant|MODIFIER|Eucgr.C03024|psidium_gu_G0011558|transcript|psidium_gu_T0014819|protein_coding||c.-1669T>G|||||1669|,C|intergenic_region|MODIFIER|psidium_gu_G0011559-Eucgr.C03025|psidium_gu_G0011559-psidium_gu_G0011560|intergenic_region|psidium_gu_G0011559-psidium_gu_G0011560|||n.5750399A>C||||||;CallRate=0.98;MAF=0.18;HOMREF=137;HET=5;HOMALT=28	GT	0/1
scaffold_2	5791543	EuBR03s57426772	A	G	9790	PASS	TGT="GTCTACCTGTTTTCTGTCAAGTTGGAGGTACCTGGCCACTGCGCCAAATGCAAAGCTATCAACATTCACAAAATTGGAACCAGAAAAGTCTAAGATAACTCCATCTTCCTGACAAATCCCG";ALN="GTATACCTGTTTTCTGTCAAGTTGGATGTACCTGGCCACTGCACCAAATGCAAAGCTATCGACATTCACTAAATTGGAACCAGAAAAGTCTAATAAAACTCCGTCTTCCCGACAAATCCCA";ORI="+";ANN=G|missense_variant|MODERATE|Eucgr.C03045|psidium_gu_G0011567|transcript|psidium_gu_T0014829|protein_coding|2/3|c.275T>C|p.Val92Ala|663/1482|275/756|92/251||,G|missense_variant|MODERATE|Eucgr.C03045|psidium_gu_G0011567|transcript|psidium_gu_T0014830|protein_coding|2/3|c.275T>C|p.Val92Ala|566/1385|275/756|92/251||,G|upstream_gene_variant|MODIFIER|psidium_gu_G0011568|psidium_gu_G0011568|transcript|psidium_gu_T0014831|protein_coding||c.-1357A>G|||||1357|,G|downstream_gene_variant|MODIFIER|psidium_gu_G0011565|psidium_gu_G0011565|transcript|psidium_gu_T0014826|protein_coding||c.*4929A>G|||||4929|,G|downstream_gene_variant|MODIFIER|Eucgr.C03044|psidium_gu_G0011566|transcript|psidium_gu_T0014827|protein_coding||c.*1437A>G|||||1056|,G|downstream_gene_variant|MODIFIER|Eucgr.C03046|psidium_gu_G0011569|transcript|psidium_gu_T0014832|protein_coding||c.*2889T>C|||||2587|,G|downstream_gene_variant|MODIFIER|Eucgr.C03044|psidium_gu_G0011566|transcript|psidium_gu_T0014828|protein_coding||c.*1437A>G|||||1056|,G|downstream_gene_variant|MODIFIER|Eucgr.C03046|psidium_gu_G0011569|transcript|psidium_gu_T0014833|protein_coding||c.*4081T>C|||||4040|	GT	0/0
scaffold_2	5809391	EuBR03s57436550	G	A	10266	PASS	TGT="ATGAGGAATACAGAATGTCTTATGGAGGTTGAGATGGCAAACATCAGCTCCAATAAACCCGGGGCTTGTCAATCCCACCTGCAAGCATTTGTCTAGAATTTGAGAGGGTGCATAACGAATG";ALN="ATGAGGAATACAGAATGTCTTGTGGAGGTTGAGATGGCAAACATCAGCTCCAATAAACCCAGGGCTTGTCAAACCCACCTGCAAGCATTTGTCTAGAATTTGAGAGGGAGCATTATGACTG";ORI="+";ANN=A|missense_variant|MODERATE|psidium_gu_G0011570|psidium_gu_G0011570|transcript|psidium_gu_T0014834|protein_coding|3/9|c.290C>T|p.Pro97Leu|290/1203|290/1203|97/400||,A|downstream_gene_variant|MODIFIER|psidium_gu_G0011571|psidium_gu_G0011571|transcript|psidium_gu_T0014835|protein_coding||c.*3094C>T|||||3094|	GT	0/0
scaffold_2	5826059	EuBR03s57454000	G	A	7930	PASS	TGT="ACAAATACTAAATAAAAAAAATTCTTCTCCTTTTTTTTTTTTAAAGAAGGTTGTCAAGGAGGCAGGGGGGCAAGGGCAACTAAGAAGCGGGTCTGAAAGCATTCACGTGACTTCATGTCGCCCAAAGAAAGA";ALN="ACAAATACTAAGAAAAATAtcttcttcttcttctt-----tttAAGAAGGTTGTCAAGGAGGGAGGGAGG------CAGCTAAGAAGCGGGCCTGAAGGCATTCACGTGACTTCATGTCGCCCAAAGAAACA";ORI="+";ANN=A|upstream_gene_variant|MODIFIER|Eucgr.C03048|psidium_gu_G0011572|transcript|psidium_gu_T0014836|protein_coding||c.-1104C>T|||||1104|,A|intergenic_region|MODIFIER|Eucgr.C03048-psidium_gu_G0011573|psidium_gu_G0011572-psidium_gu_G0011573|intergenic_region|psidium_gu_G0011572-psidium_gu_G0011573|||n.5826059G>A||||||	GT	0/0
scaffold_2	5921148	EuBR03s57496704	A	G	9539	PASS	TGT="CTCGCAGAATCCAATTATTGTTCCTCCTGAAGGAATCAAACCGGACAATTTTTGAGACCCGACGACGGCCTGGCAGGGTCCAGATGGTAAATGGAGGATCATAGTTGGAAGCTGGAGGGAC";ALN="CTCTCTGAATCCAATTATTGTTCCTCCCAAAGGAATTGAACCGGACAATTTCCGAGACCCAACGACCGCGTGGCAGGGTCCAGATGGTAAATGGAGGATCATAGTTGGAAGCTGGAAGAAC";ORI="+";ANN=G|missense_variant|MODERATE|Eucgr.C03053|psidium_gu_G0011579|transcript|psidium_gu_T0014843|protein_coding|4/8|c.544A>G|p.Thr182Ala|561/2012|544/1770|182/589||WARNING_TRANSCRIPT_NO_STOP_CODON,G|missense_variant|MODERATE|Eucgr.C03053|psidium_gu_G0011579|transcript|psidium_gu_T0014844|protein_coding|4/7|c.544A>G|p.Thr182Ala|561/2087|544/1578|182/525||	GT	0/0
scaffold_2	5924609	EuBR03s57499880	C	T	9281	PASS	TGT="TATGACAGGACCAACGTATTATAATGGAGTCTACCATCTGTTCTATCAGTATAATCCTCATCGTGCTGTGAGGGGTAACATAGTGTGGTCTCATTCAGTATCTTACGATCTGATCAACTGG";ALN="CATCACAGGACCAATCTATCACAATGGAGTCTACCATCTGTTCTACCAGTATAATCCATACGGTGCTGTGTGGGGTAACATAGTGTGGGCTCATTCAGTATCTTACGATCTGATCAACTGG";ORI="+";ANN=T|downstream_gene_variant|MODIFIER|Eucgr.C03053|psidium_gu_G0011579|transcript|psidium_gu_T0014843|protein_coding||c.*1839C>T|||||1614|WARNING_TRANSCRIPT_NO_STOP_CODON,T|downstream_gene_variant|MODIFIER|Eucgr.C03053|psidium_gu_G0011579|transcript|psidium_gu_T0014844|protein_coding||c.*2106C>T|||||1614|,T|intergenic_region|MODIFIER|Eucgr.C03053-psidium_gu_G0011580|psidium_gu_G0011579-psidium_gu_G0011580|intergenic_region|psidium_gu_G0011579-psidium_gu_G0011580|||n.5924609C>T||||||	GT	0/0
scaffold_2	6039363	EuBR03s59983967	C	T	6330	PASS	TGT="ATAATTTACCTCAAGTGAAATGTTTGGGCAGTATGATGCATTGAGAACATGGAGATTAGCGCAAGTCTGAGATATCTCACGTAATGTCTCATCACTAACACATGAACAGTTTGACATGTCC";ALN="GGACATGTCAAACTGTTCATGTGTTAGTGATGAAACATTACGTGAGATAGCTCTTACTTGTGCTAATCTCCATGTTCTCAATGCATCATACTGCCCAAACATTTCACTTGAGGTAAATCGT";ORI="-";ANN=T|missense_variant|MODERATE|Eucgr.C03158|psidium_gu_G0011584|transcript|psidium_gu_T0014849|protein_coding|6/18|c.1286G>A|p.Cys429Tyr|1548/3645|1286/3006|429/1001||,T|missense_variant|MODERATE|Eucgr.C03158|psidium_gu_G0011584|transcript|psidium_gu_T0014850|protein_coding|6/17|c.1286G>A|p.Cys429Tyr|1548/3959|1286/3006|429/1001||,T|missense_variant|MODERATE|Eucgr.C03158|psidium_gu_G0011584|transcript|psidium_gu_T0014851|protein_coding|6/16|c.1286G>A|p.Cys429Tyr|1548/3895|1286/2826|429/941||WARNING_TRANSCRIPT_NO_STOP_CODON	GT	0/0
scaffold_2	6056810	EuBR03s59966613	T	C	4843	PASS	TGT="GGCACAGATGATCTCGGGAAGATCTTCTGCCCCGGTGCCAGGATCGCCATCGGGTCGAACCTCTTCTTCCTCTCCACGAACCTCTCCCACTGCTTCCCGAAGTGCCGCTTCCACTCCTCCT";ALN="AGGAGGAGTGGAAGTGGCACTTCGGGAAGCAATGGGGGAGGTTCGTGGAGAGGAAGGCGAGGTTCGACCCAATGGCAGTCCTCGCACCAGGGCAGAAGATCTTCTCGAGATCGTCGGTGCC";ORI="-";ANN=C|missense_variant|MODERATE|Eucgr.C03157|psidium_gu_G0011585|transcript|psidium_gu_T0014852|protein_coding|4/6|c.1480A>G|p.Arg494Gly|1578/1803|1480/1584|494/527||WARNING_TRANSCRIPT_NO_STOP_CODON	GT	0/0
scaffold_2	6070968	EuBR03s59948835	G	A	5346	PASS	TGT="ACTCTTAGTCTTGGATGAGAAGACTAATAAGGAAAAAAGGTGTCATTCTTCATTTTCTTGAATGCTTAGATCATCGATGACAAAAGGAAATCTCGATCTTGCTTTTAATAAGAAGAAACCACCAAATT";ALN="GATTTGATGGTTTCTTCGTATTCTAAGCAAGATCGAGATTTTCTTTTGTCATCAGTGACCAAAGCAATCACGAAAATGAAGCATGCGATCTTT-TTCTCTATTGTACTTCTCATC------TTACAGG";ORI="-";ANN=A|intergenic_region|MODIFIER|Eucgr.C03157-Eucgr.C03152|psidium_gu_G0011585-psidium_gu_G0011586|intergenic_region|psidium_gu_G0011585-psidium_gu_G0011586|||n.6070968G>A||||||	GT	0/0
scaffold_2	6140397	EuBR03s59845159	G	A	4811	PASS	TGT="TTTCCCACCTACATTTGTTGAATAAGTAACAAAAGGCACCACCCACTGCCATGAATGAAGTGTATACTTTTATCACTTGTCTTTTTGCTGCTAATCATATGATCATGTTAGATTTTGACTA";ALN="CAGTCAAAATCTAACATGATCATATGATTAGAAGCAAAAAGACAAGTGGAAAAAGTATACACTTCATTAATGGTAGTGGGTGGTGCCTTTGGTTACTTATTCAACAAATGTGGGTGGGAAA";ORI="-";ANN=A|downstream_gene_variant|MODIFIER|Eucgr.C03148|psidium_gu_G0011593|transcript|psidium_gu_T0014860|protein_coding||c.*4332G>A|||||4332|,A|downstream_gene_variant|MODIFIER|Eucgr.C03147|psidium_gu_G0011594|transcript|psidium_gu_T0014865|protein_coding||c.*3600C>T|||||3600|,A|downstream_gene_variant|MODIFIER|Eucgr.C03148|psidium_gu_G0011593|transcript|psidium_gu_T0014861|protein_coding||c.*4332G>A|||||4089|,A|downstream_gene_variant|MODIFIER|Eucgr.C03148|psidium_gu_G0011593|transcript|psidium_gu_T0014862|protein_coding||c.*4332G>A|||||4089|,A|downstream_gene_variant|MODIFIER|Eucgr.C03148|psidium_gu_G0011593|transcript|psidium_gu_T0014863|protein_coding||c.*4540G>A|||||4089|WARNING_TRANSCRIPT_NO_STOP_CODON,A|downstream_gene_variant|MODIFIER|Eucgr.C03148|psidium_gu_G0011593|transcript|psidium_gu_T0014864|protein_coding||c.*4332G>A|||||4089|,A|intergenic_region|MODIFIER|Eucgr.C03148-Eucgr.C03147|psidium_gu_G0011593-psidium_gu_G0011594|intergenic_region|psidium_gu_G0011593-psidium_gu_G0011594|||n.6140397G>A||||||;CallRate=0.95;MAF=0.16;HOMREF=0;HET=54;HOMALT=112	GT	0/1
scaffold_3	20999	EuBR01s20540703	G	A	9484	PASS	TGT="AACAAGCTCCAGAAGAAGCTGAACAGATCAGTAGTTAGTACCTGTGTCAGTAGGAGTCTCGGCCTTGATCCTATTGCTCCAACAAACACCCATCAAGACCCAAATGAAAAAGAAGCTTGAATAT";ALN="AACAAGCTTCCGAATAAGCTGAACAGATCAGTAGCTAGTACCTGTGTTAGTAGGAGTCTCGGCCTTGATCCTATTGCTCCAGCAAACACCCATCAAGACCCCAA---AAAGAAGGCTTGAATAT";ORI="+";ANN=A|missense_variant|MODERATE|Eucgr.A01268|psidium_gu_G0017912|transcript|psidium_gu_T0023069|protein_coding|1/6|c.32C>T|p.Ala11Val|409/2111|32/1227|11/408||,A|missense_variant|MODERATE|Eucgr.A01268|psidium_gu_G0017912|transcript|psidium_gu_T0023070|protein_coding|1/6|c.32C>T|p.Ala11Val|409/2108|32/1224|11/407||,A|missense_variant|MODERATE|Eucgr.A01268|psidium_gu_G0017912|transcript|psidium_gu_T0023071|protein_coding|1/5|c.32C>T|p.Ala11Val|409/1331|32/872|11/289||WARNING_TRANSCRIPT_MULTIPLE_STOP_CODONS	GT	0/0
scaffold_3	44063	EuBR01s20523756	T	C	10498	PASS	TGT="CCCCACATGTGCAATATGTGTTCCTTGTTTTGAAAATGGGAATCATGAAGACCATGATTACTCTATGAGATATACTGGAGGGGGTTGCTGCGATTGTGGAGATGCGACTGCATGGAGGCGA";ALN="CCCCACATGTGCAATATGTGTTCCTTGTTTTGAAAATGGGAATCATGAGGACCATGATTACTCAATGATATATACTGGAGGGGGTTGCTGTGATTGTGGAGATGCGACGGCATGGAGACGA";ORI="+";ANN=C|missense_variant|MODERATE|Eucgr.A01266|psidium_gu_G0017913|transcript|psidium_gu_T0023072|protein_coding|2/17|c.490T>C|p.Ser164Pro|490/6174|490/6174|164/2057||	GT	0/0
scaffold_3	73017	EuBR01s20504529	A	G	8884	PASS	TGT="CTAAGGTTGGTCAAGTATGCTTTGGGATATGGCTTTGTAAGTTGTGGGCATTAAGTAGGTCAGTGCAAAGACTGCAAGAAGAGCTGAGAGCTTTGTGGGGGCATATGCATGAAAAGAGAAAA";ALN="CTGTGGTTGGTCAAGAATGCTTTGGAATTTGGCTTCGTCAGTTGTGGGCATTAAGTAGGTCAGTGCAAAGACTGTAAGAAGAGCTGAGAGCTTTGTGGAAG-ATATGCAATAAAAGAGAGAA";ORI="+";ANN=G|downstream_gene_variant|MODIFIER|Eucgr.A01267|psidium_gu_G0017914|transcript|psidium_gu_T0023073|protein_coding||c.*1246T>C|||||1201|WARNING_TRANSCRIPT_MULTIPLE_STOP_CODONS,G|intron_variant|MODIFIER|Eucgr.A01266|psidium_gu_G0017913|transcript|psidium_gu_T0023072|protein_coding|15/16|c.6036+996A>G||||||	GT	0/0
scaffold_3	76380	EuBR01s20501217	G	A	9270	PASS	TGT="GCTTCAGTTCCTGCAGTCTTGTTAATGTCAGCTATAAGTTATTAACATATTAGTTAATTGCGCTATTTCTTTGCAGGACATTGATTTGCATAGGGGAAAGCCTCTGTACTTAAACGAAGAA";ALN="GCTTCAGTTTCAGCAGTCTTGTCAATGTCAGCTAAAATTTTTTAACATGTTACTCATTTTCGCTATTTTTTTGCAGGACATTGATTTGCATAGGGGAAAGCCTCTGTACTTAAACGAAGAA";ORI="+";ANN=A|upstream_gene_variant|MODIFIER|Eucgr.A01267|psidium_gu_G0017914|transcript|psidium_gu_T0023073|protein_coding||c.-1758C>T|||||1395|WARNING_TRANSCRIPT_MULTIPLE_STOP_CODONS,A|intron_variant|MODIFIER|Eucgr.A01266|psidium_gu_G0017913|transcript|psidium_gu_T0023072|protein_coding|15/16|c.6037-15G>A||||||	GT	0/0
scaffold_3	84429	EuBR01s20495263	T	C	6739	PASS	TGT="CTATTTCCAGTAACGTTTGGCGTAAGCTGACTACGGTGCAAGGTTTAGCTGAACTTATCTTTGCCGTAAATCTCATTTAGTTTTGGGTCTCATATTCAATGAACGGTCTCGGTATGCCCCCAA";ALN="TTATTTCCAACAACGTTTGGGGTGTGCTGACTACAGTGGAAGGTTTAGCTGAACTCATCTTCACTGTAA--CTCATTAAAATTTGGGTCTCGCATGTAATTAACCAACACGATATGCCCCAAA";ORI="+";ANN=C|upstream_gene_variant|MODIFIER|Eucgr.A01263|psidium_gu_G0017916|transcript|psidium_gu_T0023075|protein_coding||c.-4472T>C|||||4472|,C|upstream_gene_variant|MODIFIER|Eucgr.A01263|psidium_gu_G0017916|transcript|psidium_gu_T0023076|protein_coding||c.-4511T>C|||||4511|WARNING_TRANSCRIPT_NO_START_CODON,C|downstream_gene_variant|MODIFIER|Eucgr.A01265|psidium_gu_G0017915|transcript|psidium_gu_T0023074|protein_coding||c.*773A>G|||||538|,C|intergenic_region|MODIFIER|Eucgr.A01266-Eucgr.A01265|psidium_gu_G0017913-psidium_gu_G0017915|intergenic_region|psidium_gu_G0017913-psidium_gu_G0017915|||n.84429T>C||||||	GT	0/0
scaffold_3	85257	EuBR01s20494372	A	G	10079	PASS	TGT="CAAGTGAGGGTCATCCTTGATTTGTCTGCTGTTCTGCTTGGTTGAGCTCCGCCAATCTCATTCCAACATGTGCTGATACCTTGAGGAATTTTTCAGCACAGTGAAGCACACATCTCTCCTCTTGT";ALN="C----GAGGGTCATCTTGGATTTGATTGCTGTTCTGCTTGGTTGAGCTCCGCCAGTCTCATTCCAACATGTGCTGATACCTTGAGGAATTTTTCAGCACAGTGAAGCACACATCTCTCCTCTTGC";ORI="+";ANN=G|missense_variant|MODERATE|Eucgr.A01265|psidium_gu_G0017915|transcript|psidium_gu_T0023074|protein_coding|2/2|c.233T>C|p.Val78Ala|308/598|233/288|78/95||,G|upstream_gene_variant|MODIFIER|Eucgr.A01263|psidium_gu_G0017916|transcript|psidium_gu_T0023075|protein_coding||c.-3644A>G|||||3644|,G|upstream_gene_variant|MODIFIER|Eucgr.A01263|psidium_gu_G0017916|transcript|psidium_gu_T0023076|protein_coding||c.-3683A>G|||||3683|WARNING_TRANSCRIPT_NO_START_CODON	GT	0/0
scaffold_3	221563	EuBR01s20330848	G	T	8733	PASS	TGT="GAAGTGGAATCGCTGTTTCGGCCAATTCTCAGCGATGAGATCAAGAAAGCTAGAAGAGATGGAAACAAAAATTGATGATTGACTATATGTCCACTTGAGGAGGTAAGGAATGCTATGTAGA";ALN="GAAGTGGAATCGCTGCTTCAGCCAACTCATCGCAATGAAGTCAAGAAAGCTAGAAGAGATGGAAATAATAATTGATAATTGATTATATGTCCATTTGATGAGGTAAGGAGTGACATGTAGA";ORI="+";ANN=T|missense_variant|MODERATE|Eucgr.A01260|psidium_gu_G0017919|transcript|psidium_gu_T0023082|protein_coding|1/1|c.497G>T|p.Gly166Val|497/580|497/510|166/169||	GT	0/0
scaffold_3	246731	EuBR01s20265719	G	A	9868	PASS	TGT="GAAAGAGCTCATGCGGAGGGAAAACGTATCACAGATCAACGACGGTAGCATCATTTTGGCGGAGAGGAAGTTGAATCCAAATTCGTACTTCTCAAAAAGCTTAAGGCTGAGCAAGAGGAGC";ALN="GAAAGAGCTCATGCGGAGGGAAAACGTATCCCAGATCACTGACGGTAGCGTCATCTTGGCAGAGAGGAAGTTCAATCCAAATTCATACCTCTCAAAAAGCTTGAGGCTGAGCAAGAGGAGT";ORI="+";ANN=A|missense_variant|MODERATE|Eucgr.A01259|psidium_gu_G0017920|transcript|psidium_gu_T0023083|protein_coding|1/7|c.952G>A|p.Glu318Lys|952/2775|952/2775|318/924||	GT	0/0
scaffold_3	248084	EuBR01s20264409	G	A	7077	PASS	TGT="AAATGAGATTGTTTGACATAGTCGTCTGCATTAAAGAATTGTTGTGACATAGTCGTCTGCATTAAAGAACACTTTTATTGGGTTTATTATGCCGAGTTCACTCTAATTGCTCTTCCTTTTTGTATGGGATCATACAACTGAAGGGTGCCA";ALN="AAATGAGATTGTTTTGCCA-----------------------------ATTTTAATCCACATTAAAGAACAATTTTATTGGGTTTATTACGCCAAGTTCACTCTAATTGCTCTTCCTAATTGTATGGGATTATACAACTGAAGGGCGCTA";ORI="+";ANN=A|intron_variant|MODIFIER|Eucgr.A01259|psidium_gu_G0017920|transcript|psidium_gu_T0023083|protein_coding|3/6|c.1831-53G>A||||||	GT	0/0
scaffold_3	602152	EuBR09s16771579	G	A	6588	PASS	TGT="AGAACCCTTCCTTTGAATTGCCATCTTTCTTATCTGCCTCCAGCGTATCATCTTGGACACAGAAGTTGAAACTTCCACAGCCTGTAGCATCTTCACAGGACAGTTCACAGAGTCCAAATTC";ALN="GAATTTGGACTCTGTGAACTGTCCTTTGAAGTTGCTAGAGGCTGCGGAAGTTTCAAATTTCTTGTCCAAGATGATATGCCAGAGGCAGATAAGAAAGATGGCAATTCATGGGAAGGGGTCC";ORI="-";ANN=A|synonymous_variant|LOW|Eucgr.I00804|psidium_gu_G0017927|transcript|psidium_gu_T0023091|protein_coding|2/13|c.150G>A|p.Gln50Gln|384/2396|150/1839|50/612||,A|upstream_gene_variant|MODIFIER|Eucgr.I00863|psidium_gu_G0017924|transcript|psidium_gu_T0023087|protein_coding||c.-3287C>T|||||3285|WARNING_TRANSCRIPT_NO_START_CODON,A|upstream_gene_variant|MODIFIER|Eucgr.I00805|psidium_gu_G0017925|transcript|psidium_gu_T0023089|protein_coding||c.-3230C>T|||||3141|WARNING_TRANSCRIPT_MULTIPLE_STOP_CODONS,A|upstream_gene_variant|MODIFIER|Eucgr.I00807|psidium_gu_G0017926|transcript|psidium_gu_T0023090|protein_coding||c.-3464C>T|||||3464|,A|upstream_gene_variant|MODIFIER|Eucgr.I00863|psidium_gu_G0017924|transcript|psidium_gu_T0023088|protein_coding||c.-3287C>T|||||3285|WARNING_TRANSCRIPT_INCOMPLETE	GT	0/0
scaffold_3	633657	EuBR09s16744470	G	A	5442	PASS	TGT="TACCAATTAACACTGAATTTTGTTTCCAGATGCGAGGCTTGCGAGTTTTCTTCCTTCAGTCGTTGCCACAGCTACAATGTTGTATGTTAACAAGGAGATAGAACCGTGTATACGCGGCGAA";ALN="TTCACTGCATATACACGGTTCTATCTCCTTGTTAACATACAACATTGCAGCCGTGGCAACAACTGACGGAAGAAAACTTGCAAGCCTCACATCTGGAAACAAAATTCAGTGTTAATCGGTA";ORI="-";ANN=A|missense_variant|MODERATE|Eucgr.I00802|psidium_gu_G0017929|transcript|psidium_gu_T0023094|protein_coding|3/4|c.814G>A|p.Val272Ile|814/1197|814/1197|272/398||,A|missense_variant|MODERATE|Eucgr.I00802|psidium_gu_G0017929|transcript|psidium_gu_T0023095|protein_coding|3/4|c.772G>A|p.Val258Ile|772/1155|772/1155|258/384||	GT	0/0
scaffold_3	633936	EuBR09s16744190	G	A	3658	PASS	TGT="GCTTGCTCTTGCGCAGGACCGAGTAAATGAGTGCTATGAACTCATTCTTGAATTGTCAACTGACCATCCTGAGATCCTTAACTACAAGCACAAGCGTAAGAAGCTATCACTGCCCAGTAGC";ALN="GCTACTGGGTACTGATCCCCTCTTACGCTTGTGCTTGTAGTTGAGGATCTCAGGATGGTCGATTGACAATTCAAGAATGAGTTCATAGCACTCATTTACTCGGTCCTGTTCAAGAGCAAGC";ORI="-";ANN=A|missense_variant|MODERATE|Eucgr.I00802|psidium_gu_G0017929|transcript|psidium_gu_T0023094|protein_coding|4/4|c.958G>A|p.Asp320Asn|958/1197|958/1197|320/398||,A|missense_variant|MODERATE|Eucgr.I00802|psidium_gu_G0017929|transcript|psidium_gu_T0023095|protein_coding|4/4|c.916G>A|p.Asp306Asn|916/1155|916/1155|306/384||	GT	0/0
scaffold_3	639876	EuBR09s16733726	C	T	5285	PASS	TGT="ATAACACGTATAAACAAAAGTGAAATCACAGTAATTAATAATATAAATTGATTTAATTATAACACTTCCAATCACGATTAGAGCTTAACCAATGATGGAGCCAGGCGTTGAAGGTTTTGTGG";ALN="CCACCCTACCTTCAACGCCTGGCTCCGTCATTGGTTAAGCCCTAAAAATGACTGGAAGTGCTATAATTAATTCAATTTATATTATTAATTACTATTTTTATGCTTTTATTTAA-AGTATAAT";ORI="-";ANN=T|intergenic_region|MODIFIER|Eucgr.I00802-psidium_gu_G0017930|psidium_gu_G0017929-psidium_gu_G0017930|intergenic_region|psidium_gu_G0017929-psidium_gu_G0017930|||n.639876C>T||||||	GT	0/0
scaffold_3	854190	EuBR01s17962399	G	T	5971	PASS	TGT="TAGCGAGTGCAAAACCTGAAGGAGGTGTGATTCCCACCCACGAGGAGACCCAGCGATTTTTGTAACCCTAACCAGGCCCTCCTCGGAACCCTTCTCGCCATTGCCTCGCCCCAGGTCCAAT";ALN="TTTGGACCTGGTGGGAAGCAATGGCGAGAAGGGTTCCGATGAGGGTCTGGCTGTGTTTCCCAAAATCGATGGGTCTCCTCGTGGGTGGGAATCACACCTCCTCCAGGTTTTGCACCCGCTA";ORI="-";ANN=T|upstream_gene_variant|MODIFIER|Eucgr.A01156|psidium_gu_G0017932|transcript|psidium_gu_T0023099|protein_coding||c.-215C>A|||||215|WARNING_TRANSCRIPT_MULTIPLE_STOP_CODONS,T|intergenic_region|MODIFIER|Eucgr.A01156-psidium_gu_G0017933|psidium_gu_G0017932-psidium_gu_G0017933|intergenic_region|psidium_gu_G0017932-psidium_gu_G0017933|||n.854190G>T||||||;CallRate=0.9;MAF=0.18;HOMREF=0;HET=58;HOMALT=99	GT	0/1
scaffold_3	1052010	EuBR01s18018546	A	G	5043	PASS	TGT="CGAAAACGCCTCCTAAGGTTGGTAGGCCAAAAGGATCACCAGACATCATTTGCATATTTCTAATATCAACGAAACACGGCAAGTTCTTTTCGGCTCAGAGAGAGAGAGGGACACTGCAAGAACAAGCA";ALN="TGCTTGTTTTTGCAGTGTC------TCTCTCTAAGCC-AAAAGATCTTGCGGTGTTTTGGTGATATTAGAAATATGCAAATGATGTCTGGTGATCCTTTTTGCTTACCGACCTTAGGAGGCGTTTTCG";ORI="-";ANN=G|upstream_gene_variant|MODIFIER|Eucgr.A01159|psidium_gu_G0017938|transcript|psidium_gu_T0023106|protein_coding||c.-327T>C|||||283|WARNING_TRANSCRIPT_MULTIPLE_STOP_CODONS,G|intergenic_region|MODIFIER|Eucgr.A01159-psidium_gu_G0017939|psidium_gu_G0017938-psidium_gu_G0017939|intergenic_region|psidium_gu_G0017938-psidium_gu_G0017939|||n.1052010A>G||||||	GT	0/0
scaffold_3	1052288	EuBR01s18018814	T	C	7245	PASS	TGT="TGTTTACAGAGATCTGGGTGGATCCTTGTTTGGTTTCGAAAGAGGGCAAAGACCCAAAAAGATATAGCTATAAGTTGCAGACGAAGAGAATAATTTCCTCTTTGTTTTGTAGCCACCGAGCTC";ALN="GAGCTCGGTGGCTACAAAACAAAGAGAAAATTATTCTCTTCCTCTGCACCTTATAACTATT-TTTTTTGGGTCTTTGCTCTCTTTTGAAACCAAACAAGGAT-CACCCAGATCTCTGTAAACA";ORI="-";ANN=C|upstream_gene_variant|MODIFIER|Eucgr.A01159|psidium_gu_G0017938|transcript|psidium_gu_T0023106|protein_coding||c.-605A>G|||||561|WARNING_TRANSCRIPT_MULTIPLE_STOP_CODONS,C|intergenic_region|MODIFIER|Eucgr.A01159-psidium_gu_G0017939|psidium_gu_G0017938-psidium_gu_G0017939|intergenic_region|psidium_gu_G0017938-psidium_gu_G0017939|||n.1052288T>C||||||	GT	0/0
scaffold_3	1205604	EuBR06s28246771	T	G	7491	PASS	TGT="GTTGCAGAGAGTTTTTGTGAAGTTGAATTCATTCTATGAGATGATCATATGAGACCACCTCTagaaggaggaggaagaggaagatggagaagACTTTGTTGATGTCTTGCTTCCAATGAGT";ALN="GTTGCAGAGAGTTTTCGTGGAGTTGGATTCGTTCTACGAGGTGATGATTCGCGACCACCTCGAGAAGAAGAGAGAGCAGGAGGATCGAGACGACTTCATTGACGTCTTGCTTCGAATGGGC";ORI="+";ANN=G|upstream_gene_variant|MODIFIER|Eucgr.A01161|psidium_gu_G0017942|transcript|psidium_gu_T0023110|protein_coding||c.-520T>G|||||520|WARNING_TRANSCRIPT_NO_STOP_CODON,G|upstream_gene_variant|MODIFIER|Eucgr.A01163|psidium_gu_G0017943|transcript|psidium_gu_T0023111|protein_coding||c.-2261T>G|||||2261|,G|intergenic_region|MODIFIER|Eucgr.A01160-Eucgr.A01161|psidium_gu_G0017941-psidium_gu_G0017942|intergenic_region|psidium_gu_G0017941-psidium_gu_G0017942|||n.1205604T>G||||||	GT	0/0
scaffold_3	1213516	EuBR01s18098659	G	A	7637	PASS	TGT="TGAATGAACAAGTTTGTTCCATAACGAGAAGAAAACTAGCACGATGACTAACCCAAGTCCAAGCAAAGAAAGCAAGCTGAAAGGCATTCTGTGAGGAGCAGAGAAAAGTTAGCACCAAAAGTTT";ALN="ACACTTTTGGTGCTAACT--TCTCTGGTCCTCACAGAACGCCTTTCAGCTTGCTTTCTTTGCCTGGACTTGGGTTAGTCATCGTGCTAATCTTCTTCTCTTTATGGAACA-ACTTGTTCCTTCA";ORI="-";ANN=A|missense_variant|MODERATE|Eucgr.A01164|psidium_gu_G0017944|transcript|psidium_gu_T0023112|protein_coding|12/15|c.1247C>T|p.Ala416Val|1247/1770|1247/1770|416/589||,A|missense_variant|MODERATE|Eucgr.A01164|psidium_gu_G0017944|transcript|psidium_gu_T0023113|protein_coding|12/15|c.1184C>T|p.Ala395Val|1184/1707|1184/1707|395/568||,A|downstream_gene_variant|MODIFIER|Eucgr.A01163|psidium_gu_G0017943|transcript|psidium_gu_T0023111|protein_coding||c.*4403G>A|||||4403|	GT	0/0
scaffold_3	1215143	EuBR01s18100321	C	T	5185	PASS	TGT="TCAAGTGCCTTCGCCCGAACGAAGTGTCTCTTGCGAATCTAAATCTCTCTGGGTCTGTGTGCAAATTGATCAGACACTATTACCACTGTACGCTAGCCATGCTAAATCACTGTTTACGGTT";ALN="AACTGTAAACAGTGATTCAGCTTGGTTAGTGTCCAATGGTAATATTGTCTGGTCAATTTGCACACAGACCCAGAGAGATTTAGATTCGCAAGAGACACTTCGTTCGGGAGAAGGCACTTGA";ORI="-";ANN=T|splice_region_variant&intron_variant|LOW|Eucgr.A01164|psidium_gu_G0017944|transcript|psidium_gu_T0023112|protein_coding|5/14|c.698-8G>A||||||,T|splice_region_variant&intron_variant|LOW|Eucgr.A01164|psidium_gu_G0017944|transcript|psidium_gu_T0023113|protein_coding|5/14|c.635-8G>A||||||	GT	0/0
scaffold_3	1429355	EuBR01s18143464	C	T	3608	PASS	TGT="CTGATGCCGAACGGTAGCTTAGACAAGGCGCTGTTCGAGGCGAGGACGCCATTGCCATGGCCTCACCGGCGAAAGATCTTACTCGGAGTGGCCTCGGCGCTGGCCTACTTGCATCAAGAGT";ALN="ACTCTTGATGCAAGTAGGCCAGCGCCGAGGCCACTCCTAGTAAGATCTTCCGCCGGTGCGCCCACGGCAAGGGCATCCTCGCCTCGAACAGCGCCTTGTCTAAGCTACCGTTCGGCATTAG";ORI="-";ANN=T|missense_variant|MODERATE|Eucgr.A01167|psidium_gu_G0017947|transcript|psidium_gu_T0023116|protein_coding|1/1|c.1451C>T|p.Pro484Leu|1451/2154|1451/2154|484/717||	GT	0/0
scaffold_3	1579207	EuBR01s18195673	T	G	6274	PASS	TGT="GAACTTGATTCTCCTCTGACATTCTGATCCTCCTAGAATGGATCTGAGACTGTACACGAGCTAGAGTTTGCATGCACTTTAGGGTACTTGCAACTTGGCGTTTGACTGTTGGCCCTTCAAC";ALN="GTTGAAGGGCCAACAGTCAAACGCCAGGTTGCAAGTACCCTAAAGTGCATGCAGACTCTATCTCGTGTACAGTCTCAGATCCATTCTAGGAGGATCAGAATGTCAGAGGAGAATCAAGCTC";ORI="-";ANN=G|synonymous_variant|LOW|Eucgr.A01171|psidium_gu_G0017953|transcript|psidium_gu_T0023124|protein_coding|4/6|c.486A>C|p.Leu162Leu|568/1856|486/1409|162/468||WARNING_TRANSCRIPT_INCOMPLETE,G|synonymous_variant|LOW|Eucgr.A01171|psidium_gu_G0017953|transcript|psidium_gu_T0023125|protein_coding|3/5|c.486A>C|p.Leu162Leu|528/1816|486/1409|162/468||WARNING_TRANSCRIPT_INCOMPLETE	GT	0/0
scaffold_3	1592939	EuBR01s18205953	A	G	6117	PASS	TGT="CGAGAATTCCTACTCAATCTCTCTGAGCTCCTGGAAGAAGTCCAGATCGTAGACGTTCCAGAGCCCCGCGAAGTGAACAATGCCGCTGAGCTTGTGGTGCTCAATGTGCCGGAGAGCCATG";ALN="CCTTGCTCTCCGGCACATCGAGCACCACAAACTCAGCGGTATTGTTCACTTCGCTGGGCTTTCAAACGTCTACGATCTGGACTTCTTCCAGGAGCTCAGAGAGATTGAGTAGGAATTCTTG";ORI="-";ANN=G|missense_variant|MODERATE|Eucgr.A01172|psidium_gu_G0017954|transcript|psidium_gu_T0023126|protein_coding|1/3|c.677T>C|p.Leu226Pro|912/1607|677/1137|226/378||	GT	0/0
scaffold_3	1614408	EuBR01s18232510	C	T	6755	PASS	TGT="TGACATACCTGCAACCCTGTCAGGGATATATCTGAGTGCTGCCCAAGCATGCATGCATGCACTAGAGAAGCAAAGCACCCAGAACTTGTCAGTAGCATCAACAGCATTGGCTAGATATGAC";ALN="GTCATATCTAGCCAATGCTGTTGATGCTACTGACAAGTTCTGGGTGCTTTGCTTCTCTAGTGCATGCATGCATGCTTGGGCAGCACTCAGGTATATCCCTGACAGGGTTGCAGGTATGTCC";ORI="-";ANN=T|missense_variant|MODERATE|Eucgr.A01174|psidium_gu_G0017956|transcript|psidium_gu_T0023128|protein_coding|3/6|c.800G>A|p.Ser267Asn|960/2117|800/1563|267/520||WARNING_TRANSCRIPT_NO_START_CODON,T|missense_variant|MODERATE|Eucgr.A01174|psidium_gu_G0017956|transcript|psidium_gu_T0023129|protein_coding|4/7|c.800G>A|p.Ser267Asn|910/2067|800/1563|267/520||WARNING_TRANSCRIPT_NO_START_CODON	GT	0/0
scaffold_3	1693792	EuBR01s18285832	A	G	4657	PASS	TGT="TCCAGATTTGAAGGCCTCTACTTGTCTTGAAATTCCCGAATTTGTGGTAGCATCCACAACGAATGAGACGTAATCCTCCAGATTGGTCATATTTACCTGGAATAACATGAAGAGAGCCTCA";ALN="TGAGCCTCTCTTCATGTTATTCCAGGTAAATATGACTAATCTGGAGGATTACGTATCATTCGTTGTGGATGCTACCACAAATTCTGGAATTTCAAGACAAGTAGAGGCCTTCAAATCTGGA";ORI="-";ANN=G|missense_variant|MODERATE|Eucgr.A01178|psidium_gu_G0017959|transcript|psidium_gu_T0023133|protein_coding|12/17|c.4181T>C|p.Phe1394Ser|4288/5134|4181/4680|1394/1559||,G|missense_variant|MODERATE|Eucgr.A01178|psidium_gu_G0017959|transcript|psidium_gu_T0023134|protein_coding|12/16|c.4181T>C|p.Phe1394Ser|4288/5219|4181/4662|1394/1553||WARNING_TRANSCRIPT_NO_STOP_CODON,G|missense_variant|MODERATE|Eucgr.A01178|psidium_gu_G0017959|transcript|psidium_gu_T0023135|protein_coding|12/16|c.4181T>C|p.Phe1394Ser|4288/5228|4181/4536|1394/1511||	GT	0/0
scaffold_3	1699007	EuBR01s18290541	T	C	2771	PASS	TGT="GATAAAGTGGTCCCGCTATTTAAGTTGATAAGACGTAATGATTGGTTGATGATCCCATGCTTGCACAATTCATCCAACTTCTCTGGGTTCTGACTAACTCTCTCTGTTATTTTAGTTAAGC";ALN="GCTTAACTAAGATAACTGAGAGAGTTAGTCAGAACCCGGAGAAGTTAGATGAATTGTGCAAGCATGGAATGATCAACCAAGCCCTACGTCTTATCAACTTAAATAGCGGAACCACTTTATC";ORI="-";ANN=C|missense_variant|MODERATE|Eucgr.A01178|psidium_gu_G0017959|transcript|psidium_gu_T0023133|protein_coding|5/17|c.937A>G|p.Lys313Glu|1044/5134|937/4680|313/1559||,C|missense_variant|MODERATE|Eucgr.A01178|psidium_gu_G0017959|transcript|psidium_gu_T0023134|protein_coding|5/16|c.937A>G|p.Lys313Glu|1044/5219|937/4662|313/1553||WARNING_TRANSCRIPT_NO_STOP_CODON,C|missense_variant|MODERATE|Eucgr.A01178|psidium_gu_G0017959|transcript|psidium_gu_T0023135|protein_coding|5/16|c.937A>G|p.Lys313Glu|1044/5228|937/4536|313/1511||	GT	0/0
scaffold_3	1699436	EuBR01s18290970	G	A	4511	PASS	TGT="AACAATATGAGAATCAACTTTCAGCAATAAGCACAGAAACAATAGTACCTGCACGCTCGTTGAAAAGAAATCAATAAAACTAAGCACAGCCACAATAGCACCACCCTCTAAACAGGCAAGC";ALN="TCTTGCCTGCTTAGAGGCTGGTGCTATTGTGGCTGTGCTTAATTTTATTGAGTTCTTTTCAACAAGTGTGCAGGTACTATTATTTCTGTGCTTATTACTGCAAGTTGGTTCTCATATTGTT";ORI="-";ANN=A|missense_variant|MODERATE|Eucgr.A01178|psidium_gu_G0017959|transcript|psidium_gu_T0023133|protein_coding|3/17|c.725C>T|p.Ser242Leu|832/5134|725/4680|242/1559||,A|missense_variant|MODERATE|Eucgr.A01178|psidium_gu_G0017959|transcript|psidium_gu_T0023134|protein_coding|3/16|c.725C>T|p.Ser242Leu|832/5219|725/4662|242/1553||WARNING_TRANSCRIPT_NO_STOP_CODON,A|missense_variant|MODERATE|Eucgr.A01178|psidium_gu_G0017959|transcript|psidium_gu_T0023135|protein_coding|3/16|c.725C>T|p.Ser242Leu|832/5228|725/4536|242/1511||	GT	0/0
scaffold_3	1709735	EuBR01s18304344	G	A	3326	PASS	TGT="GCTGGTGACGAAGCTGATGAACTCGGAGACGCACTCCTGCACGGTCTCCTTGGCGTCCTTGGCGATCTTGCCGTTGGCGGGGAGGGCCTTCTTCATGATGCGGCTAATGTTGGCGATCGGG";ALN="CCCCATCGCCAACATCAGCCGCATCATGAAGAAGGCCCTCCCCGCCAACGGCAAGATCGCCAAGGACGCCAAGGAGACCGTGCAGGAGTGCGTCTCCGAGTTCATCAGCTTCATCACCAGC";ORI="-";ANN=A|missense_variant|MODERATE|Eucgr.A01179|psidium_gu_G0017960|transcript|psidium_gu_T0023136|protein_coding|2/7|c.152C>T|p.Ala51Val|203/1061|152/525|51/174||,A|missense_variant|MODERATE|Eucgr.A01179|psidium_gu_G0017960|transcript|psidium_gu_T0023137|protein_coding|2/6|c.152C>T|p.Ala51Val|203/1061|152/525|51/174||,A|missense_variant|MODERATE|Eucgr.A01179|psidium_gu_G0017960|transcript|psidium_gu_T0023138|protein_coding|2/6|c.152C>T|p.Ala51Val|203/1055|152/519|51/172||,A|missense_variant|MODERATE|Eucgr.A01179|psidium_gu_G0017960|transcript|psidium_gu_T0023139|protein_coding|2/6|c.152C>T|p.Ala51Val|203/1010|152/474|51/157||	GT	0/0
scaffold_3	1748696	EuBR01s18308659	C	T	5448	PASS	TGT="ACCACAGAACCATCAAATTGCAAACATACCACAGCGTACTTCTCAACGAGAGGACGGAAGACCGGATCTTCAACAAGAGCCTTGTCGGATGGTAGCTTGATAAGACCTTCCTTGTCTCCACT";ALN="AGCGGAGACAAGGAAGGTCTGATCAAGCTACCATCTGACAAGGCTCTTATTGAGGATCCCATCTTTCGTCCTCTTGTTGAGAAGTACGCTGCGGTATGTTTGCAACTCAAT-GTCCTATCGT";ORI="-";ANN=T|synonymous_variant|LOW|Eucgr.A01180|psidium_gu_G0017961|transcript|psidium_gu_T0023140|protein_coding|7/10|c.642G>A|p.Pro214Pro|831/1223|642/750|214/249||	GT	0/0
scaffold_3	1749239	EuBR01s18309266	G	A	7768	PASS	TGT="GGTCCGGACCTGAAACAAGAGGTTTAAAGATTAAATCATCGAAGCACAGACACTAGTCATAATCTTCTCGCACTTTGCTGCAAGAAAACTAACCATTTGTAGCTTCCGGCAACCGGCCTTCAGGGGGAG";ALN="CTCCCCCTGAAGGCCGGTTGCCTGAAGCTACAAAAGGTTAGTTTGCTTGCAGTAAAGTGCGAGAAGATTATTACTGGTGTCTATGCTTTGACAAG--------TAAACCACTCATTTCAGGTTCCGACC";ORI="-";ANN=A|downstream_gene_variant|MODIFIER|psidium_gu_G0017962|psidium_gu_G0017962|transcript|psidium_gu_T0023141|protein_coding||c.*4961C>T|||||4961|,A|intron_variant|MODIFIER|Eucgr.A01180|psidium_gu_G0017961|transcript|psidium_gu_T0023140|protein_coding|4/9|c.409+24C>T||||||	GT	0/0
scaffold_3	1802779	EuBR01s18416582	C	T	8308	PASS	TGT="GGAAAATGAAAAGGAAGAAACAGTACAAAAAAGGAAATAAATCAAATGGGAAACAAGCGTGCAAATGACCAAGTTGACCTTACCAAGCAATTCAACATGTCAGATCGCTCTGTACAGCATT";ALN="AATGTTGTACAGAGCGATCTGACATGTTGAATTGCTTGGTAAGGTCAACTTGGTCATTGGCGTGCTTCTTCCTCATTGAATTAATTTCCTATTTCATACTGTTTCTTCCTTTCCATTTTTG";ORI="-";ANN=T|downstream_gene_variant|MODIFIER|Eucgr.A01183|psidium_gu_G0017964|transcript|psidium_gu_T0023144|protein_coding||c.*866C>T|||||148|WARNING_TRANSCRIPT_MULTIPLE_STOP_CODONS,T|downstream_gene_variant|MODIFIER|Eucgr.A01184|psidium_gu_G0017965|transcript|psidium_gu_T0023146|protein_coding||c.*30G>A|||||30|,T|intron_variant|MODIFIER|Eucgr.A01184|psidium_gu_G0017965|transcript|psidium_gu_T0023145|protein_coding|9/9|c.988+35G>A||||||	GT	0/0
scaffold_3	1804103	EuBR01s18417756	C	T	7008	PASS	TGT="CATAAATCATCTACAGGGGGAGATTCACTTCTCCCAATGAAGCTTATTCTGTCTCACTGTGCCCCCTATCCACTCCGATCAGTTTGCCCCAAGTTCCTAGTGCAGGAGAATTCTCTGCTAA";ALN="TTGGCAAAGAAAGAACCTGCAGTAGGAACTTGGGGCAAACTTATCAGAGAGGATAGGGGTTAGAGTAAGACAGAATAAGCTTCATAAGGAGAAGTGAATCTCCCCCTGTAGATGATTTATG";ORI="-";ANN=T|downstream_gene_variant|MODIFIER|Eucgr.A01183|psidium_gu_G0017964|transcript|psidium_gu_T0023144|protein_coding||c.*2190C>T|||||1472|WARNING_TRANSCRIPT_MULTIPLE_STOP_CODONS,T|intron_variant|MODIFIER|Eucgr.A01184|psidium_gu_G0017965|transcript|psidium_gu_T0023145|protein_coding|7/9|c.847-518G>A||||||,T|intron_variant|MODIFIER|Eucgr.A01184|psidium_gu_G0017965|transcript|psidium_gu_T0023146|protein_coding|6/7|c.727-518G>A||||||	GT	0/0
scaffold_3	1906005	EuBR01s18623498	C	T	5155	PASS	TGT="TGACGACAGTATTAACCACAAGGAAATGGGAAGTCGGTCAGTACCATCGTCCCGTTTGTCGCTGTAAAGATCGATCTTTTCGCCTTTGCGCTGAACATTCAAGTCGTGAGAGAATTTGCAC";ALN="GTGCAAATTCTCACACGATTTGAATGTTCAGCGCAAAGGAGAAAAGATCGATCTTTACAGCGACAAACGGGACAATGGTACTGACTGACTTCCCATTTCTCTGTGATTAATACTGTCATCC";ORI="-";ANN=T|missense_variant|MODERATE|Eucgr.A01194|psidium_gu_G0017970|transcript|psidium_gu_T0023151|protein_coding|4/9|c.401G>A|p.Ser134Asn|531/1470|401/1104|134/367||	GT	0/0
scaffold_3	1929235	EuBR01s18654162	G	T	5512	PASS	TGT="TGAAGGGAAACATAACCACGAGATGCCGCTCAGGAGTACCAACACGGCAGGCTCAGAGTCCGACCTGCAAGCGGCCTCCAGCAAAGATAAGCCTTAACTGCTACATGGAGTATCATCTGAT";ALN="ATCAGATGTTACTTAAGGTAACAGTTAAGGCTTATCTTTACTGGAGGCTGCTTGCAGATCGGACTCTGAGCCTGCTGTGTTGGTACTTCTTAGTGGCATCTCATGGTTATGTTTTCCCTCA";ORI="-";ANN=T|missense_variant|MODERATE|Eucgr.A01195|psidium_gu_G0017971|transcript|psidium_gu_T0023152|protein_coding|7/7|c.1381G>T|p.Asp461Tyr|1753/2295|1381/1416|461/471||,T|missense_variant|MODERATE|Eucgr.A01195|psidium_gu_G0017971|transcript|psidium_gu_T0023153|protein_coding|7/7|c.1381G>T|p.Asp461Tyr|1746/2288|1381/1416|461/471||,T|3_prime_UTR_variant|MODIFIER|Eucgr.A01195|psidium_gu_G0017971|transcript|psidium_gu_T0023154|protein_coding|7/7|c.*213G>T|||||213|,T|downstream_gene_variant|MODIFIER|Eucgr.A01196|psidium_gu_G0017972|transcript|psidium_gu_T0023155|protein_coding||c.*2493C>A|||||2390|	GT	0/0
scaffold_3	1940836	EuBR01s18665633	T	C	4370	PASS	TGT="CTCCATCAAAGCAAGAGCTGTTCGGAAAAGCATTACACGATTCCCTTCAAAGAGAAGCACATCCCATATTCGGAGAACTGCAAAAAAGAAGATTTTCCTAAGTATCTATTAAACAAATTGA";ALN="TTAATTTGTTTAACAGATATTTAGGAAAATCTTCTTTTTTGCAGTTCTCCGAATATGGGACGTGCTTCTATTTGAAGGGAATCGTGTAATGCTTTTCCGAACAGCTCTTGCTTTGATGGAG";ORI="-";ANN=C|missense_variant|MODERATE|Eucgr.A01196|psidium_gu_G0017972|transcript|psidium_gu_T0023157|protein_coding|10/12|c.1757A>G|p.Asp586Gly|1757/2367|1757/2367|586/788||,C|missense_variant|MODERATE|Eucgr.A01196|psidium_gu_G0017972|transcript|psidium_gu_T0023155|protein_coding|11/19|c.1229A>G|p.Asp410Gly|1436/2635|1229/2325|410/774||,C|upstream_gene_variant|MODIFIER|psidium_gu_G0017973|psidium_gu_G0017973|transcript|psidium_gu_T0023156|protein_coding||c.-4519A>G|||||4519|	GT	0/0
scaffold_3	1941248	EuBR01s18666047	C	T	6755	PASS	TGT="GGAAACCTCTCCCGCATCAGCTCCTCAAAAACGAGCTGGTCCACCTTGAAAAATGTATAGGCAAAAAATATATATATATATCAGCAAGGAAATGAGTCCCTGAGGATATATTTTCTAAATGATTGCTTGA";ALN="TCAAGTAATCATTCAGGAAATATTCCCTCAAAGATTGGTTTCCTTGCTGATTT---------TCTTTTGTGTATACATTTTTCAAGGTGGACCAGCTAGTTTTTGAGGAGCTGATGCGGGAGAGGTTTCC";ORI="-";ANN=T|upstream_gene_variant|MODIFIER|psidium_gu_G0017973|psidium_gu_G0017973|transcript|psidium_gu_T0023156|protein_coding||c.-4931G>A|||||4931|,T|intron_variant|MODIFIER|Eucgr.A01196|psidium_gu_G0017972|transcript|psidium_gu_T0023157|protein_coding|7/11|c.1597-18G>A||||||,T|intron_variant|MODIFIER|Eucgr.A01196|psidium_gu_G0017972|transcript|psidium_gu_T0023155|protein_coding|8/18|c.1069-18G>A||||||	GT	0/0
scaffold_3	2046285	EuBR01s18820189	G	A	4912	PASS	TGT="TCTTTTTTGTAGGTTTGGCACTGGATCTGGTCATATCAAATCTGAAGAACTGACTAAGTCAGAGCAGTTAAAGAGAAAGGCTAGGGCAGAGAGGTATGCTTTTAGGTTTTTACTAAGTGGT";ALN="ACCAGTTAATGAAAACCTAAAAGCATACCTCTCTGCCCTAGCCTTTCTCTTTAACTCCTCCGACTTAGTCAGTTCTTCAGATTTGTTTGGACCAGATTTTGTGCCAAACCTACAATAAAGA";ORI="-";ANN=A|missense_variant|MODERATE|Eucgr.A01204|psidium_gu_G0017978|transcript|psidium_gu_T0023162|protein_coding|2/5|c.400G>A|p.Glu134Lys|430/2030|400/642|134/213||,A|downstream_gene_variant|MODIFIER|psidium_gu_G0017979|psidium_gu_G0017979|transcript|psidium_gu_T0023163|protein_coding||c.*1558C>T|||||1558|,A|downstream_gene_variant|MODIFIER|Eucgr.A01205|psidium_gu_G0017980|transcript|psidium_gu_T0023164|protein_coding||c.*4250C>T|||||4250|	GT	0/0
scaffold_3	2051409	EuBR01s18824091	G	A	3572	PASS	TGT="CCTGTATGAGTCCCTTAACACGCCAAATTTTATGTTTGAGCATCACGATCTGTTGATCGTGGGGATGTAGGGATCGGACTTCCTCTCTCACGGATTCGAGACTCACGTTGTGCTCTTCTGA";ALN="TCGGAAGAGCACAATGTGAATATCGATGCCGTGAGAGAGGAAGTCCAATCCCTACATCCCCATGATCAACAGATCGTGACGCTCAAACATAGAGTTTGGCGTGTTAAGGGACTCATACAGG";ORI="-";ANN=A|synonymous_variant|LOW|Eucgr.A01205|psidium_gu_G0017980|transcript|psidium_gu_T0023164|protein_coding|2/4|c.609C>T|p.Pro203Pro|609/1140|609/1140|203/379||,A|upstream_gene_variant|MODIFIER|psidium_gu_G0017979|psidium_gu_G0017979|transcript|psidium_gu_T0023163|protein_coding||c.-3255C>T|||||3255|,A|downstream_gene_variant|MODIFIER|Eucgr.A01204|psidium_gu_G0017978|transcript|psidium_gu_T0023162|protein_coding||c.*4500G>A|||||3142|	GT	0/0
scaffold_3	2104275	EuBR07s45905829	G	A	7999	PASS	TGT="GTGTTGTCGAACATCTGCACCCCTCGCACGAAGCACTTGGCCGGGTCATCGAACTCGTTCTGGAGGACGCTCTCGTAGGGGTACTTCACGAGCGAGAGGTAGTGGAACCATATCCAGTAGA";ALN="ATGTTGTCGAAGATCTGGACCCCCTTCACGAAGCACTTGGCCGGGTCCTGGAACTCGTTCCGCAGCACCCCCTCGTACGGGTACTTCACCAGGGACAGGTAGTGGAACCAGATCCAGTAGG";ORI="+";ANN=A|stop_gained|HIGH|Eucgr.A01212|psidium_gu_G0017984|transcript|psidium_gu_T0023168|protein_coding|1/1|c.1747C>T|p.Gln583*|1850/2152|1747/2049|583/682||,A|downstream_gene_variant|MODIFIER|psidium_gu_G0017983|psidium_gu_G0017983|transcript|psidium_gu_T0023167|protein_coding||c.*3873G>A|||||3873|	GT	0/0
scaffold_3	2123042	EuBR07s43080087	G	A	9954	PASS	TGT="TTTCGCCAAGTTCCGAGCAGCCTTGCCATCCGTCTTCGAGGTCTCCCTCAAAGATCTAATCGACCACACAATGGGGAATATAATAGCGCAGCAGCAGATTATATCCACCAACAAGAACAAC";ALN="TTTCGCCAAGTTCCGAGCAGCCTTGCCGTCAGTCTTCGAGGTCTCCCTCAAGGACCTAATCGACCACACGATGGGGAATATAATTGCACAGCAGCAGATGATATCCACCAGCAAGAACACC";ORI="+";ANN=A|missense_variant|MODERATE|psidium_gu_G0017986|psidium_gu_G0017986|transcript|psidium_gu_T0023170|protein_coding|1/1|c.1004C>T|p.Ser335Leu|1004/1326|1004/1326|335/441||	GT	0/0
scaffold_3	2199765	EuBR01s18967084	T	C	3941	PASS	TGT="GTTGGAGATGGAAGAACTTGAGAAGCAAAAGGAAACACTTGAAAAAGAACTGAAAAAGGTTTGCTTAGTCCGAAAATTTTGAATTACAAGTAATCTTGGGAGAAATCAATCTTCTATAATT";ALN="AATTATAAAAGATTAATTTCTCCCAAAATTACATTTAGTTCAGAATTTTCGAACAAACCAAACCTTTTTTAGTTCTTCTTCAAGTGTTTCCTTTTGTTTCTCAAGTTCTTTGATCTCCACC";ORI="-";ANN=C|splice_region_variant&intron_variant|LOW|Eucgr.A01215|psidium_gu_G0017988|transcript|psidium_gu_T0023172|protein_coding|2/8|c.84+4T>C||||||;CallRate=0.97;MAF=0.17;HOMREF=133;HET=14;HOMALT=21	GT	0/1
scaffold_3	2201060	EuBR01s18968479	A	C	3148	PASS	TGT="TTCTTGGTTCGTCTTTTTCATTCAATGTATTATACATTTTTGACTAGGAAGGGTTGGGTTCATCACTCGCTTCCATCAAAGAAACTGTGGAAAAACTGGGCCAAAGTCCAAGGTATTAACT";ALN="AGTTGATACCTTGGACTTTGGCGCAGGTATTCCACAGTTTCTTTGATGGAAGCGAGTGACACACCCAACCCTTCCTAGTCAAAAATATATAATAAGATGAATCAAAAGGTTAACCAAAGAA";ORI="-";ANN=C|synonymous_variant|LOW|Eucgr.A01215|psidium_gu_G0017988|transcript|psidium_gu_T0023172|protein_coding|6/9|c.405A>C|p.Ser135Ser|454/1230|405/978|135/325||	GT	0/0
scaffold_3	2297552	EuBR01s19003644	T	C	5476	PASS	TGT="GCAGATCAAGCAGTCCTCGCTCTGCCAAAGGATCAGAACCTCCTCCAGGGCATTCCTCAGGTCCCTGTTCAGCAAGTCTGGGTGCTCAGATGAGTCTTGTGCTAAAGCCTCAGTGGTCGCA";ALN="TGCAACCACTGAGGCTTTAGCACTAGACTCATCTGAGCACCCAGACTTGCTGAACAGGGACCTGAGGAATGCCCTGGAAGAGGTTCTGATCCTTTGGCAGAGGGAGGACTGCCTGATCTGC";ORI="-";ANN=C|missense_variant|MODERATE|Eucgr.A01216|psidium_gu_G0017989|transcript|psidium_gu_T0023173|protein_coding|1/1|c.517T>C|p.Ser173Pro|517/1190|517/1020|173/339||,C|downstream_gene_variant|MODIFIER|Eucgr.A01217|psidium_gu_G0017990|transcript|psidium_gu_T0023174|protein_coding||c.*4545A>G|||||4126|	GT	0/0
scaffold_3	2302380	EuBR01s19010425	T	C	2175	PASS	TGT="CGAGGATATAAACGCCACGGTAGTACATACAGAGGCTAACCACATCAATTTGTTGATAATGTGGACAACCCTCCTCTCAGATTTTGTCTCTCCTCTGACGAGAGTGATCTGTACTACCACA";ALN="TGTGGTAGTACAGATCACTCTCGTCAGGGGAGAGACGAAGTCCGAGAGGAAGGTTGTTCATGTTATCAACAAATTGATGTGGTTAGCCTCTGTGTGCACTACCGTGGCGTTTATATCCTCA";ORI="-";ANN=C|missense_variant|MODERATE|Eucgr.A01217|psidium_gu_G0017990|transcript|psidium_gu_T0023174|protein_coding|4/4|c.1538A>G|p.His513Arg|1599/2301|1538/1821|513/606||,C|downstream_gene_variant|MODIFIER|Eucgr.A01216|psidium_gu_G0017989|transcript|psidium_gu_T0023173|protein_coding||c.*4325T>C|||||4155|	GT	0/0
scaffold_3	2311525	EuBR10s12720479	G	A	6825	PASS	TGT="CATTGATGGCCGTGGCCAGAGGATAAAAATTACCGGGAAAGGTTTGAGGTTGAAGGAATCTGAACATGTCATCATTTGCAACCTAGACTTTGAAGGCGGTAGAGGACCGGATGTCGATGGC";ALN="AATTGATGGCCGAGGCCAAAGGATAAAGCTCACTGGCAAGGGCTTGAGACTGAAGGATTGTGAAAATATTATAGTATGCAACCTGGAGTTTGAAGGTGGTAGAGGTCATGATGTTGATGGT";ORI="+";ANN=A|missense_variant|MODERATE|Eucgr.A01218|psidium_gu_G0017991|transcript|psidium_gu_T0023175|protein_coding|2/5|c.463G>A|p.Glu155Lys|591/1568|463/1152|155/383||,A|missense_variant|MODERATE|Eucgr.A01218|psidium_gu_G0017991|transcript|psidium_gu_T0023176|protein_coding|2/5|c.463G>A|p.Glu155Lys|591/1572|463/927|155/308||	GT	0/0
scaffold_3	2376487	EuBR01s19067391	C	T	5186	PASS	TGT="CTCGGTCTCGCGGCGGAGGTTGAGGATCGTCGTGACGGGCGGGGCGGGATTCGTGGGGAGCCATCTTGTGGATAAACTCATCGCCAGGGGTGATGATGTGATCGTGATCGATAACTTCTTC";ALN="GAAGAAGTTATCGATCACGATCACATCATCGCCCCTGGCGATGAGCTTATCCACGAGGTGGCTCCCCACGAATCCCGCCCCGCCCGTCACGACGATCCTCAGCCGCCGCCGCGCGACCGAG";ORI="-";ANN=T|missense_variant|MODERATE|Eucgr.A01221|psidium_gu_G0017995|transcript|psidium_gu_T0023180|protein_coding|1/7|c.403C>T|p.His135Tyr|567/1721|403/1311|135/436||	GT	0/0
scaffold_3	2381733	EuBR01s19071730	C	A	7056	PASS	TGT="AGTGTTTCTTATGTCGTGACTGTCACATGGACATTACTGTGCTCTGCTATTAATAAGATTGTTCCTTGCAGGTGCGCATTGCTCGAATTTTTAACACATATGGCCCTCGAATGTGTTTGGATGATGGG";ALN="CCCATCATCCAAACACATACGAGGGCCATATGTGTTAAAAATTCGAGCAATGCGCACCTGCAAGAAAGAATCTAATAAATAGCAGAACAT-------TGCATGTGACAGTCAAGAGATAAGAAAGACT";ORI="-";ANN=A|splice_region_variant&intron_variant|LOW|Eucgr.A01221|psidium_gu_G0017995|transcript|psidium_gu_T0023180|protein_coding|3/6|c.853-3C>A||||||	GT	0/0
scaffold_3	2381793	EuBR01s19071790	C	T	6178	PASS	TGT="GCAGGTGCGCATTGCTCGAATTTTTAACACATATGGCCCTCGAATGTGTTTGGATGATGGGCGTGTTGTCAGCAATTTTGTTGCTCAGGTATCAAGTTTTCAGTTTTCCTCATACACAACATG";ALN="AACATTTTGTATGAGAAAAACAG--AACCAGATACCTGAGCAACAAAATTGCTGACAACACGCCCATCATCCAAACACATACGAGGGCCATATGTGTTAAAAATTCGAGCAATGCGCACCTGC";ORI="-";ANN=T|missense_variant|MODERATE|Eucgr.A01221|psidium_gu_G0017995|transcript|psidium_gu_T0023180|protein_coding|4/7|c.910C>T|p.Arg304Cys|1074/1721|910/1311|304/436||	GT	0/0
scaffold_3	2382389	EuBR01s19072403	C	A	8779	PASS	TGT="GCTTGAACTTGCTGAGGTTCAACTTCTTCGAGTTTTCATCCAAAATTTTTTAATCCCGGTTGCTTTGGAAAAGTCTCAACGTTGAATTTCTGTTTCTCCCACAAGCTTTTTCGGCATTTCTTTCCTCCTCTCTCTTTGTTGTCCCAATGACCCAGTAGTGGGCACAGAGTATGCATGTGGACGAGAAG";ALN="CTGTTCATGCACATGCATGCT-TGTGCCCACAA----------------------------------------------------------------GGTGATTCAACGTTGAGCTTTTTCC-AAGCTATGAGGATTGAAACATA-TAGATGAAAACTTGAAGAAATCAAACCTCAGCAAGTTCAAGC";ORI="-";ANN=A|upstream_gene_variant|MODIFIER|Eucgr.A01222|psidium_gu_G0017996|transcript|psidium_gu_T0023181|protein_coding||c.-4710C>A|||||4687|,A|upstream_gene_variant|MODIFIER|Eucgr.A01222|psidium_gu_G0017996|transcript|psidium_gu_T0023182|protein_coding||c.-4710C>A|||||4687|WARNING_TRANSCRIPT_NO_STOP_CODON,A|upstream_gene_variant|MODIFIER|Eucgr.A01222|psidium_gu_G0017996|transcript|psidium_gu_T0023183|protein_coding||c.-4710C>A|||||4687|WARNING_TRANSCRIPT_MULTIPLE_STOP_CODONS,A|intron_variant|MODIFIER|Eucgr.A01221|psidium_gu_G0017995|transcript|psidium_gu_T0023180|protein_coding|6/6|c.1104+47C>A||||||	GT	0/0
scaffold_3	2382688	EuBR01s19072636	C	T	6667	PASS	TGT="CAAGAGGAAACCAGATATTGGCAGGGCAAAAGAGCTTCTCAACTGGGAACCAAAGATATCGCTAAGAGATGGACTGCCTCGTATGGTGTCTGATTTCCGGAATCGAATCTTGAACGAGGAT";ALN="ATCCTCGTTCAAGATGCGATTCCGGAAATCAGACACCATACGAGGCAGTCCATCTCTCAGTGATATCTTTGGTTCCCAGTTGAGAAGCTCTTTTGCCCTGCCGATATCTGGTTTCCTCTTG";ORI="-";ANN=T|synonymous_variant|LOW|Eucgr.A01221|psidium_gu_G0017995|transcript|psidium_gu_T0023180|protein_coding|7/7|c.1234C>T|p.Leu412Leu|1398/1721|1234/1311|412/436||,T|upstream_gene_variant|MODIFIER|Eucgr.A01222|psidium_gu_G0017996|transcript|psidium_gu_T0023181|protein_coding||c.-4411C>T|||||4388|,T|upstream_gene_variant|MODIFIER|Eucgr.A01222|psidium_gu_G0017996|transcript|psidium_gu_T0023182|protein_coding||c.-4411C>T|||||4388|WARNING_TRANSCRIPT_NO_STOP_CODON,T|upstream_gene_variant|MODIFIER|Eucgr.A01222|psidium_gu_G0017996|transcript|psidium_gu_T0023183|protein_coding||c.-4411C>T|||||4388|WARNING_TRANSCRIPT_MULTIPLE_STOP_CODONS	GT	0/0
scaffold_3	2387243	EuBR01s19085297	T	C	6508	PASS	TGT="CATCAGAGATGCGAGGCGGTCCGCCCGGTCGTCCCGGCCCATCACTCCCCCTTGCGGCTCTTCTCACTACCCTCCCATCAACCCCATTCCGTACCACCAACTTCATCACCAGAAAACCAAACCC";ALN="TGGTTTGGCTTTCTGGT---GAAGTAGGCGGTACGGGATGGGGTCGATGGGAGGGTGGTGAGAAGAGCTGCAAGGGGGAGTGATGGGGAGGGACGACCGGACGGACCGCCTCGCGTCTCTGATG";ORI="-";ANN=C|missense_variant|MODERATE|Eucgr.A01222|psidium_gu_G0017996|transcript|psidium_gu_T0023181|protein_coding|1/3|c.145T>C|p.Ser49Pro|168/995|145/828|49/275||,C|missense_variant|MODERATE|Eucgr.A01222|psidium_gu_G0017996|transcript|psidium_gu_T0023182|protein_coding|1/3|c.145T>C|p.Ser49Pro|168/1010|145/702|49/233||WARNING_TRANSCRIPT_NO_STOP_CODON,C|missense_variant|MODERATE|Eucgr.A01222|psidium_gu_G0017996|transcript|psidium_gu_T0023183|protein_coding|1/3|c.145T>C|p.Ser49Pro|168/1027|145/630|49/209||WARNING_TRANSCRIPT_MULTIPLE_STOP_CODONS,C|downstream_gene_variant|MODIFIER|Eucgr.A01221|psidium_gu_G0017995|transcript|psidium_gu_T0023180|protein_coding||c.*4478T>C|||||4232|	GT	0/0
scaffold_3	2738301	EuBR01s19672359	C	T	3785	PASS	TGT="GTGACAGAATATTGTGGAGAGGGGATGGGCTGAAACAGATACGGTATGTGAGAGGAGAGTCCCGGTTCTCGGACCACAGGCCCGTTTACTCGCTCTTCTCGGTCCAGGTGGACGTCCCTAA";ALN="TTCGGGACGTCCACTTGGACCGAGAAGAGCGAGTAAACAGGCCTGTGGTCCGAGAATCTGGACTCTCCTCTCATATACCATATCTGTTTCAGCCCATCGCCTTTCCACAATATTCTGTCGC";ORI="-";ANN=T|downstream_gene_variant|MODIFIER|psidium_gu_G0018006|psidium_gu_G0018006|transcript|psidium_gu_T0023193|protein_coding||c.*3625G>A|||||3625|,T|intergenic_region|MODIFIER|Eucgr.A01233-psidium_gu_G0018006|psidium_gu_G0018005-psidium_gu_G0018006|intergenic_region|psidium_gu_G0018005-psidium_gu_G0018006|||n.2738301C>T||||||	GT	0/0
scaffold_3	2770095	EuBR01s8981409	T	C	9041	PASS	TGT="AAGTGGCTTCTCATCTAAGGTTTGTGAGTCTCTTGCTATATTCCTGCCCATGCAGGCTCTATCAGTTAGCATAGACGTCACTAGCTTCTCAGAGCAACAACCATTGTTTTTAGGCTTAATT";ALN="AAGTGGCTTCTCACTTGAGGTTTGTGAGTCCCTTGCTATTTTTCTCCCCTTGAAGGTTCTATCAGTTAGCATATACGTCACTAGCCTCTCAGAGCAACAATCATTGTTTTCTGGCTTAATT";ORI="+";ANN=C|upstream_gene_variant|MODIFIER|psidium_gu_G0018008|psidium_gu_G0018008|transcript|psidium_gu_T0023196|protein_coding||c.-2850T>C|||||2850|,C|intron_variant|MODIFIER|Eucgr.A00550|psidium_gu_G0018007|transcript|psidium_gu_T0023194|protein_coding|4/11|c.315+43T>C||||||WARNING_TRANSCRIPT_NO_STOP_CODON,C|intron_variant|MODIFIER|Eucgr.A00550|psidium_gu_G0018007|transcript|psidium_gu_T0023195|protein_coding|3/5|c.357+43T>C||||||	GT	0/0
scaffold_3	2820832	EuBR01s19735992	T	C	7435	PASS	TGT="TGTACGCAGACTACATTGTCGAGAGCTTGAGGAGATAGATATCCCATTCCCGCATTGGTGATGCTGATCTTCCAAAGTGACCCGAATACACAGATAATGACGATAGTAGTATAAATATCTAT";ALN="ATAGATACATATACTACTATCGTCATTATCTGTGTATTCAGGTCGCTTCGGAAGATC-GCATCACCAATGCTGGAAGGGGCTATCTATCTCCTCAAGCTCTCCACAATGTAGTCCGCATACA";ORI="-";ANN=C|downstream_gene_variant|MODIFIER|psidium_gu_G0018011|psidium_gu_G0018011|transcript|psidium_gu_T0023199|protein_coding||c.*24T>C|||||24|,C|intergenic_region|MODIFIER|psidium_gu_G0018011-psidium_gu_G0018012|psidium_gu_G0018011-psidium_gu_G0018012|intergenic_region|psidium_gu_G0018011-psidium_gu_G0018012|||n.2820832T>C||||||	GT	0/0
scaffold_3	2922976	EuBR01s19826199	A	G	6254	PASS	TGT="AAGGGGGAGCTCCGAGGAAGCTTACGGTGACGTGGGCTCCTGATGTTTATGATCCACCTCCAACACAACTATTAGATATAGTTACCAGGGGGACAAAGCAGAAAAAGGTTCCCAAGAAAGA";ALN="TCTTTCTTGGGAAGCTTTTTCTGCTTTGTCCCTCTGGTAATTATATCTAATAGTTGTGTCGGAGGCGGATCATAAACATCAGGAGCCCATGTCACTGTGAGCTTCCTTGGAGCTCCCCCTT";ORI="-";ANN=G|synonymous_variant|LOW|Eucgr.A01242|psidium_gu_G0018014|transcript|psidium_gu_T0023202|protein_coding|3/3|c.465A>G|p.Pro155Pro|623/1234|465/702|155/233||,G|downstream_gene_variant|MODIFIER|Eucgr.A01243|psidium_gu_G0018015|transcript|psidium_gu_T0023203|protein_coding||c.*3218T>C|||||2849|	GT	0/0
scaffold_3	2957999	EuBR01s19838036	A	G	5835	PASS	TGT="TTTCAATATGCTTCCTGTTTATTGTACTTAGAGAAGATGCCAGGACGGTCTGAAATCCAGTAGAGACAGATTTTTGTAAAGCGATGTGAATCTTATCGCAGTCATCACAACAAAACCATTT";ALN="AAATGGTTTTGTTGTGATGACTGCGACAAGATTCACATCGCTTTACAAAAATCTGTCTCCGCTGGATTTCAGACCATCCTGGCATCTTCTTTAAGTACAATAAACAGGAAGCATATTGAAA";ORI="-";ANN=G|synonymous_variant|LOW|Eucgr.A01244|psidium_gu_G0018017|transcript|psidium_gu_T0023205|protein_coding|14/20|c.1995T>C|p.Ser665Ser|2689/3512|1995/2610|665/869||,G|upstream_gene_variant|MODIFIER|Eucgr.L02403|psidium_gu_G0018018|transcript|psidium_gu_T0023206|protein_coding||c.-2261T>C|||||2261|WARNING_TRANSCRIPT_NO_START_CODON	GT	0/0
scaffold_3	2958273	EuBR01s19838301	C	T	6444	PASS	TGT="CACTAAATAAAAACAACAAAATTCCAACATTTGAGAAGCAATAAGACAAAAAGAAAAAGAAAAAGGAGAATCATGATGATAGAACTCAGCTTACTTGATCACAAAGCATAACCGTTTGTTCGTCAAATGTA";ALN="TAAATTTGACGAACAAACAGTTATGCTGTGTGATCAAGTAAGCTGAGTTCTATTGTCATGTTTCTCCATT----------TTTTGTCTTATTGCTGCTCAAATATTGGAATTTTGTTTCTTTTATTTAGTG";ORI="-";ANN=T|upstream_gene_variant|MODIFIER|Eucgr.L02403|psidium_gu_G0018018|transcript|psidium_gu_T0023206|protein_coding||c.-2535G>A|||||2535|WARNING_TRANSCRIPT_NO_START_CODON,T|intron_variant|MODIFIER|Eucgr.A01244|psidium_gu_G0018017|transcript|psidium_gu_T0023205|protein_coding|12/19|c.1863+23G>A||||||	GT	0/0
scaffold_3	2960292	EuBR01s19840391	G	A	3981	PASS	TGT="ACCACCAATGTCAACTTCAGGTTCTTTGACAACACGTGTCAGCCGTATCATGATTGGTCTTGCAGCATTTGAATCTCCAGGACTTATTTTTCTACAAGAGACTGATTTATCTTTACAATTT";ALN="AAGTTGTAAAGATAAATCAGTCTCTTGTAGAAAAATGTGTCCTGGAGATTCAAATGCTTCGAGACCAATTATGATACGGCTGACACGTGTTGTCAGAGAACCTGAAGTTGACATTGGTGGT";ORI="-";ANN=A|missense_variant|MODERATE|Eucgr.A01244|psidium_gu_G0018017|transcript|psidium_gu_T0023205|protein_coding|11/20|c.1730C>T|p.Ala577Val|2424/3512|1730/2610|577/869||,A|upstream_gene_variant|MODIFIER|Eucgr.L02403|psidium_gu_G0018018|transcript|psidium_gu_T0023206|protein_coding||c.-4554C>T|||||4554|WARNING_TRANSCRIPT_NO_START_CODON	GT	0/0
scaffold_3	2963214	EuBR01s19843988	T	C	5121	PASS	TGT="TTTCCCTCTACATCTTGGCTGCTGTAAAATGGTATAAAATTACAGTGACTTAAGCCCAAAGTAATCTCGGCATAAAATATAGATGTCAATCATTATCTGCTTAAAGGAACATTTCTCAGCC";ALN="GGCTGAGAATCGTTCTTTTAAGCAGATAATTATTGACATTTAGATTGTATACCAAGATTACTTTGGGCTTAAATCACTGTGATATTATACCATTTTACAGCAGTCAAGATGTAGAAGGAAA";ORI="-";ANN=C|intron_variant|MODIFIER|Eucgr.A01244|psidium_gu_G0018017|transcript|psidium_gu_T0023205|protein_coding|4/19|c.1089-41A>G||||||	GT	0/0
scaffold_3	3038854	EuBR01s19869497	G	A	2839	PASS	TGT="GATCAATGACTTACTCATCAAGATGAAAGAATGTCTCATGAGATTTGTCATGATCAGACCAGGATGCACGGAGTTGACTGTAATGTTTGCACCCTCTTGCTGCGTTTGCAGAACACAGACG";ALN="CGTTTGTATTCCGCAAATGCAGCAAGAGGGAGCAAATATTACAGTCAACTCGGTGCATCCCGGGCTGATCATGACAAATCTCATGAGACATTCTTTCATCTCGATGAGTAAGTTATGGAAC";ORI="-";ANN=A|missense_variant|MODERATE|Eucgr.A01247|psidium_gu_G0018022|transcript|psidium_gu_T0023214|protein_coding|6/8|c.701C>T|p.Pro234Leu|832/1251|701/969|234/322||WARNING_TRANSCRIPT_NO_STOP_CODON,A|downstream_gene_variant|MODIFIER|Eucgr.A01246|psidium_gu_G0018021|transcript|psidium_gu_T0023213|protein_coding||c.*810G>A|||||723|WARNING_TRANSCRIPT_NO_START_CODON;CallRate=0.93;MAF=0.18;HOMREF=107;HET=50;HOMALT=4	GT	0/1
scaffold_3	3039944	EuBR01s19870596	G	A	6451	PASS	TGT="CAGAATCAGCCGCTTTGCTTCGTTCGCGGCGTCCATGTTTCTCGCGGCGATTACGACGCGTGCTCCGCGCAAGGCTAGGACCCTCGCCGTCTCAAATCCGATGCCGCTCGCTCCTCCTTGC";ALN="GCAAGGAGGAGGAAGTGGCATCGGATTCGAGACGGCGAGGGTCCTCGCCTTGCGCAGAGCGCATGTCATAATCGCTGCAAGAAACATGGATGCCGCAAATGAAGCGAAACGGCTGATTCTG";ORI="-";ANN=A|missense_variant|MODERATE|Eucgr.A01247|psidium_gu_G0018022|transcript|psidium_gu_T0023214|protein_coding|2/8|c.173C>T|p.Ala58Val|304/1251|173/969|58/322||WARNING_TRANSCRIPT_NO_STOP_CODON,A|downstream_gene_variant|MODIFIER|Eucgr.A01246|psidium_gu_G0018021|transcript|psidium_gu_T0023213|protein_coding||c.*1900G>A|||||1813|WARNING_TRANSCRIPT_NO_START_CODON	GT	0/0
scaffold_3	3112332	EuBR01s20072265	G	A	6390	PASS	TGT="GTGCCATCTCCTTCTATCCCAGTTGCTTCAGAGTCCATTGATTCTAGAGCAATAGATATGTGTTCAACAAATGAAGCCAAGGTGAGGGAACCTACAAAAATAGCTAGAATAACTCGATCGA";ALN="TTGATTGAGTTATTCTAGCTATTTTTGTAAGTTCCCTCACCTTGGTTTCATTTGTTGAACGCATCTCTGTTGCTCTAGAATCAATGTACTCTGAAGCAGCTGGGATAGAATGAGATGGCAC";ORI="-";ANN=A|missense_variant|MODERATE|Eucgr.A01250|psidium_gu_G0018024|transcript|psidium_gu_T0023216|protein_coding|5/5|c.1118G>A|p.Cys373Tyr|1131/1759|1118/1581|373/526||WARNING_TRANSCRIPT_NO_STOP_CODON	GT	0/0
scaffold_3	3193423	EuBR05s54261804	T	G	5717	PASS	TGT="GTACTCTATATAGTGTCTGCCATCTGTAATGGGACGACTTTGTTGGGCAGTGATATTGGAGTTTACCGTTTCAGAACCGAGCAATTTCGTAGGAGGGTAATCGGTTCGACCCTTTGCACTAA";ALN="TACGTACAAAA-TTCGAACCGATCACCCTCTTAAGAAATTGATGGGTTTTGAAACAGTAAACTCCAATATCGCCGCCAGACAAAGTCGTTGAATTACAGATGGCAGACAGTCCATAGGGAAC";ORI="-";ANN=G|intron_variant|MODIFIER|Eucgr.E03189|psidium_gu_G0018026|transcript|psidium_gu_T0023218|protein_coding|1/1|c.215-312T>G||||||WARNING_TRANSCRIPT_NO_STOP_CODON	GT	0/0
scaffold_3	3193454	EuBR05s54261773	G	T	6173	PASS	TGT="GGACGACTTTGTTGGGCAGTGATATTGGAGTTTACCGTTTCAGAACCGAGCAATTTCGTAGGAGGGTAATCGGTTCGACCCTTTGCACTAACGAAAGAATTGACTTGGTATGCTTCCAGATGG";ALN="ACAGC-GGAAGCATACCAAGTCAATTCTTTCTTACGTACAAAA-TTCGAACCGATCACCCTCTTAAGAAATTGATGGGTTTTGAAACAGTAAACTCCAATATCGCCGCCAGACAAAGTCGTTG";ORI="-";ANN=T|intron_variant|MODIFIER|Eucgr.E03189|psidium_gu_G0018026|transcript|psidium_gu_T0023218|protein_coding|1/1|c.215-281G>T||||||WARNING_TRANSCRIPT_NO_STOP_CODON	GT	0/0
scaffold_3	3194983	EuBR05s54260206	C	T	4370	PASS	TGT="TCAGGCATTCCCCCGGCTCCTAGGGGCGTCCCTCAAATTACGGTATGCTTTGACATTGACGCCAACGGTATCTTGAATGTGTCTGCTGAGGACAAGACCACTGGTCAAAAGAACAAGATCA";ALN="TGATCTTATTCTTTTGACGAGGGGTCTTGTCCTCAGCAGACACGTTCAAGATACCATTGGCGTCAATGTCAAAGCACACAGTAATTTGAGGGACGCCCCTAGGAGCCGGGGAAATGCCTGA";ORI="-";ANN=T|missense_variant|MODERATE|Eucgr.E03189|psidium_gu_G0018026|transcript|psidium_gu_T0023218|protein_coding|2/2|c.1463C>T|p.Ala488Val|1463/1569|1463/1569|488/522||WARNING_TRANSCRIPT_NO_STOP_CODON,T|downstream_gene_variant|MODIFIER|Eucgr.A01252|psidium_gu_G0018027|transcript|psidium_gu_T0023219|protein_coding||c.*3713G>A|||||3569|	GT	0/0
scaffold_3	3198648	EuBR01s20103642	C	A	6829	PASS	TGT="AAACGCAAATTTTCCTTTCATAGACTATGCTGTGGTACAATGTTAGTAAACAAATGATGCACCAAGAACAGCTATCAACAACCCTTTCAAATTTCACAAAAAAGAAATTCTTAGGTCAGAACGAGAT";ALN="ATCTCATTCTGACCTAAGAGTTC--TTTTTGTGAAATTTGGAATGG---TCAATAGCTGTTCTTGGTGCATCATTTGTTTACTAACATTGTATCACAGCATAGTCTATGAAAGGA-AATTTGCATTT";ORI="-";ANN=A|3_prime_UTR_variant|MODIFIER|Eucgr.A01252|psidium_gu_G0018027|transcript|psidium_gu_T0023219|protein_coding|1/1|c.*48G>T|||||48|,A|downstream_gene_variant|MODIFIER|Eucgr.E03189|psidium_gu_G0018026|transcript|psidium_gu_T0023218|protein_coding||c.*3559C>A|||||3559|WARNING_TRANSCRIPT_NO_STOP_CODON	GT	0/0
scaffold_3	3199780	EuBR01s20104769	A	C	6151	PASS	TGT="CCTCTCCTTGAACGCCCACATGTACATGTTCTCCATGTCATGCTGAACCATGAATATGTCAAGGTTGAGATCAGATTTATCGAATCCCGATACTCCATTGCTGTCCCTTACAATCTTTGCC";ALN="GGCAAAGATTGTAAGGGACAGCAATGGAGTATCGGGATTCGATAAATCTGATCTCAAGCTTGACATATTCATGGTTCAGCATGACATGGAGAACATGTACATGTGGGCATTCAAGGAGAGG";ORI="-";ANN=C|missense_variant|MODERATE|Eucgr.A01252|psidium_gu_G0018027|transcript|psidium_gu_T0023219|protein_coding|1/1|c.428T>G|p.Leu143Arg|1226/2454|428/1512|143/503||,C|downstream_gene_variant|MODIFIER|Eucgr.E03189|psidium_gu_G0018026|transcript|psidium_gu_T0023218|protein_coding||c.*4691A>C|||||4691|WARNING_TRANSCRIPT_NO_STOP_CODON	GT	0/0
scaffold_3	3339364	EuBR01s20549570	G	A	5999	PASS	TGT="CACGAGGACGGCGTTGGACTGCCAGTTCTGGCCCCAGTTGCGGCTCATGCTCATCCACCCGGTCCCCGACCCCTTCACGCTCACCCGCACCACGTCGCCCGCGCCGGCCACGTTGGTGACC";ALN="GGTCACCAACGTGGCCGGGGCAGGCGACATCGTGCGGGTGAACGTGAAGGGGTCAAGGACTGGGTGGATGGGCATGAGCCGCAACTGGGGCCAGAACTGGCAGTCCAACGCCGTCCTTGTG";ORI="-";ANN=A|missense_variant|MODERATE|Eucgr.A01269|psidium_gu_G0018033|transcript|psidium_gu_T0023225|protein_coding|3/4|c.593C>T|p.Thr198Ile|593/975|593/975|198/324||	GT	0/0
scaffold_3	3469612	EuBR01s20608042	G	A	7961	PASS	TGT="TGCACACGCTCGGAAGCTCAGCTTTAGCAGCTTGGTCCCGGGGATCGAGTGGTGAACTGTCGTTCGGTCCAGGAACAGGAGACAAACTTTTGGCATGGAAGTCACGAACGCCAGAATCTTC";ALN="AAAGATCCGGACAATCTTGACTTCTGCACCGAAAGTATGTCTCCTGTTCCCGGACCGAATAATGGCACGCCACTCGCGCCCTTGGGCCAGGCTCCTATTGCCAAGCTCCCGAGCGTGTGCG";ORI="-";ANN=A|upstream_gene_variant|MODIFIER|Eucgr.A01273|psidium_gu_G0018036|transcript|psidium_gu_T0023229|protein_coding||c.-3557G>A|||||3337|,A|intergenic_region|MODIFIER|Eucgr.A01271-Eucgr.A01273|psidium_gu_G0018035-psidium_gu_G0018036|intergenic_region|psidium_gu_G0018035-psidium_gu_G0018036|||n.3469612G>A||||||	GT	0/0
scaffold_3	3477281	EuBR01s20613968	C	T	7148	PASS	TGT="TCTTAAATAGGCGCTGCTCTTCGAGGAGTCCAAGTGCAAGGCATTTGATCTGGCCTCGAAGCCTGAAGATGCCGGTCCACCGACAAAAGATTTTAAGGCTCTATTCGCCAGTGTGACCACT";ALN="AGTGGTCACGCTGGCAAACAGAGCCTTAAAATCTTTTGTGGGTGTACCAGAATCTTCGGGTTTCGAGGCCAGATCGAGCGCCTTGTATTTTGACTCCTCAAATTGCAGCGCCTATTTAAGA";ORI="-";ANN=T|missense_variant|MODERATE|Eucgr.A01273|psidium_gu_G0018036|transcript|psidium_gu_T0023229|protein_coding|7/7|c.970C>T|p.Pro324Ser|1190/1708|970/1038|324/345||,T|upstream_gene_variant|MODIFIER|Eucgr.A01276|psidium_gu_G0018037|transcript|psidium_gu_T0023230|protein_coding||c.-2777C>T|||||2753|,T|upstream_gene_variant|MODIFIER|Eucgr.A01276|psidium_gu_G0018037|transcript|psidium_gu_T0023231|protein_coding||c.-2777C>T|||||2753|,T|upstream_gene_variant|MODIFIER|Eucgr.A01276|psidium_gu_G0018037|transcript|psidium_gu_T0023232|protein_coding||c.-2777C>T|||||2753|WARNING_TRANSCRIPT_INCOMPLETE,T|downstream_gene_variant|MODIFIER|Eucgr.A01278|psidium_gu_G0018038|transcript|psidium_gu_T0023233|protein_coding||c.*4896G>A|||||4896|	GT	0/0
scaffold_3	3486243	EuBR01s20669965	A	G	4829	PASS	TGT="ATCAATGATGTGGATCCTCATGGAATCTGATGCTAGACTCATAATTGTCTTGTTCGCAGTGAAGTTAGAAAGCTTCCTAAATGGGCAAGCAGCTAGGAAAAGATGGTAAGCTTTCAGAATA";ALN="CATTTTGAAAGCTTACCATCTTTTCCTAGCTGCTTGCCCATTTAGGAAGCTTTCTCACTTCACTGCAAACAGGACAATTAGGAGTGTAGCATCAGATTCCATGAGGGtccacattattgat";ORI="-";ANN=G|missense_variant|MODERATE|Eucgr.A01279|psidium_gu_G0018039|transcript|psidium_gu_T0023234|protein_coding|1/2|c.1376T>C|p.Phe459Ser|2012/3748|1376/2223|459/740||WARNING_TRANSCRIPT_NO_START_CODON,G|upstream_gene_variant|MODIFIER|Eucgr.A01278|psidium_gu_G0018038|transcript|psidium_gu_T0023233|protein_coding||c.-3869T>C|||||3869|,G|downstream_gene_variant|MODIFIER|Eucgr.A01276|psidium_gu_G0018037|transcript|psidium_gu_T0023230|protein_coding||c.*5067A>G|||||4350|,G|downstream_gene_variant|MODIFIER|Eucgr.A01276|psidium_gu_G0018037|transcript|psidium_gu_T0023231|protein_coding||c.*5113A>G|||||4350|,G|downstream_gene_variant|MODIFIER|Eucgr.A01276|psidium_gu_G0018037|transcript|psidium_gu_T0023232|protein_coding||c.*5478A>G|||||4350|WARNING_TRANSCRIPT_INCOMPLETE	GT	0/0
scaffold_3	3486527	EuBR01s20670249	G	A	6796	PASS	TGT="TTAAACGGTTGTCAGCAGCAACTGCTTGTGCACAATTAATCAAGAGAGTTCTTAAATCCACGACTTCCCTCTTCCCATTGTGCTTTATCCCACGTCCTTTACCACCATTTAATCCCTTAGG";ALN="TCTAAGGGATTAAAAGGCGGTAAAGGACGTGGGAGAAAACAAAATGGGAAGAAGGAAGTCATTGATTTGAGAACtctcttgattaattgtgcacaagcagttgcagctgatgaccatttaa";ORI="-";ANN=A|synonymous_variant|LOW|Eucgr.A01279|psidium_gu_G0018039|transcript|psidium_gu_T0023234|protein_coding|1/2|c.1092C>T|p.Val364Val|1728/3748|1092/2223|364/740||WARNING_TRANSCRIPT_NO_START_CODON,A|upstream_gene_variant|MODIFIER|Eucgr.A01278|psidium_gu_G0018038|transcript|psidium_gu_T0023233|protein_coding||c.-4153C>T|||||4153|,A|downstream_gene_variant|MODIFIER|Eucgr.A01276|psidium_gu_G0018037|transcript|psidium_gu_T0023230|protein_coding||c.*5351G>A|||||4634|,A|downstream_gene_variant|MODIFIER|Eucgr.A01276|psidium_gu_G0018037|transcript|psidium_gu_T0023231|protein_coding||c.*5397G>A|||||4634|,A|downstream_gene_variant|MODIFIER|Eucgr.A01276|psidium_gu_G0018037|transcript|psidium_gu_T0023232|protein_coding||c.*5762G>A|||||4634|WARNING_TRANSCRIPT_INCOMPLETE	GT	0/0
scaffold_3	3486719	EuBR01s20670447	A	G	6363	PASS	TGT="CCGTAGGACAAAGCAACACATTATCAAACATAACTGATCGGAGAGGTGATTCAGAGAAAACAGCAGCTTGCTTGCTACGCCTCTCTTCTTCAAAATCTGCATCCACTCTGTGAGGATTCTT";ALN="AAGAATCCCCACAGAGGGGATGCCGATCTTGAAGAAGAGAGGAGTAGCAAGCAAGCTGCCGTTTTCTCTGAATCACCACTCCGATCAGACATGTTTGATAATGTGTTGATTTGTGATGAAG";ORI="-";ANN=G|synonymous_variant|LOW|Eucgr.A01279|psidium_gu_G0018039|transcript|psidium_gu_T0023234|protein_coding|1/2|c.900T>C|p.Ala300Ala|1536/3748|900/2223|300/740||WARNING_TRANSCRIPT_NO_START_CODON,G|upstream_gene_variant|MODIFIER|Eucgr.A01278|psidium_gu_G0018038|transcript|psidium_gu_T0023233|protein_coding||c.-4345T>C|||||4345|,G|downstream_gene_variant|MODIFIER|Eucgr.A01276|psidium_gu_G0018037|transcript|psidium_gu_T0023230|protein_coding||c.*5543A>G|||||4826|,G|downstream_gene_variant|MODIFIER|Eucgr.A01276|psidium_gu_G0018037|transcript|psidium_gu_T0023231|protein_coding||c.*5589A>G|||||4826|,G|downstream_gene_variant|MODIFIER|Eucgr.A01276|psidium_gu_G0018037|transcript|psidium_gu_T0023232|protein_coding||c.*5954A>G|||||4826|WARNING_TRANSCRIPT_INCOMPLETE	GT	0/0
scaffold_3	3487545	EuBR01s20671273	G	A	5792	PASS	TGT="TCCTCTGAAGCCACTGGTCTCGAATCTGGGTCCAGGAACTAAACTCGGATCCCCAAACCACGGCAAAGATTGATTATCCAATGAAAGCCCGGCTACAGAAGCCGAGCACCCCTTAAAGCGA";ALN="TCGCTTTAATGGGTATTCCGCTTCTGTGGCCGGGCTTTCATTGGATAAGCAATCGTTGCCGTGGTTTGCGGATCCGACTTTGGTTCCTGGAGACAGATTGGAGACCAATGGCTTCAGAGGA";ORI="-";ANN=A|missense_variant|MODERATE|Eucgr.A01279|psidium_gu_G0018039|transcript|psidium_gu_T0023234|protein_coding|1/2|c.74C>T|p.Pro25Leu|710/3748|74/2223|25/740||WARNING_TRANSCRIPT_NO_START_CODON	GT	0/0
scaffold_3	3532085	EuBR01s20722863	A	C	5135	PASS	TGT="TCGGCACCCGATTTACTGACTTACCAGCACAGTTTGAAGGCCGACACGCTTCCCAGCCTGGATGTTCCTAACGCTGTCCTCGAAGAAAATCTGCGGTTGTAAATTTCGATGAATGATTAGCAGAGTCATCGAC";ALN="GTC------------AATTATTCACCCAAATTTACGACTGCAGATTTTCTTTGAGGATAGTGTTAGGAACATACAGGCTGGGAAGCATGTCGGCCTTCAAACTGTGATGGTGAGTCATTAAATAGGGTACCGA";ORI="-";ANN=C|missense_variant|MODERATE|Eucgr.A01281|psidium_gu_G0018041|transcript|psidium_gu_T0023236|protein_coding|7/8|c.707T>G|p.Ile236Ser|771/1127|707/897|236/298||,C|missense_variant|MODERATE|Eucgr.A01281|psidium_gu_G0018041|transcript|psidium_gu_T0023238|protein_coding|8/9|c.707T>G|p.Ile236Ser|877/1233|707/897|236/298||,C|missense_variant|MODERATE|Eucgr.A01281|psidium_gu_G0018041|transcript|psidium_gu_T0023237|protein_coding|8/9|c.707T>G|p.Ile236Ser|899/1255|707/897|236/298||,C|intron_variant|MODIFIER|Eucgr.A01281|psidium_gu_G0018041|transcript|psidium_gu_T0023239|protein_coding|7/7|c.678+117T>G||||||	GT	0/0
scaffold_3	3561840	EuBR01s20769286	C	A	4471	PASS	TGT="TCTACGGCCCCATCATCATCCTCCCAAGGCGGAACGAGTCCTACCCGTTCGCGAAACCCTACAAGGAAGTCCCGATAATACTCGGTGAGCTATCCGAAATAAATCTATACGCAAGAGCTTTTA";ALN="TAAAAACTCTTTCATACACAAC--GTTCAAATAGCTCACCAAATATTATGGGGACTTCCTTGGAGGGTTTCTCGAACGGGTAGGACTCGTTCCGCTTGGGGAGGATGATGATGGGGccgtgga";ORI="-";ANN=A|stop_gained|HIGH|Eucgr.A01282|psidium_gu_G0018042|transcript|psidium_gu_T0023240|protein_coding|3/6|c.471C>A|p.Tyr157*|511/2204|471/1714|157/570||WARNING_TRANSCRIPT_MULTIPLE_STOP_CODONS,A|stop_gained|HIGH|Eucgr.A01282|psidium_gu_G0018042|transcript|psidium_gu_T0023241|protein_coding|3/5|c.471C>A|p.Tyr157*|511/2495|471/1595|157/530||WARNING_TRANSCRIPT_MULTIPLE_STOP_CODONS,A|downstream_gene_variant|MODIFIER|Eucgr.A01283|psidium_gu_G0018043|transcript|psidium_gu_T0023242|protein_coding||c.*3648G>T|||||3378|,A|downstream_gene_variant|MODIFIER|Eucgr.A01283|psidium_gu_G0018043|transcript|psidium_gu_T0023243|protein_coding||c.*3648G>T|||||3378|;LOF=(Eucgr.A01282|psidium_gu_G0018042|2|1.00);NMD=(Eucgr.A01282|psidium_gu_G0018042|2|1.00)	GT	0/0
scaffold_3	3565487	EuBR01s20773875	G	A	4790	PASS	TGT="ATGATCCAGGAAGCTGATATTAGTAATATCTACATTTGTTGTTTCTTTCAGGAAATGCCTTGCTACAGCATGAGCGTGGAGAAGTACTGCTCAAACTCTTGGTCTATTGTCAGTCTTCTCA";ALN="CGAGAAGACCAACAATAGACCAGGAGTTTGAGCAGTACTTCTCCATGCTCATGCTGTAGCAGGGCATTGCCGGAAATAGACATCAAATGTAGATATTACTAATATCAGCTTCCTAGATTAT";ORI="-";ANN=A|3_prime_UTR_variant|MODIFIER|Eucgr.A01283|psidium_gu_G0018043|transcript|psidium_gu_T0023242|protein_coding|3/3|c.*1C>T|||||1|,A|3_prime_UTR_variant|MODIFIER|Eucgr.A01283|psidium_gu_G0018043|transcript|psidium_gu_T0023243|protein_coding|3/3|c.*1C>T|||||1|,A|downstream_gene_variant|MODIFIER|Eucgr.A01282|psidium_gu_G0018042|transcript|psidium_gu_T0023240|protein_coding||c.*1465G>A|||||1015|WARNING_TRANSCRIPT_MULTIPLE_STOP_CODONS,A|downstream_gene_variant|MODIFIER|Eucgr.A01282|psidium_gu_G0018042|transcript|psidium_gu_T0023241|protein_coding||c.*1875G>A|||||1015|WARNING_TRANSCRIPT_MULTIPLE_STOP_CODONS	GT	0/0
scaffold_3	3607880	EuBR01s20800775	C	T	3969	PASS	TGT="CCATCATCATAATACAACTCGTAATTGTTACCCCCATCGACTGCAATTCCTTCTTCGCCGCCATCAGCTGGTCCGCGGAGGACAATAACCGGATTAAAAGGGGATCTGTCGCTGCCATTCC";ALN="GGAACGGCAGCGACAGATCCCCTTTTAATCCGGTTATTGTCCTCCGTGGAGGAGCTGATGGCGGCGACGAAGGGATTGTGGTCGAAGGAGGTAACAATTACGAGTTGTACTATGATGACGG";ORI="-";ANN=T|missense_variant|MODERATE|Eucgr.A01286|psidium_gu_G0018046|transcript|psidium_gu_T0023246|protein_coding|1/1|c.292G>A|p.Gly98Ser|559/1585|292/1107|98/368||	GT	0/0
scaffold_3	3669439	EuBR01s20822778	T	C	6322	PASS	TGT="ATTCGCGAACAACGTCGGTTTACAGTTTTTTCGGCTCCCGAAACTGCCGGTACAGCAATACTTGGCCGATCCCATCGCCAAGCACGCGCTCTTGCACCCCACCACCCTCCCCTCCCTCCTC";ALN="GAGGAGGGAGGGGAGGGTGGTGGGGTGCAAGAGCGCGTGCTTGGCGATGGGATCGGCCAAGTATTGCTGCACGGGCAGGTTCGGGAGTCCGAGGAACTGCAAACCGACGTTGTTCGCGAAT";ORI="-";ANN=C|missense_variant|MODERATE|Eucgr.A01288|psidium_gu_G0018048|transcript|psidium_gu_T0023248|protein_coding|2/2|c.572A>G|p.Lys191Arg|584/988|572/749|191/248||WARNING_TRANSCRIPT_INCOMPLETE	GT	0/0
scaffold_3	3678170	EuBR01s20861180	C	A	5204	PASS	TGT="TCGCCCAGTAGAACAGTGACCGGACTCGAAGGGCGGTAGCTGAGGCTCCCGCAAGCAATTGCGTTGAAGCGCTCACTGGCTAGCCGAACTTCCAAAAGCTTCTGGCATTTCATCAAATCAA";ALN="TGGATTTGATGAAATGCCAGAAGCTTATGGAAGTTCAGATAGCCAGTGAATGCTTCAGAGCAATTACTTGCGGGAGTTTCAGCTACTGCCCTTCAAGTCCGGTCACTGTTCTATTGGCAGA";ORI="-";ANN=A|missense_variant|MODERATE|Eucgr.A01289|psidium_gu_G0018049|transcript|psidium_gu_T0023249|protein_coding|6/6|c.868G>T|p.Ala290Ser|868/1026|868/1026|290/341||	GT	0/0
scaffold_3	3678452	EuBR01s20861462	T	C	5385	PASS	TGT="TTGTCTAATCCGCACTGAAAAGCCGATGCAGCAATAACACTTGGTCTAAACTCCGTGAAGTTGATATCTGAAACAATTTGGTTAGTCGTTCGGATGACTTCAAATTCTACGTGTTGCTCAA";ALN="ATAAGCAACGCGTAGAATTTGAAGCCACCTGAAAGACTTACCGAATTGTTTCAGATATCAACTTTGTGGACTTTAGGCCAAGTGTTATTGCTGCATCGGCTTTTCAATGTGGATTTGACAG";ORI="-";ANN=C|missense_variant|MODERATE|Eucgr.A01289|psidium_gu_G0018049|transcript|psidium_gu_T0023249|protein_coding|5/6|c.673A>G|p.Asn225Asp|673/1026|673/1026|225/341||	GT	0/0
scaffold_3	3678839	EuBR01s20861838	T	C	4034	PASS	TGT="AGTTTCACGTAGGAATACGCGGTGATGGGGACCAGACGCCATCCTAACATCTGTAGTAGCGTCAACTCCATCCGTTGGATGGTGCTTGGCTGGAAAGAATGGTCCAGATCCTCCATCTTCA";ALN="TGAAGATGGAGGATCTGGACCATTCTTTCCAGTCAAGCACCATCCAACGGATGGAGTTGATGCTGCTCCAGATGTTAGGATGGCGTCTGGGTCCCATCACTGCATATTCCTACGTGGAACT";ORI="-";ANN=C|missense_variant|MODERATE|Eucgr.A01289|psidium_gu_G0018049|transcript|psidium_gu_T0023249|protein_coding|4/6|c.517A>G|p.Thr173Ala|517/1026|517/1026|173/341||	GT	0/0
scaffold_3	3703567	EuBR01s20891857	G	A	7299	PASS	TGT="CATTCCACCCAACACCTTCGTCACCATGGATTTCAACCAGCAGCGGGTCAGGCTGTACGTCGATTCCTCCGGAAACGTCGCACGGATGCCCCGAATCGGCTAACTCGATCGAGCATTTTAA";ALN="TAAAAATGCTTGATCAAGTTAGCCGACTCGGGGGGTCCGTGCCACGTTTCCAGAGGAATCAACGTACAACCTGACCCGTTGCCGGTCGAAATCCATGGTGACGAAGGTGTTTGGTGGAACG";ORI="-";ANN=A|missense_variant|MODERATE|Eucgr.A01291|psidium_gu_G0018051|transcript|psidium_gu_T0023251|protein_coding|3/3|c.367G>A|p.Asp123Asn|367/408|367/408|123/135||,A|downstream_gene_variant|MODIFIER|Eucgr.A01292|psidium_gu_G0018052|transcript|psidium_gu_T0023252|protein_coding||c.*330C>T|||||245|	GT	0/0
scaffold_3	3735592	EuBR01s20903583	G	A	6280	PASS	TGT="TCGGCCATCACGATCACGTTTGCATACCGCAACGCCAGCCCTGCCCCACCCACCGTCGTCTGTGCCGCCGAGTGGAACACCAGGTTGTTGCGCCTTACATTGCCACCTGATGATTCCTTTC";ALN="GCGAGGAATCATCAGGTGGCAATTTATGGCGCAACAACGTGTTGCTCCACTCGGCGGCACGGACGACGGTGGGTGGGGCAGGCCTGGCGATGCGGTATGCAAACGTGATCATGATGGCCGA";ORI="-";ANN=A|stop_gained|HIGH|Eucgr.A01293|psidium_gu_G0018053|transcript|psidium_gu_T0023253|protein_coding|1/1|c.1078C>T|p.Gln360*|1087/1837|1078/1545|360/514||;CallRate=0.99;MAF=0.49;HOMREF=0;HET=169;HOMALT=4	GT	0/1
scaffold_3	3735833	EuBR01s20903824	G	A	5443	PASS	TGT="ATGTGATGGGGCCGGAATTTGATATGCTGCGGTGGCTCTCGTCTCTATACGTGATTGGCGCGAATATCTCCGGGTGGACTCGGATGTGATGCTGCTGCTGCTTTCGCTTAATGGCGCTCGG";ALN="CCGAACGCTGTGAAGCGGAAGCAGCAGCAGAATAACATCCGAATCCACCCAGAGACATTCGCACCAATCATGCATAGAGACGAGAGCCGCCACAGCATGTGGAATTCAGGCCCCATCACAT";ORI="-";ANN=A|synonymous_variant|LOW|Eucgr.A01293|psidium_gu_G0018053|transcript|psidium_gu_T0023253|protein_coding|1/1|c.837C>T|p.Phe279Phe|846/1837|837/1545|279/514||	GT	0/0
scaffold_3	3762547	EuBR01s20924019	T	C	6781	PASS	TGT="CGCGGTCCGGAGCTTCTTTAACGAGTCGATCTGGTCCAAGCCCGGGAAGATGGGGTCCACATAGTCCATGTGGTGGAGGGAGACTAAAGGGGCCAATGGGTGCGCCGCTAATAAGCCATAC";ALN="GTACGGCTTATTAGCAGCGCACCCGTTGGCCCCACTGGTCTCCCTCCACCACCTGGACTATGTAGACCCCATCTTCCCTGGCCTGGACCAGATCGACTCGTTGAAGAAACTCCGGACCGCA";ORI="-";ANN=C|intergenic_region|MODIFIER|Eucgr.A01293-Eucgr.A01296|psidium_gu_G0018053-psidium_gu_G0018054|intergenic_region|psidium_gu_G0018053-psidium_gu_G0018054|||n.3762547T>C||||||	GT	0/0
scaffold_3	3814144	EuBR01s20943708	C	A	8694	PASS	TGT="CGAGCAAGAACAGCCCCGCCACTGAAAATTACGAAGGCGAGAGAAGCAGTGACAAAACCCCCCCAAGAGGGCCACGTACCATGTCTATAGAAGGAAAGGCATGTGCTCAAGCTAGAGATGA";ALN="CGAGCAAGAACACCGCTGCCGCTGGAAGTCACGAGGACGAGAAAAGCGGTAACAAAACCCCCCCGAAAGGGCCACGTACCATGTCTGCAGAAGATAAGACAGGTGCTCAAGCTAGAGATGA";ORI="+";ANN=A|missense_variant|MODERATE|Eucgr.A01296|psidium_gu_G0018054|transcript|psidium_gu_T0023254|protein_coding|1/3|c.137C>A|p.Pro46His|137/423|137/375|46/124||WARNING_TRANSCRIPT_MULTIPLE_STOP_CODONS	GT	0/0
scaffold_3	3824491	EuBR01s20943770	A	G	6453	PASS	TGT="GGTTTTGTTACCACTTCTCTTGCCTTCGTGATTTTCAGGACTGGCGGGGTTCTTGCCCGGCATGACTGCAAGTGATAGCGTGCCTTCCTCCATGGATTCCCTCAGCTTGGCCCTGTCTCTC";ALN="GAGAGATAGGGCCAAGCTCAGGGAATCCATGGAGGAGAGCGCGCTATCACTTGGAGTCATCCCGAGCAAGAACACCGCTGCCGCTGGAAGTCACGAGGACGAGAAAAGCGGTAACAAAACC";ORI="-";ANN=G|missense_variant|MODERATE|psidium_gu_G0018055|psidium_gu_G0018055|transcript|psidium_gu_T0023255|protein_coding|1/1|c.212T>C|p.Met71Thr|212/453|212/453|71/150||	GT	0/0
scaffold_3	3826778	EuBR01s20945558	G	A	6352	PASS	TGT="TGTATGCACTTAGGTAGTTCACCAGTCACGCTATGTTTTTCTTTTATTCTTGTTTTTTCTTGGTACATGCATCAAAGACATGTGATTCCACTCACTACATTTCTTTAAGCTCTCCATGCAT";ALN="ATGCATGCATAGTTTAAAGAAATGTAGTGAGTGGAATCACATGTCTTTGATGCATGTACCAAGAAAAAACAAGAATAGAAGGGAAAGATTACGTGACTGGTGAACTACCTGAGTGCATATA";ORI="-";ANN=A|upstream_gene_variant|MODIFIER|psidium_gu_G0018055|psidium_gu_G0018055|transcript|psidium_gu_T0023255|protein_coding||c.-2076C>T|||||2076|,A|intergenic_region|MODIFIER|psidium_gu_G0018055-psidium_gu_G0018056|psidium_gu_G0018055-psidium_gu_G0018056|intergenic_region|psidium_gu_G0018055-psidium_gu_G0018056|||n.3826778G>A||||||	GT	0/0
scaffold_3	3937864	EuBR01s21020095	T	C	7475	PASS	TGT="GGCGGTCGCCAAGCCGAAGCTCCAGATCCAAGTCTTGTATCGGTTCAGGGCTTATTTCACATACCTCAGCTGGTTCGACATGATGCCTAGCAACTGCGCCAGGTTTTAGAAAGAACGGCAA";ALN="TTGCCATTCTTTCTAAAACCTAGCGCAGTGGTCAGGCATCATGTCCAACCAGCTGAGGTATGTGAAATAAGCCCTCGCCCCATAGAAGACTTAGATCTTGAGCTTCGGCTTGGCGACCGGC";ORI="-";ANN=C|synonymous_variant|LOW|Eucgr.A01297|psidium_gu_G0018057|transcript|psidium_gu_T0023257|protein_coding|1/1|c.840A>G|p.Val280Val|840/1101|840/924|280/307||	GT	0/0
scaffold_3	3996750	EuBR02s49728853	T	C	4209	PASS	TGT="TCCGGGTGAACGGTTGAAGATGTGAGAACTTTGGATTTATTTGATAAATTATCATCAGGACTTCCATATAAGTTGCTGATTATAGATTCCAAGAGATACTCCTCTTCGTCTTTGGCAGAGT";ALN="ACCCTCCCAAGGATGAAGACGAGCATCTCTTTGGATCTTTAGTCAGCAACTTATATGACTATCCTGATGGTAATTCACCAAATAAATCCAACATCATCACATCTTCAACCGGTCAACCGCA";ORI="-";ANN=C|missense_variant|MODERATE|Eucgr.B02705|psidium_gu_G0018059|transcript|psidium_gu_T0023260|protein_coding|6/10|c.1282A>G|p.Ser428Gly|1282/2145|1282/2145|428/714||,C|missense_variant|MODERATE|Eucgr.B02705|psidium_gu_G0018059|transcript|psidium_gu_T0023259|protein_coding|2/6|c.859A>G|p.Ser287Gly|859/1770|859/1722|287/573||	GT	0/0
scaffold_3	4085655	EuBR02s49785148	C	A	8634	PASS	TGT="TTATTAATTATATAAAAATTTGGTTTTGGTTGGAGGACAAGGGCAGCAGAAGAAGATCAATTCCTGCTTTGAAGCCAAAGGCTCGAATTGGAGGGAGAAAGGGACAAAAGAGAGGATAAAGATCCAAGCAGGCCGA";ALN="TCAATCTGCCGGCTTCTTTATCTTCA-TCTCGTCCCTTTCTTCCTCCAATTCGAGCCTTTGTCTTCAAAGCAGGAATTGATCTTCTT------CCCTTGTCCTCCAACCAAAACCAATT--CAATATA------AA";ORI="-";ANN=A|upstream_gene_variant|MODIFIER|Eucgr.B02706|psidium_gu_G0018060|transcript|psidium_gu_T0023261|protein_coding||c.-2895C>A|||||2811|,A|intergenic_region|MODIFIER|Eucgr.B02705-Eucgr.B02706|psidium_gu_G0018059-psidium_gu_G0018060|intergenic_region|psidium_gu_G0018059-psidium_gu_G0018060|||n.4085655C>A||||||	GT	0/0
scaffold_3	4129903	EuBR02s49830862	G	A	7692	PASS	TGT="TTATAAACCTCATTCACAACGTCATTCCATGCATCTATAACAATGCGCCAAGCCTCTGACGGCCCATTCATACAGGAACAGGGGAAGAAATTCACACATCAAATGTGATGCCACAATACCAGCAGCAGTCTCAATTCGAGCTTTCGCCTAAATCTCCGTACAAATTAGGCTTGCTTTGCGAATCTCGACAT";ALN="GTAGTGAGATTCGCAAAGTGAGCCTCGGTTGTGGCTAGTTA----------------------------------------------------------------------TATTCCTGTATGACTGCACCGTCGGAGGCTTGGCGCGTTGTTATAGATGCGTGGAGTGAAGTTGTAAATGAGGTGTACGA";ORI="-";ANN=A|intron_variant|MODIFIER|Eucgr.B02710|psidium_gu_G0018064|transcript|psidium_gu_T0023265|protein_coding|2/3|c.131+346C>T||||||	GT	0/0
scaffold_3	4195842	EuBR02s49843155	T	C	4662	PASS	TGT="TTTGTCTCTGTCTTATCAGCGCGATGGATTCTAACTTTCCTTTGTTCGGTTCTGACTAATTTTCATGTACTTCAGCATTTGTAAGTACCATCAACTACGCTTTTGTCCAATACACTATTCATTAA";ALN="TTAATGAATAGTGTG-GGGATTAAAGCGT---CGATGACACTTACAAATACTTAAGTACATGGAAATTAGTCAGAACCAAACGATGGGAAGTTAGAATGCATCGCACTGATAAGACAGAGACAAA";ORI="-";ANN=C|upstream_gene_variant|MODIFIER|Eucgr.B02712|psidium_gu_G0018067|transcript|psidium_gu_T0023269|protein_coding||c.-3973T>C|||||3973|WARNING_TRANSCRIPT_INCOMPLETE,C|intron_variant|MODIFIER|Eucgr.B02711|psidium_gu_G0018066|transcript|psidium_gu_T0023267|protein_coding|4/6|c.336+81T>C||||||,C|intron_variant|MODIFIER|Eucgr.B02711|psidium_gu_G0018066|transcript|psidium_gu_T0023268|protein_coding|4/6|c.336+81T>C||||||	GT	0/0
scaffold_3	4223857	EuBR02s49998797	A	G	8773	PASS	TGT="TTTAAGTTTAATTTCTCCTGAGAGCTATGAAGTTTGACCCAAATCAATCTTCTATTTTCTCATCTTCCATTCTGTACCAAGAAATCCTGTAAAATTCAtctctctctctctctctctctctctctct";ALN="TTTAACTTTAGTTTCTCTTAAGAGCTTTGAAGTATGATCCAAATCAATCTTCTATTTTCTCGGCTTCCATTATGTACCAAGAATTCCTATAAA------ctctctctctctctctctctctctctct";ORI="+";ANN=G|intron_variant|MODIFIER|Eucgr.B02718|psidium_gu_G0018069|transcript|psidium_gu_T0023271|protein_coding|4/11|c.381+326A>G||||||,G|intron_variant|MODIFIER|Eucgr.B02718|psidium_gu_G0018069|transcript|psidium_gu_T0023272|protein_coding|4/11|c.381+326A>G||||||	GT	0/0
scaffold_3	4246709	EuBR02s50101949	T	C	5204	PASS	TGT="CTGTTGCTGATTTTTGCCCCCTTTCTTATGCTTATTGTAGGGTTCCGTCTGGCCATTGGGCTTTGCAATGAAGTCGTGTTCTATGCTTCGGAATCGAATGTTGGCTGATCCATCATTTCTT";ALN="TAGAAATGATGGATCAGCCAGCATTCGATTCCGAAGCATGGAACATGACTTTATTGCAAAACCCAATGGCCAGCTGGAACCCTACAATAAGCATAAGAAAGGGGGCAAAAATTAGCAGCAA";ORI="-";ANN=C|missense_variant|MODERATE|Eucgr.B02721|psidium_gu_G0018072|transcript|psidium_gu_T0023277|protein_coding|3/8|c.628T>C|p.Phe210Leu|1157/2221|628/1335|210/444||,C|upstream_gene_variant|MODIFIER|Eucgr.B02720|psidium_gu_G0018071|transcript|psidium_gu_T0023274|protein_coding||c.-3642A>G|||||3491|,C|upstream_gene_variant|MODIFIER|Eucgr.B02720|psidium_gu_G0018071|transcript|psidium_gu_T0023276|protein_coding||c.-4291A>G|||||4247|,C|upstream_gene_variant|MODIFIER|Eucgr.B02720|psidium_gu_G0018071|transcript|psidium_gu_T0023275|protein_coding||c.-3642A>G|||||3491|	GT	0/0
scaffold_3	4246749	EuBR02s50101989	T	C	5726	PASS	TGT="GGTTCCGTCTGGCCATTGGGCTTTGCAATGAAGTCGTGTTCTATGCTTCGGAATCGAATGTTGGCTGATCCATCATTTCTTTTTAAGATTGGAACAGAGGTTTGTTACTTGCTTTAAGAAA";ALN="TTCCTTAAAGCAAGTAACAAACCTCTGTTCCAATTTTAAATAGAAATGATGGATCAGCCAGCATTCGATTCCGAAGCATGGAACATGACTTTATTGCAAAACCCAATGGCCAGCTGGAACC";ORI="-";ANN=C|missense_variant|MODERATE|Eucgr.B02721|psidium_gu_G0018072|transcript|psidium_gu_T0023277|protein_coding|3/8|c.668T>C|p.Leu223Ser|1197/2221|668/1335|223/444||,C|upstream_gene_variant|MODIFIER|Eucgr.B02720|psidium_gu_G0018071|transcript|psidium_gu_T0023274|protein_coding||c.-3682A>G|||||3531|,C|upstream_gene_variant|MODIFIER|Eucgr.B02720|psidium_gu_G0018071|transcript|psidium_gu_T0023276|protein_coding||c.-4331A>G|||||4287|,C|upstream_gene_variant|MODIFIER|Eucgr.B02720|psidium_gu_G0018071|transcript|psidium_gu_T0023275|protein_coding||c.-3682A>G|||||3531|	GT	0/0
scaffold_3	4249116	EuBR02s50104420	T	C	7270	PASS	TGT="TGCTGCATCAAACTTTTTTCAAAGATACTAGATAATTGTTTCTTCAGTTGTGACAATGTATTACGAGTTTGAGTGGATATTGCCATATGAGAATGGTCTGAACCATCCCCTTGCCCAAACTA";ALN="TATTTTGGCCGAGGAGATGGTTCAGACCATTCTCATATGGCAATATCCACTCAAATT-TTAGTACATTGTCACAACTGAAGAAACTATCATCTATCATCATTGTGAAAAGTTTGATGCAGCA";ORI="-";ANN=C|upstream_gene_variant|MODIFIER|Eucgr.B02722|psidium_gu_G0018073|transcript|psidium_gu_T0023278|protein_coding||c.-3718T>C|||||3718|WARNING_TRANSCRIPT_NO_STOP_CODON,C|intron_variant|MODIFIER|Eucgr.B02721|psidium_gu_G0018072|transcript|psidium_gu_T0023277|protein_coding|7/7|c.1141+339T>C||||||	GT	0/0
scaffold_3	4259408	EuBR02s50117733	G	A	4268	PASS	TGT="CAATGCCCACACTAGGGACAACCTTGTAGTACTCCGGAAGTATCCCTCTATAAAAGCCACAGAAGCCTTCTGTCCTGATTATGTGCCTAAACGTCCCCAACAAACCGCAATTGTAAATACG";ALN="CGTATTTACAATTGCGGTTTGTTTGGGATGTTCGGGCACATAATGAGGACAGAAGGCTTCTGTGGCTTGTATAGAGGGATACTTCCGGAATACTACAAGGTTGTCCCTAGTGTGGGCATTG";ORI="-";ANN=A|synonymous_variant|LOW|Eucgr.B02725|psidium_gu_G0018077|transcript|psidium_gu_T0023282|protein_coding|7/7|c.1023C>T|p.Phe341Phe|1202/1756|1023/1143|341/380||,A|synonymous_variant|LOW|Eucgr.B02725|psidium_gu_G0018077|transcript|psidium_gu_T0023283|protein_coding|8/8|c.936C>T|p.Phe312Phe|1115/1669|936/1056|312/351||,A|upstream_gene_variant|MODIFIER|Eucgr.B02723|psidium_gu_G0018074|transcript|psidium_gu_T0023279|protein_coding||c.-4446C>T|||||3586|WARNING_TRANSCRIPT_MULTIPLE_STOP_CODONS,A|upstream_gene_variant|MODIFIER|psidium_gu_G0018076|psidium_gu_G0018076|transcript|psidium_gu_T0023281|protein_coding||c.-2679C>T|||||2679|,A|downstream_gene_variant|MODIFIER|Eucgr.B02724|psidium_gu_G0018075|transcript|psidium_gu_T0023280|protein_coding||c.*3619G>A|||||3380|WARNING_TRANSCRIPT_MULTIPLE_STOP_CODONS	GT	0/0
scaffold_3	4271692	EuBR02s50148375	A	G	2535	PASS	TGT="CGGGCTACGGTTCATGACGCTGAACCCAAGCACTATTCCCAGATTGTACCACTCCACGGCTAACCTGTTGCCGGACGGAAGGGTCCTGATCGCCGGGAGCAACCCCCACTACTTCTACAAA";ALN="TTTGTAGAAGTAGTGCGGGTTGCTCCCGGCGATCAAGACCCGCCCGTCCGGCAACAGGTTCGCCGTGGAGTGGTACAATCTGGGGATAGTGGTTGGGGTCAGCGTCATGAACCGTAGCCCC";ORI="-";ANN=G|missense_variant|MODERATE|Eucgr.B02726|psidium_gu_G0018078|transcript|psidium_gu_T0023284|protein_coding|1/1|c.1186A>G|p.Asn396Asp|1186/1641|1186/1641|396/546||	GT	0/0
scaffold_3	4277426	EuBR02s50156249	A	C	5674	PASS	TGT="GACAACTTGTGCCAAAGTAACAGCCACATCAACCCATCATTCAGATTTCCAGAGCAATCAGAAAGTAAATTTGGGCAGTCGCAGGACAAAACTGGACACACTCAGTTGATTTTGCCAGAAAAACTAAAACTTGACGAGGCTATGCTTACATTCCC";ALN="GGGAAAGTAAGCATAGCCTTGTCAAATTTTAGCTTTTCT---------------------------------TGTGACAGC-CAAATTTACTTTGTGATTGCTCTGGAAATTTGAATGATGGATTAATATGGTTATTACCTTGACACAAGTTGTC";ORI="-";ANN=C|downstream_gene_variant|MODIFIER|Eucgr.B02727|psidium_gu_G0018079|transcript|psidium_gu_T0023285|protein_coding||c.*847T>G|||||433|,C|intergenic_region|MODIFIER|Eucgr.B02726-Eucgr.B02727|psidium_gu_G0018078-psidium_gu_G0018079|intergenic_region|psidium_gu_G0018078-psidium_gu_G0018079|||n.4277426A>C||||||	GT	0/0
scaffold_3	4324567	EuBR02s50205181	T	C	5819	PASS	TGT="CCTAGAACACTCTGGATATTGTCCAGAGCAGGGTTATTTACTATTTCTTAATTCGTCACCTCATCACATATAAAAAATCCCAGCAAAAAGATTACTTGGATCTATGTTGTCAGGGTTTCCTTA";ALN="TAAGAAAACCCTGACAACATAGATCCAAGTAATCTTTTTGTTGGGACTTTTGATTGGTGATG-GGTGACAAATTAA-AAATATTAAAGATTCGTACTCTGGAAAGTATCCTAAGTGTTCTAGG";ORI="-";ANN=C|downstream_gene_variant|MODIFIER|Eucgr.B02730|psidium_gu_G0018081|transcript|psidium_gu_T0023287|protein_coding||c.*4791T>C|||||4791|,C|downstream_gene_variant|MODIFIER|psidium_gu_G0018082|psidium_gu_G0018082|transcript|psidium_gu_T0023288|protein_coding||c.*3589T>C|||||3589|,C|intron_variant|MODIFIER|Eucgr.B02731|psidium_gu_G0018083|transcript|psidium_gu_T0023289|protein_coding|6/6|c.1630-121A>G||||||	GT	0/0
scaffold_3	4325199	EuBR02s50205822	G	A	4651	PASS	TGT="TTCATACCTTAGGAAGAGTTTCCAAGTATGAATCAGGGACTTCCATATCAGCTAAGGCAATGCTATTGATTGCCATGGCAGCTTTTAATATCTGGTTGGTGCAATCACGTTTGTGTTGTAA";ALN="TTACAACACAAACGCGATTGCACCAACCAGATATTAAAAGCTGCCATGGCAATCAATAGCGTTGCCTTAGCTGATATGGAAGTCCCTGATTCATACTTGGAAACTCTTCCTAAGGTATGAA";ORI="-";ANN=A|synonymous_variant|LOW|Eucgr.B02731|psidium_gu_G0018083|transcript|psidium_gu_T0023289|protein_coding|5/7|c.1218C>T|p.Ser406Ser|1218/2136|1218/2136|406/711||,A|downstream_gene_variant|MODIFIER|psidium_gu_G0018082|psidium_gu_G0018082|transcript|psidium_gu_T0023288|protein_coding||c.*4221G>A|||||4221|	GT	0/0
scaffold_3	4445689	EuBR02s50331157	G	T	5584	PASS	TGT="GAACAGGCTTAACTATGTGTTTGTGTATGCAATGTGTAAACGGGTCTGTGGCGAAAATTGTCAGATTTGTTCCAAGGTTTAAATGAATGTACTTCACAGTTAGCCTGCTCGATATGTGAGAAGGCATATTTGATAATGTCCAA";ALN="TTGGA--T-----TATATGCCTTCTTACAAATGGAGCGAGCTAATTATGAAG-------------ACCTTGGAACAAGTCGAACAATTTTTGGTACACACCC-TCTACATATTACATACACG-ACACATATTTAAGCTTGTTT";ORI="-";ANN=T|downstream_gene_variant|MODIFIER|Eucgr.B02742|psidium_gu_G0018089|transcript|psidium_gu_T0023296|protein_coding||c.*611C>A|||||611|WARNING_TRANSCRIPT_NO_STOP_CODON,T|intergenic_region|MODIFIER|Eucgr.B02736-Eucgr.B02742|psidium_gu_G0018088-psidium_gu_G0018089|intergenic_region|psidium_gu_G0018088-psidium_gu_G0018089|||n.4445689G>T||||||	GT	0/0
scaffold_3	4477958	EuBR02s50431483	A	G	6280	PASS	TGT="GCTCCTCCTCTCGATCAAGACGGCGATGAAAGCTCACTTGAGGGACTTTCTGCTTTCCGAAAGCTTAGAGCCTCCGTTGACCTGTGTCATAGCGGATGGGATCATGTCGATCGGCATTGAT";ALN="GTCAATCCCGATCGACATGATCCCGTCCGCTATAACGCAGGTCACCGGAGGCTCTGCACTTTTGGAAACCAGAAACTCCCTCAAGGCAGCTTTCATCGCCGTCTTGATCGAGAGGAGAAGC";ORI="-";ANN=G|missense_variant|MODERATE|Eucgr.B02744|psidium_gu_G0018090|transcript|psidium_gu_T0023297|protein_coding|1/2|c.298A>G|p.Ser100Gly|298/1473|298/1410|100/469||WARNING_TRANSCRIPT_NO_STOP_CODON	GT	0/0
scaffold_3	4478057	EuBR02s50431582	A	G	2901	PASS	TGT="GATCATGTCGATCGGCATTGATGTCGCGGAGGAGCTCGGCTTTCCGGCGATCTCATTCCGGACACATAGCGCTTGCTGCTTGTGGACTTACTTCTGCATTCCTACCTTCATTCACGAGGGC";ALN="GCCCTCATGGATGAAGGTGGGAATGCAGAAGTAAGTCCACAAGCAGCAAGCACTGAATGTCCGGAACGAGATTGCCGGAACGCTGAGCTCCTCCGCGACGTCAATCCCGATCGACATGATC";ORI="-";ANN=G|missense_variant|MODERATE|Eucgr.B02744|psidium_gu_G0018090|transcript|psidium_gu_T0023297|protein_coding|1/2|c.397A>G|p.Thr133Ala|397/1473|397/1410|133/469||WARNING_TRANSCRIPT_NO_STOP_CODON	GT	0/0
scaffold_3	4479866	EuBR02s50433179	G	A	3630	PASS	TGT="AGACGAAACCCTTGCCATGACTCGAGCTTGTGCTCTCCTACTCAACACATTCGACGCCCTCGAAGCCCCGATGCTCTCTCGTCTCGCCACCATTTTCACCGACGTCTACACGATCGGGCCC";ALN="GGGCCCAATCGTGTAGATATCGGTAAAGATGGTGGCGAGATGAGAGAGCATCGGGGCTTCAAGGGCATCGAATGTGTTGAGTATGAGAGCGCAAGCTCGGGTCATGGCAATGGTTTCGTCC";ORI="-";ANN=A|missense_variant|MODERATE|Eucgr.B02744|psidium_gu_G0018090|transcript|psidium_gu_T0023297|protein_coding|2/2|c.652G>A|p.Glu218Lys|652/1473|652/1410|218/469||WARNING_TRANSCRIPT_NO_STOP_CODON	GT	0/0
scaffold_3	4524007	EuBR02s50457231	G	T	5998	PASS	TGT="TCCTCAGAGAAAAAGTACGACTACATGAGAGCAAAAGATCCCCACGCCCAGATTTGGAACTAGACGAGCCTCCAAAGTGTATGATCCCGATGGATGATTATTGCCGCAAGCCCATGAACTTTATTCC";ALN="GGAATAAAGCTCTTGCGCATAGGGCAATAATCAGCCATCGGGATCATA--CTTTAGAGGCTATTCTAGTTCCAAATCTGGGCGTG--GATCTTTTGCTCTCA--TAGCCACACTTTTTCTCTGAAAT";ORI="-";ANN=T|intergenic_region|MODIFIER|Eucgr.B02744-Eucgr.B02746|psidium_gu_G0018090-psidium_gu_G0018091|intergenic_region|psidium_gu_G0018090-psidium_gu_G0018091|||n.4524007G>T||||||	GT	0/0
scaffold_3	4526158	EuBR02s50459549	C	T	8037	PASS	TGT="AACCTTTAGCCTATGGCTGTTTTGGCCGCAACCACGTACAGGCCGGGCCATCATATTCATTGTCCGGTTACAACGTTTGACAGGAAAGAAGTGATGAGTAAATTATTACCTTCAATGGGGTGACGG";ALN="CTGACACCCCGTTCCTGGAAATAATTTGGTCATGAATT--TCCTTGTCAAACGTTGTA-CCAGACA-TTAATGTGACAGC-CGACCTACCCGTGGTAGGGGCCAAAACTATAACAGGCCCAGAGTT";ORI="-";ANN=T|upstream_gene_variant|MODIFIER|Eucgr.B02746|psidium_gu_G0018091|transcript|psidium_gu_T0023298|protein_coding||c.-4466C>T|||||4466|WARNING_TRANSCRIPT_NO_START_CODON,T|upstream_gene_variant|MODIFIER|Eucgr.B02746|psidium_gu_G0018091|transcript|psidium_gu_T0023299|protein_coding||c.-4466C>T|||||4466|WARNING_TRANSCRIPT_NO_START_CODON,T|intergenic_region|MODIFIER|Eucgr.B02744-Eucgr.B02746|psidium_gu_G0018090-psidium_gu_G0018091|intergenic_region|psidium_gu_G0018090-psidium_gu_G0018091|||n.4526158C>T||||||	GT	0/0
scaffold_3	4529757	EuBR02s50464240	G	A	5000	PASS	TGT="AGCTTTGAACTTTGGGGTCCTGGACTGGAGCCGTCTGGAGAGTTTCACCCGCAACTGTAACGACGGAACTCGTAATCATCAAAGCAAGCGGCGGGGATCTCTTGGCCCTAGCCGTAGTTAT";ALN="ATAACTAGAGCTAGGACAAAGAGATGCCCACTGCTCACTTTGATGATTACAAGTTCTGGTGTTACAGTTGCGAGTGAAATTCTGTAGACGACTCCAGTCCAGAACTCCAAAGTTCAGAGCT";ORI="-";ANN=A|upstream_gene_variant|MODIFIER|Eucgr.B02746|psidium_gu_G0018091|transcript|psidium_gu_T0023298|protein_coding||c.-867G>A|||||867|WARNING_TRANSCRIPT_NO_START_CODON,A|upstream_gene_variant|MODIFIER|Eucgr.B02746|psidium_gu_G0018091|transcript|psidium_gu_T0023299|protein_coding||c.-867G>A|||||867|WARNING_TRANSCRIPT_NO_START_CODON,A|intergenic_region|MODIFIER|Eucgr.B02744-Eucgr.B02746|psidium_gu_G0018090-psidium_gu_G0018091|intergenic_region|psidium_gu_G0018090-psidium_gu_G0018091|||n.4529757G>A||||||	GT	0/0
scaffold_3	4556090	EuBR02s50485194	T	G	4431	PASS	TGT="AGTGGGCAATGAGACTGAGAGTAGCATTATACTTGGCCCAAGCACTGGATTACTGCAGCAGTAAAGGCCGGGCTTTATATCATGATCTCAATGCATACAGAGTCTTGTTTGATCAGGTACA";ALN="TGTACCTGATCAAACAAGACTCTGTAAGCATTGAGATCGTGATATAAAGCCCGGCCTTTACTGCTGCAGTAATCCAGCGCTTGGGCCAAGTAAAATGCTACTCTCAGTCTCATTGCCCACT";ORI="-";ANN=G|missense_variant|MODERATE|Eucgr.B02747|psidium_gu_G0018093|transcript|psidium_gu_T0023301|protein_coding|4/10|c.516T>G|p.Ser172Arg|780/2030|516/1472|172/489||WARNING_TRANSCRIPT_INCOMPLETE,G|upstream_gene_variant|MODIFIER|psidium_gu_G0018094|psidium_gu_G0018094|transcript|psidium_gu_T0023302|protein_coding||c.-4450T>G|||||4450|	GT	0/0
scaffold_3	4559239	EuBR02s50488258	G	A	8275	PASS	TGT="TTTTCAAATGTGGACCAATCAAATGCAGGAGACCTTGAATTCGAAGAAGCATGGTGATTCTGCCTTTCGAGCAAAGGATTTTGGAACGGCGATTGATTGCTATACCCAAGTAAGTTTTCTG";ALN="CAGAATACTTACTTGGCTATAGCAATCAATAGCAGTTCCAAAATCCTTTGCCCGAAAAGCAGTATCACCATGCTTCTTTGAATTCAAAGTCTCCTGCATTTGATTGGTCCACATTTGAAAA";ORI="-";ANN=A|missense_variant|MODERATE|Eucgr.B02747|psidium_gu_G0018093|transcript|psidium_gu_T0023301|protein_coding|9/10|c.1183G>A|p.Ala395Thr|1447/2030|1183/1472|395/489||WARNING_TRANSCRIPT_INCOMPLETE,A|upstream_gene_variant|MODIFIER|psidium_gu_G0018094|psidium_gu_G0018094|transcript|psidium_gu_T0023302|protein_coding||c.-1301G>A|||||1301|,A|downstream_gene_variant|MODIFIER|Eucgr.B02748|psidium_gu_G0018095|transcript|psidium_gu_T0023303|protein_coding||c.*3346C>T|||||2756|WARNING_TRANSCRIPT_NO_START_CODON	GT	0/0
scaffold_3	4632989	EuBR02s50527221	G	A	6624	PASS	TGT="GGCACAAGCACTTGGCGTGCCGCCTATTAATTCGGATGCATATACCATTAATGGAAGTCCCGGAGATCTCTATCCTTGCTCAAAAAAGCGTAAGAAATCACCAACCACCTACTGTGACTTT";ALN="AAAGATGCAGTACGTCGTTGGTGGTTGCTTACGCTTTTTGGAGCAAGGATAGAGATCTCCAGGCCTTCCATTAATGGTGAATGCATTTGAATTGTTAGGCGCCGTGCCAAGCTGCTGTGCC";ORI="-";ANN=A|intergenic_region|MODIFIER|psidium_gu_G0018098-Eucgr.B02754|psidium_gu_G0018098-psidium_gu_G0018099|intergenic_region|psidium_gu_G0018098-psidium_gu_G0018099|||n.4632989G>A||||||	GT	0/0
scaffold_3	4633752	EuBR02s50558109	G	T	5807	PASS	TGT="CCAATGTCACCACCCTTCAGTTGTCCGCAAACATGAACAACGCCTCGTTCGCATTCCCCAGGAGCCTGTCCCTCTTGCAAGCGCACTTCTTCAATGTGAAAgggatctacaccaccgactt";ALN="AAATCGGTGGTGTAGATCCCTTTCACGTTGGAGAAATGCGCTTGCAAGAGGGACAGGCTCTTGGGGAATTGGAACGACGCGTTGTTCATGTTTGCGGACAACCGGAGGGTAGGGACGTTGG";ORI="-";ANN=T|intergenic_region|MODIFIER|psidium_gu_G0018098-Eucgr.B02754|psidium_gu_G0018098-psidium_gu_G0018099|intergenic_region|psidium_gu_G0018098-psidium_gu_G0018099|||n.4633752G>T||||||	GT	0/0
scaffold_3	4715599	EuBR02s50664714	A	G	5903	PASS	TGT="CTGCATGTACTCGAGCTCCGTCATCTTCGTCCTCACCATCGGCAAAGGCGTGTACGCCTTCACCCTCGACCCGATGTACGGCGAGTTCTTGCTCACCCAGGAGAACATCCAGATCCCCAAG";ALN="TTTCGGTATCTTGATGTCCTCATGTGTCAGCACGAATTCACCGTATGCAGGATCTAAAGTGAAAGCATACACCCCGTTCCCTATCGAGAGCGTGAAGACTACCGAGCTGGAGTAGAGGCAA";ORI="-";ANN=G|missense_variant|MODERATE|Eucgr.B02755|psidium_gu_G0018101|transcript|psidium_gu_T0023309|protein_coding|3/4|c.787A>G|p.Thr263Ala|787/1233|787/1233|263/410||,G|missense_variant|MODERATE|Eucgr.B02755|psidium_gu_G0018101|transcript|psidium_gu_T0023310|protein_coding|2/3|c.391A>G|p.Thr131Ala|395/972|391/837|131/278||WARNING_TRANSCRIPT_MULTIPLE_STOP_CODONS	GT	0/0
scaffold_3	4767212	EuBR02s50670416	C	A	5790	PASS	TGT="AGGGAACCCACTGCGTAAGTATCCCGTCATCAGAGCCCCCCAAGAGACTTCATTTCTCTCGCGCATATCGTCAAACAGCTTCCGTGCACTCAATATTTGACCACACTTTGAGTACATATTG";ALN="CAATCTGTACTCAAAGTGTGGTCAAATATCGAGCGCACGCAAGCTGTTTGACGATATGCGAGAGAGAAATGAAGTCTCTTGGGGGGCTCTGATGGCGGGATACTTACGCAGTGGGTTCCCT";ORI="-";ANN=A|missense_variant|MODERATE|Eucgr.B02759|psidium_gu_G0018105|transcript|psidium_gu_T0023314|protein_coding|1/1|c.542G>T|p.Arg181Leu|542/2388|542/2388|181/795||,A|upstream_gene_variant|MODIFIER|psidium_gu_G0018104|psidium_gu_G0018104|transcript|psidium_gu_T0023313|protein_coding||c.-3852G>T|||||3852|,A|upstream_gene_variant|MODIFIER|psidium_gu_G0018106|psidium_gu_G0018106|transcript|psidium_gu_T0023315|protein_coding||c.-2997C>A|||||2997|,A|downstream_gene_variant|MODIFIER|Eucgr.B02757|psidium_gu_G0018102|transcript|psidium_gu_T0023311|protein_coding||c.*4952C>A|||||4523|WARNING_TRANSCRIPT_NO_START_CODON,A|downstream_gene_variant|MODIFIER|Eucgr.B02758|psidium_gu_G0018103|transcript|psidium_gu_T0023312|protein_coding||c.*3608C>A|||||3299|WARNING_TRANSCRIPT_INCOMPLETE	GT	0/0
scaffold_3	4891890	EuBR02s50696657	A	G	8138	PASS	TGT="CTCCTCAATCTCCTTTGCATACCTAAGAGCTTCGTAATTGGCTCGACATCTGAGTCTCTGAATGGAAGCAGCGAGGCCGTTATTAGCAAGGCGTGAATCTGTATGGGTGAACTTTACCACC";ALN="GGTGGTACAGTTCACCCATACTGATTCACGCCTTGCTAATAACGGCCTCGCTTCTTCCATTCAGAGACTCAGATGTCGAGCCAATTACGAAGCTCTTAGATATGGAAAAGAGATTGAGGAG";ORI="-";ANN=G|missense_variant|MODERATE|Eucgr.B02760|psidium_gu_G0018110|transcript|psidium_gu_T0023319|protein_coding|6/8|c.1079T>C|p.Ile360Thr|1079/2358|1079/1935|360/644||	GT	0/0
scaffold_3	4928759	EuBR02s50739921	A	G	5767	PASS	TGT="GAAAATTCAGACCATAAAAATGATGGAGGGAATCTTTATATGTGCAGCACCCCACTGTCTGAAGTCTTTTTTAAAGAAAAGTGAATTTGAATCCCATATAAATGAGACCCATGTTGACCTT";ALN="AAGATCAACATGGGTCTCATGTATATGAGATTCAAATTCACTTTTCTTTAGAAAAGACTTGAGACAGTGGGGTGCTGCACATATAAAGAGTCCCTCCATCATCTTTATGGTTTGAATTTTC";ORI="-";ANN=G|missense_variant|MODERATE|Eucgr.B02762|psidium_gu_G0018112|transcript|psidium_gu_T0023322|protein_coding|2/3|c.409A>G|p.Lys137Glu|578/1881|409/1500|137/499||,G|downstream_gene_variant|MODIFIER|Eucgr.B02763|psidium_gu_G0018113|transcript|psidium_gu_T0023323|protein_coding||c.*3116T>C|||||3104|WARNING_TRANSCRIPT_MULTIPLE_STOP_CODONS,G|downstream_gene_variant|MODIFIER|Eucgr.B02763|psidium_gu_G0018113|transcript|psidium_gu_T0023324|protein_coding||c.*3520T>C|||||3104|,G|downstream_gene_variant|MODIFIER|Eucgr.B02763|psidium_gu_G0018113|transcript|psidium_gu_T0023325|protein_coding||c.*3520T>C|||||3104|	GT	0/0
scaffold_3	4929404	EuBR02s50740563	G	A	4933	PASS	TGT="GCGGCAGGATTCAGCCCCTGAAGGTGGTCCAGAGCCAGGTTCATTGTTGGGATTCCCACCAGGTCCCCCTGGTGGTGTAAATTTCATGGCCAGCCATCCTCAGCCATGGAACACTGGGATG";ALN="CATCCCAGTGTTCCATGGCTGAGGATAGCCAGCCATGAAATTCACACCACCAGGTGGACCTGGTGGGAATCCCAGCAATGAACCTGGCTCTGGACCACCTTCAGGAGCTGAATCCTGCCGC";ORI="-";ANN=A|missense_variant|MODERATE|Eucgr.B02762|psidium_gu_G0018112|transcript|psidium_gu_T0023322|protein_coding|2/3|c.1054G>A|p.Gly352Ser|1223/1881|1054/1500|352/499||,A|downstream_gene_variant|MODIFIER|Eucgr.B02763|psidium_gu_G0018113|transcript|psidium_gu_T0023323|protein_coding||c.*2471C>T|||||2459|WARNING_TRANSCRIPT_MULTIPLE_STOP_CODONS,A|downstream_gene_variant|MODIFIER|Eucgr.B02763|psidium_gu_G0018113|transcript|psidium_gu_T0023324|protein_coding||c.*2875C>T|||||2459|,A|downstream_gene_variant|MODIFIER|Eucgr.B02763|psidium_gu_G0018113|transcript|psidium_gu_T0023325|protein_coding||c.*2875C>T|||||2459|	GT	0/0
scaffold_3	4936826	EuBR02s50747210	T	C	5049	PASS	TGT="TATTATCACTTTAATCTTCACGTTCAATCACTCAAATGCAGGAAATCTCTAAACAACATCGTTATCAGATGAGCAAATCAGTAGATATTCGAAGTCCCTACCATTTATCCAAATTTTCCGA";ALN="TTGTAACATTTGGGGAAATGGTAGTGCATATGACTATCTACTGATAGGTAAATAAGATGACGATGTTGCCAAGAAGATTTCTGCATTTGAGTGATTGAATGTGAAGGTTAAAGTGGTAATA";ORI="-";ANN=C|upstream_gene_variant|MODIFIER|Eucgr.B02763|psidium_gu_G0018113|transcript|psidium_gu_T0023323|protein_coding||c.-2458A>G|||||2126|WARNING_TRANSCRIPT_MULTIPLE_STOP_CODONS,C|upstream_gene_variant|MODIFIER|Eucgr.B02763|psidium_gu_G0018113|transcript|psidium_gu_T0023324|protein_coding||c.-2458A>G|||||2126|,C|upstream_gene_variant|MODIFIER|Eucgr.B02763|psidium_gu_G0018113|transcript|psidium_gu_T0023325|protein_coding||c.-2458A>G|||||2126|,C|downstream_gene_variant|MODIFIER|psidium_gu_G0018115|psidium_gu_G0018115|transcript|psidium_gu_T0023327|protein_coding||c.*475A>G|||||475|,C|downstream_gene_variant|MODIFIER|psidium_gu_G0018116|psidium_gu_G0018116|transcript|psidium_gu_T0023328|protein_coding||c.*1917A>G|||||1917|,C|intron_variant|MODIFIER|Eucgr.B02764|psidium_gu_G0018114|transcript|psidium_gu_T0023326|protein_coding|1/2|c.247-429A>G||||||	GT	0/0
scaffold_3	4965608	EuBR02s50804334	T	C	5335	PASS	TGT="TAAGGTTTTACTCTTGTGCGAGGTTTAACAGGAGCCACTTGGAGGTGCCCATGCAGATCCATCTTGGACCTCGCAACAGATTAAAAATGCAGTGGTTGAAGCTATGAAAGTCAGTATCTCT";ALN="AAAGATACTGACATTCATAGCTTCAACCACTGCATTTTTAATCTGTTGCGAGGTCCAAGACGGATCTGCATGGGCACCTCCAAGTGGCTCCTGTTAAACCACACCCAAGAGTAAAACCTTC";ORI="-";ANN=C|missense_variant|MODERATE|psidium_gu_G0018119|psidium_gu_G0018119|transcript|psidium_gu_T0023332|protein_coding|6/7|c.526T>C|p.Ser176Pro|526/1725|526/1725|176/574||WARNING_TRANSCRIPT_NO_START_CODON	GT	0/0
scaffold_3	4965781	EuBR02s50804509	G	A	6286	PASS	TGT="GCTCAAGCAGATGGACACACAAGAGCTCCTGAAGCATCGCATGCTTAAGTTCCGAAAAATTGGTGGATTTCAAGAAGGAATTCCTGTGGATCCTAAGAGGAAGGTGAACATGAAGAACAAA";ALN="tttcatcttcatgttgaccttcctcttGGGATCCACAGGGATGCCTTCTTGAAATCCACCAATTTTTCGGAACTTAAGCATGCGATGCTTCAGAAGCTCTTGTGTGTCCATCTTCTTGAGC";ORI="-";ANN=A|missense_variant|MODERATE|psidium_gu_G0018119|psidium_gu_G0018119|transcript|psidium_gu_T0023332|protein_coding|7/7|c.637G>A|p.Gly213Ser|637/1725|637/1725|213/574||WARNING_TRANSCRIPT_NO_START_CODON	GT	0/0
scaffold_3	4985017	EuBR02s50817941	A	G	6490	PASS	TGT="GGGCATTTTGTATATGTTACTGGGAGTGATGGCAAAGCTCCGCATACTTAAAAATAAATGCAGATGACTGCATGAGAGTATTGTCCTAATGTTATTTATAGGTACATTTTTCCATTGACAAAGTAGTTTGGCG";ALN="CACCAAACTACTCTGTCAAA-GAAAAATG-ATCTGTAAATGACATTATGACAACACACTAATGCAGTCATCTGCATTTATTTTGAAGTATGCGGAGCTTCG----------CGGTAACATATACAAAACGTCT";ORI="-";ANN=G|upstream_gene_variant|MODIFIER|psidium_gu_G0018121|psidium_gu_G0018121|transcript|psidium_gu_T0023334|protein_coding||c.-259T>C|||||259|,G|downstream_gene_variant|MODIFIER|psidium_gu_G0018122|psidium_gu_G0018122|transcript|psidium_gu_T0023335|protein_coding||c.*2882T>C|||||2882|,G|intergenic_region|MODIFIER|psidium_gu_G0018121-psidium_gu_G0018122|psidium_gu_G0018121-psidium_gu_G0018122|intergenic_region|psidium_gu_G0018121-psidium_gu_G0018122|||n.4985017A>G||||||	GT	0/0
scaffold_3	5108289	EuBR02s51038526	G	A	3844	PASS	TGT="TCAAGTTCTCCTTGTTGATCTAAATAAACGCAAAGAGAAGGGGAAGAATGGACTTACTCTCGTTACGACGTCATTTGATGGTTATCTATATCTTATTGATGGGCCCACCTCATGCGCTGAT";ALN="ATCAGCGCATGACGTGGGCCCATCAATAAGATACAGATAACCATCAAATGATGTAGTAACGAGAGTAAGTCCCTTTTTCTCCTTCTCTTTGCGTTTATTTAGATCAACAAGGAGAACTTGA";ORI="-";ANN=A|missense_variant|MODERATE|Eucgr.B02781|psidium_gu_G0018128|transcript|psidium_gu_T0023342|protein_coding|10/13|c.1876G>A|p.Val626Ile|2117/3326|1876/2577|626/858||,A|missense_variant|MODERATE|Eucgr.B02781|psidium_gu_G0018128|transcript|psidium_gu_T0023343|protein_coding|10/13|c.1873G>A|p.Val625Ile|2114/3323|1873/2574|625/857||,A|missense_variant|MODERATE|Eucgr.B02781|psidium_gu_G0018128|transcript|psidium_gu_T0023344|protein_coding|10/13|c.1876G>A|p.Val626Ile|2117/3320|1876/2571|626/856||,A|missense_variant|MODERATE|Eucgr.B02781|psidium_gu_G0018128|transcript|psidium_gu_T0023345|protein_coding|10/11|c.1876G>A|p.Val626Ile|2117/3487|1876/1962|626/653||	GT	0/0
scaffold_3	5125135	EuBR02s51072320	G	A	6389	PASS	TGT="TCCATTGGCCCACCTCATTACCCAAAGCAGTCCTAGGGAGGAGAAGAGGAGGAATGGACCCGAAATGCCGACGGACGACATCATCAGCGGGGTGAGAACCAAGCCGACGACATTGCCGAGG";ALN="CCTCGGCAACGTCGTAGGCCTAGTTCTCACCCCGCTGATGATGTCGTCCGTCGGCATTTCAGGTCCATTCCTTCTCTTCTCGTCGCTTGGACTGCTTTGGGTAATGAAGTGGGCCAACGGA";ORI="-";ANN=A|missense_variant|MODERATE|Eucgr.B02783|psidium_gu_G0018130|transcript|psidium_gu_T0023347|protein_coding|3/8|c.788C>T|p.Ser263Leu|861/1932|788/1554|263/517||	GT	0/0
scaffold_3	5142773	EuBR02s51094917	A	C	5120	PASS	TGT="GTAGGTAATCTTAACTACCATATTTCATGGCTCATATGGATCGTGTCCTCTATCTCAAACAATTACTCATCTTTATTATCATGAAGAAAAGATGCAATTGTTCCATGCAGCTTCATGCTAA";ALN="TTAGCATAAAGTTGCATGAAACAATTGCATCTTTTCTTTGTGATAATGAAGGTGAGTGATTGTCTGAGATAGAGGACACTATCCATATGAGCCACGAAATATGGGAGTTATGAGTACCTAC";ORI="-";ANN=C|intron_variant|MODIFIER|psidium_gu_G0018132|psidium_gu_G0018132|transcript|psidium_gu_T0023349|protein_coding|14/19|c.2106+189A>C||||||	GT	0/0
scaffold_3	5146365	EuBR02s51098670	G	A	4575	PASS	TGT="TGTAACAATGTAGATAGAGGAAAGGGAACCATCAGCAAGGAGAAGATATTCTGCCCGATATGTCGTGCAGCGGAGATATCTTGGAGAGTGGAAGAGCTTTGATTCTCTCTGTGAAGAATTA";ALN="TAATTCTTCACAGAGAGAATCAAAGCTCTTCCAATCTCCAAGATACCTCCGCTGCACAACGTATCGAGCAGAATATCTTCTCCTTGCTGACGGTTCCCTTTTCTCTATCTACATTGTTACA";ORI="-";ANN=A|missense_variant|MODERATE|psidium_gu_G0018132|psidium_gu_G0018132|transcript|psidium_gu_T0023349|protein_coding|19/20|c.2749G>A|p.Val917Ile|2749/3279|2749/3279|917/1092||;CallRate=0.95;MAF=0.09;HOMREF=0;HET=31;HOMALT=135	GT	0/1
[truncated: 11,355,940 more chars]
